# Supplementary material for: Synthesis, Structures, and Sorption Properties of Two New Metal–Organic Frameworks Constructed by the Polycarboxylate Ligand Derived from Cyclotriphosphazene
Source: ACS Omega. 2021 Sep 2;6(36):23110–6. doi: 10.1021/acsomega.1c02492 (PMC8444217; doi:10.1021/acsomega.1c02492)
Supplement: Supplementary file 2 — ao1c02492_si_002.cif [file ao1c02492_si_002.cif]

data_1
_audit_creation_date               2021-06-04
_audit_creation_method
;
Olex2 1.2
(compiled 2018.05.29 svn.r3508 for OlexSys, GUI svn.r5506)
;
_shelx_SHELXL_version_number       '2014/7'
_audit_contact_author_address      ?
_audit_contact_author_email        ?
_audit_contact_author_name         ''
_audit_contact_author_phone        ?
_publ_contact_author_id_orcid      ?
_publ_section_references
;
Dolomanov, O.V., Bourhis, L.J., Gildea, R.J, Howard, J.A.K. & Puschmann, H.
 (2009), J. Appl. Cryst. 42, 339-341.

Sheldrick, G.M. (2015). Acta Cryst. C71, 3-8.
;
_chemical_name_common              ?
_chemical_name_systematic          ?
_chemical_formula_moiety           'C31 H23 Cu2 N3 O13 P2'
_chemical_formula_sum              'C31 H23 Cu2 N3 O13 P2'
_chemical_formula_weight           834.54
_chemical_melting_point            ?
loop_
  _atom_type_symbol
  _atom_type_description
  _atom_type_scat_dispersion_real
  _atom_type_scat_dispersion_imag
  _atom_type_scat_source
 'C' 'C' 0.0033 0.0016 'International Tables Vol C Tables 4.2.6.8 and 6.1.1.4'
 'H' 'H' 0.0000 0.0000 'International Tables Vol C Tables 4.2.6.8 and 6.1.1.4'
 'N' 'N' 0.0061 0.0033 'International Tables Vol C Tables 4.2.6.8 and 6.1.1.4'
 'O' 'O' 0.0106 0.0060 'International Tables Vol C Tables 4.2.6.8 and 6.1.1.4'
 'P' 'P' 0.1023 0.0942 'International Tables Vol C Tables 4.2.6.8 and 6.1.1.4'
 'Cu' 'Cu' 0.3201 1.2651 'International Tables Vol C Tables 4.2.6.8 and 6.1.1.4'

_shelx_space_group_comment
;
The symmetry employed for this shelxl refinement is uniquely defined
by the following loop, which should always be used as a source of
symmetry information in preference to the above space-group names.
They are only intended as comments.
;
_space_group_crystal_system        'trigonal'
_space_group_IT_number             165
_space_group_name_H-M_alt          'P -3 c 1'
_space_group_name_Hall             '-P 3 2"c'
loop_
  _space_group_symop_operation_xyz
 'x, y, z'
 '-y, x-y, z'
 '-x+y, -x, z'
 'y, x, -z+1/2'
 'x-y, -y, -z+1/2'
 '-x, -x+y, -z+1/2'
 '-x, -y, -z'
 'y, -x+y, -z'
 'x-y, x, -z'
 '-y, -x, z-1/2'
 '-x+y, y, z-1/2'
 'x, x-y, z-1/2'

_cell_length_a                     18.3668(11)
_cell_length_b                     18.3668(11)
_cell_length_c                     49.803(3)
_cell_angle_alpha                  90
_cell_angle_beta                   90
_cell_angle_gamma                  120
_cell_volume                       14550(2)
_cell_formula_units_Z              12
_cell_measurement_reflns_used      9503
_cell_measurement_temperature      293(2)
_cell_measurement_theta_max        50.05
_cell_measurement_theta_min        2.80
_shelx_estimated_absorpt_T_max     ?
_shelx_estimated_absorpt_T_min     ?
_exptl_absorpt_coefficient_mu      0.992
_exptl_absorpt_correction_T_max    ?
_exptl_absorpt_correction_T_min    ?
_exptl_absorpt_correction_type     'none'
_exptl_absorpt_process_details     ?
_exptl_absorpt_special_details     ?
_exptl_crystal_colour              blue
_exptl_crystal_density_diffrn      1.143
_exptl_crystal_density_meas        .
_exptl_crystal_density_method      ?
_exptl_crystal_description         block
_exptl_crystal_F_000               5064
_exptl_crystal_size_max            ?
_exptl_crystal_size_mid            ?
_exptl_crystal_size_min            ?
_exptl_transmission_factor_max     ?
_exptl_transmission_factor_min     ?
_diffrn_reflns_av_R_equivalents    0.053
_diffrn_reflns_av_unetI/netI       0.1440
_diffrn_reflns_Laue_measured_fraction_full  0.960
_diffrn_reflns_Laue_measured_fraction_max  0.917
_diffrn_reflns_limit_h_max         ?
_diffrn_reflns_limit_h_min         ?
_diffrn_reflns_limit_k_max         ?
_diffrn_reflns_limit_k_min         ?
_diffrn_reflns_limit_l_max         ?
_diffrn_reflns_limit_l_min         ?
_diffrn_reflns_number              8778
_diffrn_reflns_point_group_measured_fraction_full  0.960
_diffrn_reflns_point_group_measured_fraction_max  0.917
_diffrn_reflns_theta_full          25.242
_diffrn_reflns_theta_max           25.998
_diffrn_reflns_theta_min           3.308
_diffrn_ambient_temperature        293(2)
_diffrn_detector_area_resol_mean   ?
_diffrn_measured_fraction_theta_full  0.960
_diffrn_measured_fraction_theta_max  0.917
_diffrn_measurement_device_type    'CCD area detector'
_diffrn_measurement_method         'phi and omega scans'
_diffrn_radiation_monochromator    'graphite'
_diffrn_radiation_type             MoK\a
_diffrn_radiation_wavelength       0.71073
_diffrn_source                     ?
_reflns_Friedel_coverage           0.000
_reflns_Friedel_fraction_full      .
_reflns_Friedel_fraction_max       .
_reflns_number_gt                  3979
_reflns_number_total               8778
_reflns_special_details
;
 Reflections were merged by SHELXL according to the crystal
 class for the calculation of statistics and refinement.
 
 _reflns_Friedel_fraction is defined as the number of unique
 Friedel pairs measured divided by the number that would be
 possible theoretically, ignoring centric projections and
 systematic absences.
;
_reflns_threshold_expression       'I > 2\s(I)'
_computing_cell_refinement         ?
_computing_data_collection         ?
_computing_data_reduction          ?
_computing_molecular_graphics      'Olex2 (Dolomanov et al., 2009)'
_computing_publication_material    'Olex2 (Dolomanov et al., 2009)'
_computing_structure_refinement    'ShelXL (Sheldrick, 2015)'
_computing_structure_solution      ?
_refine_diff_density_max           0.806
_refine_diff_density_min           -1.830
_refine_diff_density_rms           0.151
_refine_ls_extinction_coef         .
_refine_ls_extinction_method       none
_refine_ls_goodness_of_fit_ref     0.974
_refine_ls_hydrogen_treatment      constr
_refine_ls_matrix_type             full
_refine_ls_number_parameters       462
_refine_ls_number_reflns           8778
_refine_ls_number_restraints       31
_refine_ls_R_factor_all            0.1819
_refine_ls_R_factor_gt             0.1062
_refine_ls_restrained_S_all        0.982
_refine_ls_shift/su_max            0.001
_refine_ls_shift/su_mean           0.000
_refine_ls_structure_factor_coef   Fsqd
_refine_ls_weighting_details      
 'w=1/[\s^2^(Fo^2^)+(0.1930P)^2^] where P=(Fo^2^+2Fc^2^)/3'
_refine_ls_weighting_scheme        calc
_refine_ls_wR_factor_gt            0.2921
_refine_ls_wR_factor_ref           0.3301
_refine_special_details            ?
_olex2_refinement_description
;
1. Fixed Uiso
 At 1.2 times of:
  All C(H) groups
 At 1.5 times of:
  All C(H,H,H) groups
2. Rigid bond restraints
 Cu2, O7
 with sigma for 1-2 distances of 0.01 and sigma for 1-3 distances of 0.01
3. Uiso/Uaniso restraints and constraints
O6 \\sim O5 \\sim C15 \\sim Cu1: within 2A with sigma of 0.04 and sigma for
terminal atoms of 0.08
Cu2 \\sim O7 \\sim C22 \\sim O8: within 2A with sigma of 0.04 and sigma for
terminal atoms of 0.08
C22 \\sim O7 \\sim Cu2: within 2A with sigma of 0.01 and sigma for terminal
atoms of 0.02
Cu2 \\sim O7: within 2A with sigma of 0.001 and sigma for terminal atoms of
0.002
4.a Aromatic/amide H refined with riding coordinates:
 C13(H13), C14(H14), C28(H28), C24(H24), C6(H6), C21(H21), C7(H7), C4(H4),
 C25(H25), C10(H10), C20(H20), C27(H27), C18(H18), C3(H3), C11(H11), C17(H17),
 C31(H31)
4.b Idealised Me refined as rotating group:
 C29(H29A,H29B,H29C), C30(H30A,H30B,H30C)
;
_atom_sites_solution_hydrogens     geom
_atom_sites_solution_primary       ?
_atom_sites_solution_secondary     ?
loop_
  _atom_site_label
  _atom_site_type_symbol
  _atom_site_fract_x
  _atom_site_fract_y
  _atom_site_fract_z
  _atom_site_U_iso_or_equiv
  _atom_site_adp_type
  _atom_site_occupancy
  _atom_site_site_symmetry_order
  _atom_site_calc_flag
  _atom_site_refinement_flags_posn
  _atom_site_refinement_flags_adp
  _atom_site_refinement_flags_occupancy
  _atom_site_disorder_assembly
  _atom_site_disorder_group
 Cu1 Cu 0.59604(6) 0.83116(6) 0.38276(2) 0.0453(4) Uani 1 1 d . U . . .
 P2 P 0.60497(12) 0.37018(12) 0.44920(4) 0.0389(5) Uani 1 1 d . . . . .
 P1 P 0.73997(13) 1.31199(13) 0.29652(4) 0.0421(6) Uani 1 1 d . . . . .
 O10 O 0.5584(3) 0.3999(3) 0.46958(10) 0.0491(14) Uani 1 1 d . . . . .
 O13 O 0.7977(3) 1.2927(3) 0.27785(9) 0.0464(13) Uani 1 1 d . . . . .
 O12 O 0.7773(3) 1.3075(3) 0.32494(9) 0.0478(13) Uani 1 1 d . . . . .
 O8 O 0.7356(4) 0.5835(4) 0.57839(11) 0.0597(15) Uani 1 1 d . U . . .
 O5 O 0.5631(4) 0.7156(4) 0.38984(11) 0.0553(15) Uani 1 1 d . U . . .
 O3 O 0.7811(4) 1.1833(3) 0.15578(11) 0.0577(15) Uani 1 1 d . . . . .
 O1 O 0.6355(5) 0.9493(4) 0.37662(12) 0.0707(18) Uani 1 1 d . . . . .
 O4 O 0.7128(4) 1.2563(4) 0.15283(11) 0.0615(16) Uani 1 1 d . . . . .
 O7 O 0.6571(4) 0.4548(4) 0.59341(12) 0.0727(17) Uani 1 1 d . U . . .
 N2 N 0.5709(3) 0.2734(3) 0.45188(12) 0.0403(15) Uani 1 1 d . . . . .
 N1 N 0.6463(4) 1.2415(4) 0.29287(12) 0.0449(16) Uani 1 1 d . . . . .
 O6 O 0.6976(5) 0.7586(4) 0.38439(18) 0.107(3) Uani 1 1 d . U . . .
 C5 C 0.7594(5) 1.2274(5) 0.33527(15) 0.050(2) Uani 1 1 d . . . . .
 C26 C 0.5899(5) 0.4273(5) 0.49558(13) 0.046(2) Uani 1 1 d . . . . .
 C23 C 0.6480(5) 0.4798(5) 0.54691(14) 0.0418(19) Uani 1 1 d . . . . .
 C12 C 0.7834(5) 1.2779(5) 0.24989(16) 0.049(2) Uani 1 1 d . . . . .
 C19 C 0.5856(5) 0.4644(5) 0.41386(15) 0.045(2) Uani 1 1 d . . . . .
 O2 O 0.7639(5) 0.9738(4) 0.36686(18) 0.105(3) Uani 1 1 d . . . . .
 C8 C 0.7516(5) 1.2273(5) 0.16609(16) 0.051(2) Uani 1 1 d . . . . .
 C13 C 0.7795(5) 1.3343(5) 0.23293(14) 0.047(2) Uani 1 1 d . . . . .
 H13 H 0.7846 1.3839 0.2396 0.056 Uiso 1 1 calc R . . . .
 C16 C 0.6115(5) 0.6193(5) 0.39752(17) 0.051(2) Uani 1 1 d . . . . .
 C2 C 0.7279(5) 1.0774(5) 0.35740(16) 0.051(2) Uani 1 1 d . . . . .
 C9 C 0.7624(5) 1.2446(5) 0.19612(16) 0.051(2) Uani 1 1 d . . . . .
 C14 C 0.7681(5) 1.3173(5) 0.20592(15) 0.050(2) Uani 1 1 d . . . . .
 H14 H 0.7643 1.3549 0.1943 0.060 Uiso 1 1 calc R . . . .
 C28 C 0.6663(6) 0.5377(5) 0.52687(18) 0.061(2) Uani 1 1 d . . . . .
 H28 H 0.6982 0.5946 0.5309 0.073 Uiso 1 1 calc R . . . .
 C24 C 0.5979(5) 0.3966(5) 0.54121(16) 0.054(2) Uani 1 1 d . . . . .
 H24 H 0.5829 0.3580 0.5551 0.065 Uiso 1 1 calc R . . . .
 C6 C 0.6897(6) 1.1849(5) 0.35187(16) 0.058(2) Uani 1 1 d . . . . .
 H6 H 0.6541 1.2060 0.3556 0.069 Uiso 1 1 calc R . . . .
 C21 C 0.5416(5) 0.5652(5) 0.41272(17) 0.052(2) Uani 1 1 d . . . . .
 H21 H 0.5036 0.5822 0.4177 0.063 Uiso 1 1 calc R . . . .
 C7 C 0.6763(6) 1.1110(6) 0.36241(17) 0.064(3) Uani 1 1 d . . . . .
 H7 H 0.6301 1.0813 0.3736 0.076 Uiso 1 1 calc R . . . .
 C22 C 0.6831(6) 0.5081(6) 0.57449(16) 0.052(2) Uani 1 1 d . U . . .
 C4 C 0.8158(5) 1.2011(6) 0.33011(19) 0.062(2) Uani 1 1 d . . . . .
 H4 H 0.8633 1.2325 0.3196 0.074 Uiso 1 1 calc R . . . .
 C25 C 0.5688(5) 0.3674(5) 0.51617(16) 0.053(2) Uani 1 1 d . . . . .
 H25 H 0.5363 0.3101 0.5127 0.064 Uiso 1 1 calc R . . . .
 C10 C 0.7695(6) 1.1882(5) 0.21325(18) 0.063(3) Uani 1 1 d . . . . .
 H10 H 0.7697 1.1411 0.2065 0.076 Uiso 1 1 calc R . . . .
 C20 C 0.5270(5) 0.4866(5) 0.42061(17) 0.054(2) Uani 1 1 d . . . . .
 H20 H 0.4789 0.4501 0.4302 0.065 Uiso 1 1 calc R . . . .
 C1 C 0.7096(8) 0.9957(6) 0.36819(19) 0.067(3) Uani 1 1 d . . . . .
 C15 C 0.6253(7) 0.7029(6) 0.38975(18) 0.062(2) Uani 1 1 d . U . . .
 C27 C 0.6385(6) 0.5135(6) 0.50083(15) 0.066(3) Uani 1 1 d . . . . .
 H27 H 0.6515 0.5531 0.4873 0.079 Uiso 1 1 calc R . . . .
 O9 O 0.5219(6) 0.4341(7) 0.65693(19) 0.120(3) Uani 1 1 d . . . . .
 C18 C 0.6542(6) 0.5120(6) 0.39936(17) 0.068(3) Uani 1 1 d . . . . .
 H18 H 0.6917 0.4938 0.3949 0.081 Uiso 1 1 calc R . . . .
 C3 C 0.7979(6) 1.1243(6) 0.3415(2) 0.072(3) Uani 1 1 d . . . . .
 H3 H 0.8345 1.1040 0.3383 0.087 Uiso 1 1 calc R . . . .
 C11 C 0.7764(6) 1.2047(6) 0.24077(16) 0.060(2) Uani 1 1 d . . . . .
 H11 H 0.7762 1.1659 0.2528 0.073 Uiso 1 1 calc R . . . .
 C17 C 0.6678(6) 0.5921(6) 0.39098(19) 0.074(3) Uani 1 1 d . . . . .
 H17 H 0.7153 0.6270 0.3809 0.089 Uiso 1 1 calc R . . . .
 N3 N 0.5186(10) 0.5081(10) 0.6938(3) 0.127(4) Uani 1 1 d . . . . .
 C31 C 0.5511(8) 0.4966(9) 0.6705(3) 0.102(4) Uani 1 1 d . . . . .
 H31 H 0.6012 0.5420 0.6646 0.122 Uiso 1 1 calc R . . . .
 C29 C 0.4418(10) 0.4447(12) 0.7037(4) 0.165(8) Uani 1 1 d . . . . .
 H29A H 0.4491 0.4309 0.7217 0.248 Uiso 1 1 calc GR . . . .
 H29B H 0.4217 0.3957 0.6925 0.248 Uiso 1 1 calc GR . . . .
 H29C H 0.4018 0.4638 0.7036 0.248 Uiso 1 1 calc GR . . . .
 C30 C 0.5658(14) 0.5896(15) 0.7069(4) 0.204(10) Uani 1 1 d . . . . .
 H30A H 0.6224 0.6182 0.7001 0.307 Uiso 1 1 calc GR . . . .
 H30B H 0.5666 0.5818 0.7259 0.307 Uiso 1 1 calc GR . . . .
 H30C H 0.5397 0.6225 0.7032 0.307 Uiso 1 1 calc GR . . . .
 Cu2 Cu 0.5804(2) 0.3812(2) 0.62836(7) 0.2410(15) Uani 1 1 d . U . . .
 O11 O 0.5704(3) 0.3838(3) 0.42167(10) 0.0557(15) Uani 1 1 d . . . . .

loop_
  _atom_site_aniso_label
  _atom_site_aniso_U_11
  _atom_site_aniso_U_22
  _atom_site_aniso_U_33
  _atom_site_aniso_U_23
  _atom_site_aniso_U_13
  _atom_site_aniso_U_12
 Cu1 0.0514(7) 0.0495(7) 0.0332(5) 0.0044(4) 0.0005(4) 0.0239(5)
 P2 0.0447(12) 0.0457(12) 0.0315(10) -0.0037(9) -0.0018(9) 0.0265(10)
 P1 0.0486(13) 0.0492(13) 0.0312(11) 0.0007(9) 0.0008(9) 0.0265(11)
 O10 0.064(4) 0.069(4) 0.034(3) -0.008(3) -0.006(3) 0.048(3)
 O13 0.051(3) 0.067(3) 0.029(3) -0.001(3) -0.001(2) 0.035(3)
 O12 0.064(3) 0.051(3) 0.028(3) -0.002(2) -0.006(2) 0.028(3)
 O8 0.072(4) 0.068(4) 0.046(3) -0.012(3) -0.005(3) 0.041(4)
 O5 0.062(4) 0.064(4) 0.053(3) 0.002(3) 0.002(3) 0.042(3)
 O3 0.075(4) 0.059(4) 0.042(3) 0.005(3) 0.004(3) 0.035(3)
 O1 0.106(5) 0.054(4) 0.051(4) 0.012(3) 0.015(4) 0.038(4)
 O4 0.078(4) 0.073(4) 0.038(3) 0.001(3) 0.004(3) 0.041(4)
 O7 0.079(4) 0.090(5) 0.046(3) -0.014(3) -0.014(3) 0.039(4)
 N2 0.034(3) 0.038(4) 0.045(4) 0.005(3) 0.000(3) 0.015(3)
 N1 0.053(4) 0.046(4) 0.036(3) -0.001(3) 0.002(3) 0.025(3)
 O6 0.083(5) 0.073(5) 0.162(8) 0.056(5) 0.025(5) 0.038(4)
 C5 0.067(6) 0.045(5) 0.035(4) -0.004(4) -0.015(4) 0.026(5)
 C26 0.060(5) 0.073(6) 0.020(4) -0.005(4) 0.008(4) 0.044(5)
 C23 0.054(5) 0.052(5) 0.032(4) -0.004(4) 0.004(4) 0.036(4)
 C12 0.049(5) 0.057(5) 0.041(5) -0.011(4) 0.002(4) 0.027(4)
 C19 0.061(5) 0.043(5) 0.039(4) 0.004(4) 0.000(4) 0.033(4)
 O2 0.094(6) 0.071(5) 0.153(8) 0.025(5) -0.003(5) 0.043(5)
 C8 0.041(5) 0.055(5) 0.042(5) 0.018(4) 0.014(4) 0.012(4)
 C13 0.075(6) 0.051(5) 0.028(4) 0.007(4) 0.007(4) 0.042(5)
 C16 0.055(5) 0.057(5) 0.050(5) 0.005(4) 0.002(4) 0.034(5)
 C2 0.061(6) 0.044(5) 0.044(5) 0.000(4) 0.001(4) 0.024(5)
 C9 0.052(5) 0.054(5) 0.043(5) -0.004(4) -0.006(4) 0.024(4)
 C14 0.063(5) 0.060(5) 0.039(5) 0.006(4) 0.004(4) 0.039(5)
 C28 0.075(6) 0.039(5) 0.059(6) -0.020(4) -0.012(5) 0.022(5)
 C24 0.061(5) 0.055(6) 0.042(5) 0.003(4) 0.002(4) 0.025(5)
 C6 0.069(6) 0.059(6) 0.046(5) 0.016(4) 0.012(5) 0.034(5)
 C21 0.054(5) 0.062(6) 0.056(5) 0.005(4) 0.014(4) 0.040(5)
 C7 0.069(6) 0.073(6) 0.042(5) 0.000(5) 0.007(4) 0.030(5)
 C22 0.061(5) 0.065(5) 0.035(4) -0.011(4) -0.006(4) 0.035(5)
 C4 0.049(5) 0.068(6) 0.075(7) 0.012(5) 0.007(5) 0.034(5)
 C25 0.071(6) 0.047(5) 0.039(5) 0.003(4) 0.004(4) 0.027(4)
 C10 0.087(7) 0.054(6) 0.053(5) -0.005(5) -0.008(5) 0.039(5)
 C20 0.042(5) 0.057(6) 0.059(5) 0.019(4) 0.011(4) 0.022(4)
 C1 0.094(8) 0.060(6) 0.051(6) 0.009(5) 0.012(6) 0.042(7)
 C15 0.069(7) 0.048(5) 0.052(5) 0.023(4) 0.013(5) 0.017(5)
 C27 0.112(8) 0.051(6) 0.027(4) -0.003(4) -0.008(5) 0.036(6)
 O9 0.146(8) 0.148(9) 0.099(7) -0.018(6) -0.017(6) 0.099(8)
 C18 0.085(7) 0.091(7) 0.058(5) 0.041(5) 0.044(5) 0.067(6)
 C3 0.076(7) 0.083(7) 0.080(7) 0.009(6) -0.002(6) 0.056(6)
 C11 0.095(7) 0.067(6) 0.034(4) 0.012(4) -0.002(5) 0.052(6)
 C17 0.071(7) 0.090(7) 0.063(6) 0.024(5) 0.031(5) 0.042(6)
 N3 0.173(13) 0.162(12) 0.103(9) 0.014(9) 0.039(9) 0.127(11)
 C31 0.104(10) 0.089(9) 0.129(13) 0.028(9) -0.002(9) 0.061(9)
 C29 0.128(13) 0.205(18) 0.22(2) 0.073(15) 0.080(13) 0.122(13)
 C30 0.32(3) 0.30(3) 0.161(17) -0.091(18) -0.085(18) 0.28(2)
 Cu2 0.238(3) 0.242(3) 0.231(3) 0.038(3) 0.016(3) 0.111(3)
 O11 0.069(4) 0.066(4) 0.039(3) -0.009(3) -0.008(3) 0.039(3)

_geom_special_details
;
 All esds (except the esd in the dihedral angle between two l.s. planes)
 are estimated using the full covariance matrix.  The cell esds are taken
 into account individually in the estimation of esds in distances, angles
 and torsion angles; correlations between esds in cell parameters are only
 used when they are defined by crystal symmetry.  An approximate (isotropic)
 treatment of cell esds is used for estimating esds involving l.s. planes.
;
loop_
  _geom_bond_atom_site_label_1
  _geom_bond_atom_site_label_2
  _geom_bond_distance
  _geom_bond_site_symmetry_2
  _geom_bond_publ_flag
 Cu1 O8 1.991(6) 8_566 ?
 Cu1 O5 1.927(6) . ?
 Cu1 O3 1.940(6) 5_675 ?
 Cu1 O1 1.937(6) . ?
 P2 O10 1.589(5) . ?
 P2 N2 1.568(6) . ?
 P2 N2 1.568(6) 3_665 ?
 P2 O11 1.583(5) . ?
 P1 O13 1.577(5) . ?
 P1 O12 1.592(5) . ?
 P1 N1 1.563(7) . ?
 P1 N1 1.572(6) 2_775 ?
 O10 C26 1.405(8) . ?
 O13 C12 1.418(9) . ?
 O12 C5 1.433(9) . ?
 O8 Cu1 1.991(6) 9_656 ?
 O8 C22 1.245(10) . ?
 O5 C15 1.274(10) . ?
 O3 Cu1 1.940(6) 5_675 ?
 O3 C8 1.285(10) . ?
 O1 C1 1.263(11) . ?
 O4 C8 1.267(10) . ?
 O4 Cu2 2.377(7) 11_665 ?
 O4 Cu2 2.439(7) 12_565 ?
 O7 C22 1.268(10) . ?
 O7 Cu2 2.222(8) . ?
 N2 P2 1.568(6) 2_655 ?
 N1 P1 1.572(6) 3_575 ?
 O6 C15 1.235(10) . ?
 C5 C6 1.389(11) . ?
 C5 C4 1.370(11) . ?
 C26 C25 1.409(10) . ?
 C26 C27 1.400(11) . ?
 C23 C28 1.372(11) . ?
 C23 C24 1.362(11) . ?
 C23 C22 1.496(10) . ?
 C12 C13 1.365(11) . ?
 C12 C11 1.363(11) . ?
 C19 C20 1.371(10) . ?
 C19 C18 1.331(11) . ?
 C19 O11 1.416(9) . ?
 O2 C1 1.249(11) . ?
 C8 C9 1.521(11) . ?
 C13 H13 0.9300 . ?
 C13 C14 1.373(10) . ?
 C16 C21 1.391(11) . ?
 C16 C15 1.478(11) . ?
 C16 C17 1.393(12) . ?
 C2 C7 1.386(12) . ?
 C2 C1 1.467(12) . ?
 C2 C3 1.384(12) . ?
 C9 C14 1.376(11) . ?
 C9 C10 1.397(11) . ?
 C14 H14 0.9300 . ?
 C28 H28 0.9300 . ?
 C28 C27 1.383(11) . ?
 C24 H24 0.9300 . ?
 C24 C25 1.357(10) . ?
 C6 H6 0.9300 . ?
 C6 C7 1.359(12) . ?
 C21 H21 0.9300 . ?
 C21 C20 1.387(11) . ?
 C7 H7 0.9300 . ?
 C4 H4 0.9300 . ?
 C4 C3 1.398(12) . ?
 C25 H25 0.9300 . ?
 C10 H10 0.9300 . ?
 C10 C11 1.396(11) . ?
 C20 H20 0.9300 . ?
 C27 H27 0.9300 . ?
 O9 C31 1.204(15) . ?
 O9 Cu2 2.273(10) . ?
 C18 H18 0.9300 . ?
 C18 C17 1.426(12) . ?
 C3 H3 0.9300 . ?
 C11 H11 0.9300 . ?
 C17 H17 0.9300 . ?
 N3 C31 1.369(17) . ?
 N3 C29 1.394(18) . ?
 N3 C30 1.45(2) . ?
 C31 H31 0.9300 . ?
 C29 H29A 0.9600 . ?
 C29 H29B 0.9600 . ?
 C29 H29C 0.9600 . ?
 C30 H30A 0.9600 . ?
 C30 H30B 0.9600 . ?
 C30 H30C 0.9600 . ?
 Cu2 O4 2.377(7) 11_546 ?
 Cu2 O4 2.439(7) 12_566 ?

loop_
  _geom_angle_atom_site_label_1
  _geom_angle_atom_site_label_2
  _geom_angle_atom_site_label_3
  _geom_angle
  _geom_angle_site_symmetry_1
  _geom_angle_site_symmetry_3
  _geom_angle_publ_flag
 O5 Cu1 O8 89.7(2) . 8_566 ?
 O5 Cu1 O3 92.7(2) . 5_675 ?
 O5 Cu1 O1 176.6(3) . . ?
 O3 Cu1 O8 173.7(3) 5_675 8_566 ?
 O1 Cu1 O8 89.3(2) . 8_566 ?
 O1 Cu1 O3 88.5(2) . 5_675 ?
 N2 P2 O10 110.9(3) . . ?
 N2 P2 O10 109.5(3) 3_665 . ?
 N2 P2 N2 116.5(4) 3_665 . ?
 N2 P2 O11 106.8(3) . . ?
 N2 P2 O11 112.0(3) 3_665 . ?
 O11 P2 O10 99.9(3) . . ?
 O13 P1 O12 99.1(3) . . ?
 N1 P1 O13 109.3(3) . . ?
 N1 P1 O13 111.7(3) 2_775 . ?
 N1 P1 O12 107.0(3) 2_775 . ?
 N1 P1 O12 112.6(3) . . ?
 N1 P1 N1 115.8(4) . 2_775 ?
 C26 O10 P2 121.1(4) . . ?
 C12 O13 P1 122.8(5) . . ?
 C5 O12 P1 119.2(4) . . ?
 C22 O8 Cu1 107.1(5) . 9_656 ?
 C15 O5 Cu1 112.5(5) . . ?
 C8 O3 Cu1 113.4(5) . 5_675 ?
 C1 O1 Cu1 118.8(6) . . ?
 C8 O4 Cu2 114.8(5) . 11_665 ?
 C8 O4 Cu2 136.8(5) . 12_565 ?
 Cu2 O4 Cu2 102.1(3) 11_665 12_565 ?
 C22 O7 Cu2 158.6(6) . . ?
 P2 N2 P2 122.1(4) 2_655 . ?
 P1 N1 P1 121.5(4) . 3_575 ?
 C6 C5 O12 117.7(7) . . ?
 C4 C5 O12 118.0(8) . . ?
 C4 C5 C6 124.0(8) . . ?
 O10 C26 C25 119.2(7) . . ?
 C27 C26 O10 119.5(7) . . ?
 C27 C26 C25 121.2(7) . . ?
 C28 C23 C22 120.2(8) . . ?
 C24 C23 C28 118.9(7) . . ?
 C24 C23 C22 120.9(7) . . ?
 C13 C12 O13 122.5(7) . . ?
 C11 C12 O13 115.7(7) . . ?
 C11 C12 C13 121.8(7) . . ?
 C20 C19 O11 118.0(7) . . ?
 C18 C19 C20 124.4(8) . . ?
 C18 C19 O11 117.6(7) . . ?
 O3 C8 C9 118.2(8) . . ?
 O4 C8 O3 124.0(8) . . ?
 O4 C8 C9 117.8(8) . . ?
 C12 C13 H13 120.2 . . ?
 C12 C13 C14 119.6(7) . . ?
 C14 C13 H13 120.2 . . ?
 C21 C16 C15 120.1(8) . . ?
 C21 C16 C17 117.2(8) . . ?
 C17 C16 C15 122.7(8) . . ?
 C7 C2 C1 122.1(9) . . ?
 C3 C2 C7 117.1(8) . . ?
 C3 C2 C1 120.8(9) . . ?
 C14 C9 C8 119.4(7) . . ?
 C14 C9 C10 120.8(8) . . ?
 C10 C9 C8 119.8(8) . . ?
 C13 C14 C9 119.8(7) . . ?
 C13 C14 H14 120.1 . . ?
 C9 C14 H14 120.1 . . ?
 C23 C28 H28 119.1 . . ?
 C23 C28 C27 121.7(7) . . ?
 C27 C28 H28 119.1 . . ?
 C23 C24 H24 118.4 . . ?
 C25 C24 C23 123.2(8) . . ?
 C25 C24 H24 118.4 . . ?
 C5 C6 H6 121.7 . . ?
 C7 C6 C5 116.6(8) . . ?
 C7 C6 H6 121.7 . . ?
 C16 C21 H21 119.1 . . ?
 C20 C21 C16 121.8(7) . . ?
 C20 C21 H21 119.1 . . ?
 C2 C7 H7 118.3 . . ?
 C6 C7 C2 123.5(9) . . ?
 C6 C7 H7 118.2 . . ?
 O8 C22 O7 121.8(8) . . ?
 O8 C22 C23 119.3(8) . . ?
 O7 C22 C23 118.9(8) . . ?
 C5 C4 H4 121.9 . . ?
 C5 C4 C3 116.3(8) . . ?
 C3 C4 H4 121.9 . . ?
 C26 C25 H25 121.3 . . ?
 C24 C25 C26 117.4(8) . . ?
 C24 C25 H25 121.3 . . ?
 C9 C10 H10 121.0 . . ?
 C11 C10 C9 118.1(8) . . ?
 C11 C10 H10 121.0 . . ?
 C19 C20 C21 117.9(7) . . ?
 C19 C20 H20 121.0 . . ?
 C21 C20 H20 121.0 . . ?
 O1 C1 C2 115.4(10) . . ?
 O2 C1 O1 124.4(9) . . ?
 O2 C1 C2 119.9(10) . . ?
 O5 C15 C16 119.0(8) . . ?
 O6 C15 O5 122.8(8) . . ?
 O6 C15 C16 118.1(9) . . ?
 C26 C27 H27 121.2 . . ?
 C28 C27 C26 117.5(7) . . ?
 C28 C27 H27 121.2 . . ?
 C31 O9 Cu2 132.8(11) . . ?
 C19 C18 H18 121.4 . . ?
 C19 C18 C17 117.1(8) . . ?
 C17 C18 H18 121.4 . . ?
 C2 C3 C4 122.4(8) . . ?
 C2 C3 H3 118.8 . . ?
 C4 C3 H3 118.8 . . ?
 C12 C11 C10 119.7(8) . . ?
 C12 C11 H11 120.2 . . ?
 C10 C11 H11 120.2 . . ?
 C16 C17 C18 121.6(8) . . ?
 C16 C17 H17 119.2 . . ?
 C18 C17 H17 119.2 . . ?
 C31 N3 C29 120.4(15) . . ?
 C31 N3 C30 117.1(15) . . ?
 C29 N3 C30 122.4(15) . . ?
 O9 C31 N3 127.2(15) . . ?
 O9 C31 H31 116.4 . . ?
 N3 C31 H31 116.4 . . ?
 N3 C29 H29A 109.5 . . ?
 N3 C29 H29B 109.5 . . ?
 N3 C29 H29C 109.5 . . ?
 H29A C29 H29B 109.5 . . ?
 H29A C29 H29C 109.5 . . ?
 H29B C29 H29C 109.5 . . ?
 N3 C30 H30A 109.5 . . ?
 N3 C30 H30B 109.5 . . ?
 N3 C30 H30C 109.5 . . ?
 H30A C30 H30B 109.5 . . ?
 H30A C30 H30C 109.5 . . ?
 H30B C30 H30C 109.5 . . ?
 O4 Cu2 O4 90.8(3) 11_546 12_566 ?
 O7 Cu2 O4 84.1(2) . 12_566 ?
 O7 Cu2 O4 141.0(3) . 11_546 ?
 O7 Cu2 O9 121.5(4) . . ?
 O9 Cu2 O4 89.7(3) . 12_566 ?
 O9 Cu2 O4 97.1(3) . 11_546 ?
 C19 O11 P2 121.2(5) . . ?

_shelx_res_file
;
    p.res created by SHELXL-2014/7

TITL 20170521-hl1_a.res in P-3c1
REM Old TITL 20170521-HL1 in P-3c1
REM SHELXT solution in P-3c1
REM R1 0.218, Rweak 0.061, Alpha 0.071, Orientation as input
REM Formula found by SHELXT: C34 O15 P2 Cu
CELL 0.71073 18.3668 18.3668 49.8029 90 90 120
ZERR 12 0.0011 0.0011 0.003 0 0 0
LATT 1
SYMM -Y,+X-Y,+Z
SYMM +Y-X,-X,+Z
SYMM +Y,+X,0.5-Z
SYMM -Y+X,-Y,0.5-Z
SYMM -X,-X+Y,0.5-Z
SFAC C H N O P Cu
UNIT 372 276 36 156 24 24
DELU Cu2 O7
SIMU O6 O5 C15 Cu1
SIMU Cu2 O7 C22 O8
SIMU 0.01 0.02 2 C22 O7 Cu2
SIMU 0.001 0.002 2 Cu2 O7

L.S. 10
PLAN  20
BOND $H
list 4
fmap 2
acta
OMIT -3 52
REM <olex2.extras>
REM <HklSrc "%.\\P.hkl">
REM </olex2.extras>

WGHT    0.193000
FVAR       1.02329
CU1   6    0.596040    0.831158    0.382757    11.00000    0.05138    0.04954 =
         0.03317    0.00443    0.00050    0.02386
P2    5    0.604968    0.370180    0.449199    11.00000    0.04468    0.04570 =
         0.03148   -0.00365   -0.00179    0.02646
P1    5    0.739973    1.311988    0.296524    11.00000    0.04863    0.04923 =
         0.03116    0.00073    0.00077    0.02655
O10   4    0.558434    0.399900    0.469584    11.00000    0.06391    0.06924 =
         0.03373   -0.00760   -0.00590    0.04787
O13   4    0.797661    1.292745    0.277854    11.00000    0.05093    0.06670 =
         0.02945   -0.00055   -0.00111    0.03533
O12   4    0.777276    1.307543    0.324938    11.00000    0.06352    0.05084 =
         0.02779   -0.00185   -0.00588    0.02771
O8    4    0.735620    0.583521    0.578390    11.00000    0.07241    0.06792 =
         0.04626   -0.01176   -0.00540    0.04069
O5    4    0.563056    0.715551    0.389836    11.00000    0.06240    0.06413 =
         0.05273    0.00192    0.00225    0.04155
O3    4    0.781138    1.183302    0.155781    11.00000    0.07503    0.05868 =
         0.04174    0.00549    0.00384    0.03522
O1    4    0.635483    0.949254    0.376616    11.00000    0.10551    0.05375 =
         0.05085    0.01245    0.01517    0.03827
O4    4    0.712811    1.256307    0.152828    11.00000    0.07803    0.07325 =
         0.03772    0.00060    0.00449    0.04130
O7    4    0.657136    0.454795    0.593413    11.00000    0.07852    0.09019 =
         0.04565   -0.01446   -0.01389    0.03947
N2    3    0.570890    0.273357    0.451877    11.00000    0.03400    0.03837 =
         0.04451    0.00508   -0.00005    0.01501
N1    3    0.646282    1.241539    0.292873    11.00000    0.05312    0.04571 =
         0.03603   -0.00091    0.00153    0.02490
O6    4    0.697629    0.758638    0.384394    11.00000    0.08292    0.07337 =
         0.16220    0.05615    0.02490    0.03755
C5    1    0.759353    1.227428    0.335271    11.00000    0.06705    0.04480 =
         0.03483   -0.00381   -0.01457    0.02628
C26   1    0.589892    0.427297    0.495584    11.00000    0.05965    0.07287 =
         0.01993   -0.00470    0.00801    0.04395
C23   1    0.648028    0.479771    0.546907    11.00000    0.05409    0.05183 =
         0.03247   -0.00372    0.00390    0.03629
C12   1    0.783429    1.277949    0.249889    11.00000    0.04937    0.05717 =
         0.04093   -0.01143    0.00189    0.02676
C19   1    0.585641    0.464405    0.413861    11.00000    0.06125    0.04343 =
         0.03858    0.00402    0.00026    0.03261
O2    4    0.763893    0.973801    0.366863    11.00000    0.09433    0.07061 =
         0.15327    0.02461   -0.00304    0.04343
C8    1    0.751565    1.227294    0.166093    11.00000    0.04084    0.05541 =
         0.04164    0.01772    0.01430    0.01216
C13   1    0.779547    1.334321    0.232931    11.00000    0.07508    0.05130 =
         0.02776    0.00741    0.00671    0.04197
AFIX  43
H13   2    0.784599    1.383908    0.239631    11.00000   -1.20000
AFIX   0
C16   1    0.611521    0.619322    0.397522    11.00000    0.05543    0.05689 =
         0.05007    0.00539    0.00164    0.03427
C2    1    0.727864    1.077425    0.357398    11.00000    0.06142    0.04399 =
         0.04427    0.00043    0.00106    0.02353
C9    1    0.762399    1.244600    0.196121    11.00000    0.05206    0.05437 =
         0.04336   -0.00354   -0.00620    0.02446
C14   1    0.768138    1.317326    0.205925    11.00000    0.06291    0.06012 =
         0.03940    0.00573    0.00436    0.03917
AFIX  43
H14   2    0.764299    1.354871    0.194290    11.00000   -1.20000
AFIX   0
C28   1    0.666297    0.537661    0.526867    11.00000    0.07506    0.03928 =
         0.05906   -0.02005   -0.01212    0.02206
AFIX  43
H28   2    0.698219    0.594613    0.530896    11.00000   -1.20000
AFIX   0
C24   1    0.597927    0.396623    0.541207    11.00000    0.06052    0.05458 =
         0.04180    0.00321    0.00199    0.02511
AFIX  43
H24   2    0.582922    0.358016    0.555141    11.00000   -1.20000
AFIX   0
C6    1    0.689735    1.184910    0.351873    11.00000    0.06895    0.05926 =
         0.04644    0.01615    0.01235    0.03365
AFIX  43
H6    2    0.654120    1.205980    0.355581    11.00000   -1.20000
AFIX   0
C21   1    0.541583    0.565191    0.412718    11.00000    0.05388    0.06166 =
         0.05600    0.00517    0.01357    0.04004
AFIX  43
H21   2    0.503561    0.582169    0.417727    11.00000   -1.20000
AFIX   0
C7    1    0.676330    1.110981    0.362414    11.00000    0.06884    0.07266 =
         0.04218    0.00027    0.00702    0.03016
AFIX  43
H7    2    0.630114    1.081303    0.373593    11.00000   -1.20000
AFIX   0
C22   1    0.683108    0.508115    0.574490    11.00000    0.06054    0.06463 =
         0.03463   -0.01052   -0.00550    0.03467
C4    1    0.815771    1.201058    0.330107    11.00000    0.04936    0.06794 =
         0.07464    0.01196    0.00718    0.03398
AFIX  43
H4    2    0.863301    1.232459    0.319603    11.00000   -1.20000
AFIX   0
C25   1    0.568840    0.367386    0.516168    11.00000    0.07051    0.04652 =
         0.03912    0.00276    0.00420    0.02664
AFIX  43
H25   2    0.536307    0.310092    0.512731    11.00000   -1.20000
AFIX   0
C10   1    0.769517    1.188229    0.213254    11.00000    0.08691    0.05447 =
         0.05253   -0.00463   -0.00794    0.03896
AFIX  43
H10   2    0.769659    1.141079    0.206513    11.00000   -1.20000
AFIX   0
C20   1    0.526976    0.486574    0.420611    11.00000    0.04245    0.05695 =
         0.05878    0.01896    0.01104    0.02153
AFIX  43
H20   2    0.478884    0.450052    0.430182    11.00000   -1.20000
AFIX   0
C1    1    0.709624    0.995667    0.368194    11.00000    0.09428    0.05976 =
         0.05142    0.00871    0.01157    0.04195
C15   1    0.625263    0.702920    0.389752    11.00000    0.06909    0.04791 =
         0.05228    0.02350    0.01312    0.01656
C27   1    0.638468    0.513512    0.500830    11.00000    0.11212    0.05149 =
         0.02681   -0.00274   -0.00821    0.03583
AFIX  43
H27   2    0.651547    0.553090    0.487310    11.00000   -1.20000
AFIX   0
O9    4    0.521915    0.434091    0.656927    11.00000    0.14596    0.14834 =
         0.09889   -0.01776   -0.01699    0.09886
C18   1    0.654237    0.512009    0.399356    11.00000    0.08468    0.09145 =
         0.05815    0.04076    0.04400    0.06726
AFIX  43
H18   2    0.691719    0.493834    0.394879    11.00000   -1.20000
AFIX   0
C3    1    0.797930    1.124328    0.341504    11.00000    0.07581    0.08300 =
         0.08012    0.00905   -0.00174    0.05638
AFIX  43
H3    2    0.834473    1.104044    0.338291    11.00000   -1.20000
AFIX   0
C11   1    0.776408    1.204716    0.240771    11.00000    0.09477    0.06712 =
         0.03428    0.01167   -0.00236    0.05158
AFIX  43
H11   2    0.776212    1.165948    0.252826    11.00000   -1.20000
AFIX   0
C17   1    0.667753    0.592105    0.390978    11.00000    0.07135    0.08963 =
         0.06331    0.02449    0.03059    0.04185
AFIX  43
H17   2    0.715271    0.626993    0.380901    11.00000   -1.20000
AFIX   0
N3    3    0.518587    0.508125    0.693822    11.00000    0.17325    0.16240 =
         0.10284    0.01390    0.03890    0.12651
C31   1    0.551093    0.496590    0.670535    11.00000    0.10431    0.08863 =
         0.12941    0.02803   -0.00241    0.06098
AFIX  43
H31   2    0.601249    0.542044    0.664565    11.00000   -1.20000
AFIX   0
C29   1    0.441823    0.444696    0.703679    11.00000    0.12803    0.20462 =
         0.21544    0.07255    0.07965    0.12243
AFIX 137
H29A  2    0.449126    0.430910    0.721701    11.00000   -1.50000
H29B  2    0.421724    0.395748    0.692518    11.00000   -1.50000
H29C  2    0.401757    0.463753    0.703607    11.00000   -1.50000
AFIX   0
C30   1    0.565833    0.589594    0.706859    11.00000    0.31691    0.29950 =
         0.16082   -0.09101   -0.08507    0.27708
AFIX 137
H30A  2    0.622386    0.618232    0.700127    11.00000   -1.50000
H30B  2    0.566647    0.581807    0.725895    11.00000   -1.50000
H30C  2    0.539654    0.622519    0.703160    11.00000   -1.50000
AFIX   0
CU2   6    0.580427    0.381205    0.628360    11.00000    0.23813    0.24203 =
         0.23063    0.03758    0.01565    0.11087
O11   4    0.570399    0.383820    0.421668    11.00000    0.06941    0.06635 =
         0.03856   -0.00874   -0.00825    0.03946
HKLF 4

REM  20170521-hl1_a.res in P-3c1
REM R1 =  0.1062 for    3979 Fo > 4sig(Fo)  and  0.1819 for all    8778 data
REM    462 parameters refined using     31 restraints

END

WGHT      0.1929      0.0000

REM Highest difference peak  0.806,  deepest hole -1.830,  1-sigma level  0.151
Q1    1   0.6048  0.3951  0.4561  11.00000  0.05    0.65
Q2    1   0.6433  0.4268  0.5869  11.00000  0.05    0.60
Q3    1   0.7032  0.9447  0.3778  11.00000  0.05    0.56
Q4    1   0.7160  1.2228  0.1235  11.00000  0.05    0.56
Q5    1   0.5831  0.3354  0.4501  11.00000  0.05    0.51
Q6    1   0.6833  0.4599  0.6001  11.00000  0.05    0.50
Q7    1   0.6915  1.2711  0.1275  11.00000  0.05    0.47
Q8    1   0.6000  1.1899  0.3802  11.00000  0.05    0.44
Q9    1   0.7730  1.2816  0.3330  11.00000  0.05    0.43
Q10   1   0.6303  1.2111  0.2985  11.00000  0.05    0.42
Q11   1   0.6247  0.4861  0.6326  11.00000  0.05    0.42
Q12   1   0.5945  0.4027  0.4032  11.00000  0.05    0.41
Q13   1   0.6794  0.6179  0.3994  11.00000  0.05    0.40
Q14   1   0.5792  0.3876  0.5853  11.00000  0.05    0.40
Q15   1   0.5760  0.5957  0.3958  11.00000  0.05    0.39
Q16   1   0.8174  1.1861  0.3434  11.00000  0.05    0.39
Q17   1   0.5372  0.2801  0.6181  11.00000  0.05    0.38
Q18   1   0.6666  1.2380  0.2918  11.00000  0.05    0.38
Q19   1   0.6667  1.3333  0.3009  10.33333  0.05    0.38
Q20   1   0.6108  0.6108  0.7500  10.50000  0.05    0.37
;
_shelx_res_checksum                76011
_shelx_hkl_file
;
  -1   3   0   68756     582     0.00000 0.00000 0.00000 0.00000 0.00000 0.00000   34383  -71.70   -1.56  1.0000
   0   3   0  171169    1571     0.00000 0.00000 0.00000 0.00000 0.00000 0.00000  172774   -1.64   -6.12  1.0000
  -2   4   0    5804     273     0.00000 0.00000 0.00000 0.00000 0.00000 0.00000    4037   11.87    1.16  1.0000
  -1   4   0    2215     143     0.00000 0.00000 0.00000 0.00000 0.00000 0.00000    3795   13.36   19.80  1.0000
   0   4   0   91846    1692     0.00000 0.00000 0.00000 0.00000 0.00000 0.00000   99993   12.34    3.71  1.0000
  -2   5   0   14720     299     0.00000 0.00000 0.00000 0.00000 0.00000 0.00000   11078   15.29   17.25  1.0000
  -1   5   0   97351     845     0.00000 0.00000 0.00000 0.00000 0.00000 0.00000   86683   16.59   16.06  1.0000
   0   5   0  382587    3287     0.00000 0.00000 0.00000 0.00000 0.00000 0.00000  393386    8.22   -4.35  1.0000
  -3   6   0    9943     426     0.00000 0.00000 0.00000 0.00000 0.00000 0.00000    7870   10.36    2.36  1.0000
  -2   6   0   61526     674     0.00000 0.00000 0.00000 0.00000 0.00000 0.00000   65820    7.91    1.85  1.0000
  -1   6   0    7051     232     0.00000 0.00000 0.00000 0.00000 0.00000 0.00000    5743    7.81   -3.12  1.0000
   0   6   0   58196    2157     0.00000 0.00000 0.00000 0.00000 0.00000 0.00000   53340    9.51    6.99  1.0000
  -3   7   0    6578     313     0.00000 0.00000 0.00000 0.00000 0.00000 0.00000    7605    5.63   -6.83  1.0000
  -2   7   0   22889     411     0.00000 0.00000 0.00000 0.00000 0.00000 0.00000   20133    9.89  -15.89  1.0000
  -1   7   0     194     108     0.00000 0.00000 0.00000 0.00000 0.00000 0.00000     729   11.44    4.23  1.0000
   0   7   0     598     201     0.00000 0.00000 0.00000 0.00000 0.00000 0.00000    1450   11.09   11.11  1.0000
  -4   8   0    5690     408     0.00000 0.00000 0.00000 0.00000 0.00000 0.00000    4301    9.26   -0.86  1.0000
  -3   8   0     770      99     0.00000 0.00000 0.00000 0.00000 0.00000 0.00000     478    8.05   -6.84  1.0000
  -2   8   0   10742     321     0.00000 0.00000 0.00000 0.00000 0.00000 0.00000   10934    0.88   -2.27  1.0000
  -1   8   0    3549     207     0.00000 0.00000 0.00000 0.00000 0.00000 0.00000    3965    2.89    3.44  1.0000
   0   8   0    1587     228     0.00000 0.00000 0.00000 0.00000 0.00000 0.00000     702   12.80   -3.85  1.0000
  -4   9   0     423     103     0.00000 0.00000 0.00000 0.00000 0.00000 0.00000     107    9.77    3.12  1.0000
  -3   9   0     415      78     0.00000 0.00000 0.00000 0.00000 0.00000 0.00000     421   -0.40    2.00  1.0000
  -2   9   0     493      95     0.00000 0.00000 0.00000 0.00000 0.00000 0.00000     390   -2.32   -0.15  1.0000
  -1   9   0     278      84     0.00000 0.00000 0.00000 0.00000 0.00000 0.00000      80    7.23   -3.40  1.0000
   0   9   0    1312     256     0.00000 0.00000 0.00000 0.00000 0.00000 0.00000     672   13.41   -8.05  1.0000
  -5  10   0   38475    1239     0.00000 0.00000 0.00000 0.00000 0.00000 0.00000   40972    5.62    5.92  1.0000
  -4  10   0     593      95     0.00000 0.00000 0.00000 0.00000 0.00000 0.00000     424    5.63    5.44  1.0000
  -3  10   0    6713     341     0.00000 0.00000 0.00000 0.00000 0.00000 0.00000    6489    1.31   -0.48  1.0000
  -2  10   0     875     133     0.00000 0.00000 0.00000 0.00000 0.00000 0.00000     903   -0.20   -2.27  1.0000
  -1  10   0      29     146     0.00000 0.00000 0.00000 0.00000 0.00000 0.00000     -66    4.25   -2.77  1.0000
   0  10   0    5457     658     0.00000 0.00000 0.00000 0.00000 0.00000 0.00000    5395   -0.61   -5.70  1.0000
  -5  11   0    5414     293     0.00000 0.00000 0.00000 0.00000 0.00000 0.00000    6038   -3.83   -0.76  1.0000
  -4  11   0    2547     157     0.00000 0.00000 0.00000 0.00000 0.00000 0.00000    2268   -2.71    0.95  1.0000
  -3  11   0     449     122     0.00000 0.00000 0.00000 0.00000 0.00000 0.00000     271    4.69    4.53  1.0000
  -2  11   0   10108     367     0.00000 0.00000 0.00000 0.00000 0.00000 0.00000    9550   -3.02    4.18  1.0000
  -1  11   0    2396     272     0.00000 0.00000 0.00000 0.00000 0.00000 0.00000    1999   -3.96   -0.05  1.0000
   0  11   0   17889    1156     0.00000 0.00000 0.00000 0.00000 0.00000 0.00000   16401    5.35   -1.08  1.0000
  -6  12   0    2289     377     0.00000 0.00000 0.00000 0.00000 0.00000 0.00000    2789   -4.43   -2.76  1.0000
  -5  12   0    1891     160     0.00000 0.00000 0.00000 0.00000 0.00000 0.00000    1864   -0.23   -3.18  1.0000
  -4  12   0     396     151     0.00000 0.00000 0.00000 0.00000 0.00000 0.00000     331    2.35    1.85  1.0000
  -3  12   0      24     108     0.00000 0.00000 0.00000 0.00000 0.00000 0.00000     -15    4.30    1.64  1.0000
  -2  12   0    2905     319     0.00000 0.00000 0.00000 0.00000 0.00000 0.00000    2212    6.47   -1.38  1.0000
  -1  12   0    3917     441     0.00000 0.00000 0.00000 0.00000 0.00000 0.00000    3604    2.33    1.37  1.0000
   0  12   0   10226    1337     0.00000 0.00000 0.00000 0.00000 0.00000 0.00000    9959   -1.60    4.37  1.0000
  -6  13   0    1208     230     0.00000 0.00000 0.00000 0.00000 0.00000 0.00000    1296   -1.10    2.52  1.0000
  -5  13   0    8216     485     0.00000 0.00000 0.00000 0.00000 0.00000 0.00000    7874   -1.79    0.28  1.0000
  -4  13   0    2031     244     0.00000 0.00000 0.00000 0.00000 0.00000 0.00000    2060   -0.44    3.08  1.0000
  -3  13   0     528     259     0.00000 0.00000 0.00000 0.00000 0.00000 0.00000     517    0.44    1.73  1.0000
  -2  13   0     270     434     0.00000 0.00000 0.00000 0.00000 0.00000 0.00000     284   -0.07   -2.77  1.0000
  -1  13   0       4     329     0.00000 0.00000 0.00000 0.00000 0.00000 0.00000    -125   -1.77    0.45  1.0000
   0  13   0    6371    1094     0.00000 0.00000 0.00000 0.00000 0.00000 0.00000    5618   -4.78    3.78  1.0000
  -7  14   0    4191     276     0.00000 0.00000 0.00000 0.00000 0.00000 0.00000    3822   -2.67    2.85  1.0000
  -6  14   0     103     165     0.00000 0.00000 0.00000 0.00000 0.00000 0.00000      96    0.49    1.00  1.0000
  -5  14   0    8948     520     0.00000 0.00000 0.00000 0.00000 0.00000 0.00000    8712    1.25   -1.91  1.0000
  -4  14   0    2468     322     0.00000 0.00000 0.00000 0.00000 0.00000 0.00000    2029   -4.48    2.21  1.0000
  -3  14   0   16404     993     0.00000 0.00000 0.00000 0.00000 0.00000 0.00000   15638   -2.80   -0.74  1.0000
  -2  14   0    1764     506     0.00000 0.00000 0.00000 0.00000 0.00000 0.00000    1990   -1.52   -5.61  1.0000
  -1  14   0    4572     891     0.00000 0.00000 0.00000 0.00000 0.00000 0.00000    5347   -4.51   -7.25  1.0000
   0  14   0    1682     795     0.00000 0.00000 0.00000 0.00000 0.00000 0.00000    2274   -5.67   -4.27  1.0000
  -7  15   0     709     214     0.00000 0.00000 0.00000 0.00000 0.00000 0.00000     855   -2.40   -1.38  1.0000
  -6  15   0    4081     430     0.00000 0.00000 0.00000 0.00000 0.00000 0.00000    4847    5.39   -5.38  1.0000
  -5  15   0     355     161     0.00000 0.00000 0.00000 0.00000 0.00000 0.00000     199    5.06   -1.33  1.0000
  -4  15   0     826     251     0.00000 0.00000 0.00000 0.00000 0.00000 0.00000    1097   -4.05    0.83  1.0000
  -3  15   0    1967    1020     0.00000 0.00000 0.00000 0.00000 0.00000 0.00000    1986   -0.14   -1.24  1.0000
  -2  15   0      11     468     0.00000 0.00000 0.00000 0.00000 0.00000 0.00000    -383   -2.59   -1.64  1.0000
  -1  15   0    5951     916     0.00000 0.00000 0.00000 0.00000 0.00000 0.00000    5463   -2.97   -4.65  1.0000
   0  15   0    5265    1566     0.00000 0.00000 0.00000 0.00000 0.00000 0.00000    4982    1.89   -0.85  1.0000
  -8  16   0    2156     379     0.00000 0.00000 0.00000 0.00000 0.00000 0.00000    2715   -5.36    1.04  1.0000
  -7  16   0     802     192     0.00000 0.00000 0.00000 0.00000 0.00000 0.00000     638   -3.31    1.53  1.0000
  -6  16   0     308     204     0.00000 0.00000 0.00000 0.00000 0.00000 0.00000     394    2.14    0.62  1.0000
  -5  16   0     192     201     0.00000 0.00000 0.00000 0.00000 0.00000 0.00000     221   -0.93    0.01  1.0000
  -4  16   0     550     512     0.00000 0.00000 0.00000 0.00000 0.00000 0.00000     754   -3.63   -1.57  1.0000
  -3  16   0      55     653     0.00000 0.00000 0.00000 0.00000 0.00000 0.00000    -104   -6.61    1.95  1.0000
  -2  16   0    1152     505     0.00000 0.00000 0.00000 0.00000 0.00000 0.00000    1256   -1.68    6.97  1.0000
  -1  16   0      18     580     0.00000 0.00000 0.00000 0.00000 0.00000 0.00000     281    4.02   11.07  1.0000
   0  16   0     139     515     0.00000 0.00000 0.00000 0.00000 0.00000 0.00000     592   -3.00   11.86  1.0000
  -8  17   0     161     212     0.00000 0.00000 0.00000 0.00000 0.00000 0.00000     232   -1.50    3.92  1.0000
  -7  17   0     561     223     0.00000 0.00000 0.00000 0.00000 0.00000 0.00000     620   -1.08    1.01  1.0000
  -6  17   0     186     176     0.00000 0.00000 0.00000 0.00000 0.00000 0.00000     227   -1.28   -0.36  1.0000
  -5  17   0     754     268     0.00000 0.00000 0.00000 0.00000 0.00000 0.00000     535   -3.77   -3.84  1.0000
  -4  17   0     196     401     0.00000 0.00000 0.00000 0.00000 0.00000 0.00000     611   -8.11   -5.96  1.0000
  -3  17   0    1214     808     0.00000 0.00000 0.00000 0.00000 0.00000 0.00000    1660   -5.27   -2.15  1.0000
  -2  17   0     126     435     0.00000 0.00000 0.00000 0.00000 0.00000 0.00000     244    4.99    8.96  1.0000
  -1  17   0     810     836     0.00000 0.00000 0.00000 0.00000 0.00000 0.00000    1283   -2.13   15.97  1.0000
  -9  18   0      51     286     0.00000 0.00000 0.00000 0.00000 0.00000 0.00000     -16    6.12    2.59  1.0000
  -8  18   0     882     369     0.00000 0.00000 0.00000 0.00000 0.00000 0.00000    1128    3.56    1.28  1.0000
  -7  18   0      57     310     0.00000 0.00000 0.00000 0.00000 0.00000 0.00000      99    2.36    0.18  1.0000
  -6  18   0     630     328     0.00000 0.00000 0.00000 0.00000 0.00000 0.00000     530    1.97   -0.73  1.0000
  -5  18   0    1762     412     0.00000 0.00000 0.00000 0.00000 0.00000 0.00000    1511   -3.02    1.97  1.0000
  -4  18   0      13     317     0.00000 0.00000 0.00000 0.00000 0.00000 0.00000    -187   -2.86   -1.75  1.0000
  -3  18   0     117     388     0.00000 0.00000 0.00000 0.00000 0.00000 0.00000     282    4.64   -6.92  1.0000
  -2  18   0     139     448     0.00000 0.00000 0.00000 0.00000 0.00000 0.00000     116    0.88    3.02  1.0000
  -1  18   0      26    1313     0.00000 0.00000 0.00000 0.00000 0.00000 0.00000    -563    0.80   -4.65  1.0000
   0  18   0     837    1299     0.00000 0.00000 0.00000 0.00000 0.00000 0.00000    2986    4.99  -27.05  1.0000
  -9  19   0       8     377     0.00000 0.00000 0.00000 0.00000 0.00000 0.00000      -6    0.33   -2.69  1.0000
  -8  19   0      86     237     0.00000 0.00000 0.00000 0.00000 0.00000 0.00000     200    4.75   -1.08  1.0000
  -7  19   0     596     277     0.00000 0.00000 0.00000 0.00000 0.00000 0.00000     574   -0.41    0.69  1.0000
  -6  19   0     592     360     0.00000 0.00000 0.00000 0.00000 0.00000 0.00000     721   -2.32   -0.64  1.0000
  -5  19   0    1036     546     0.00000 0.00000 0.00000 0.00000 0.00000 0.00000    1054   -0.28    3.95  1.0000
  -4  19   0     229     483     0.00000 0.00000 0.00000 0.00000 0.00000 0.00000     254    0.27   -4.38  1.0000
  -3  19   0    2249     825     0.00000 0.00000 0.00000 0.00000 0.00000 0.00000    2604    3.05   -7.34  1.0000
  -2  19   0     738    1108     0.00000 0.00000 0.00000 0.00000 0.00000 0.00000     546    4.12    3.26  1.0000
  -1  19   0     992    1607     0.00000 0.00000 0.00000 0.00000 0.00000 0.00000    1641    4.27  -11.63  1.0000
   0  19   0     162     939     0.00000 0.00000 0.00000 0.00000 0.00000 0.00000     485   -0.50  -19.21  1.0000
 -10  20   0    1945     883     0.00000 0.00000 0.00000 0.00000 0.00000 0.00000    2229   -2.30   -3.67  1.0000
  -9  20   0       1     317     0.00000 0.00000 0.00000 0.00000 0.00000 0.00000    -169   -0.08   -1.11  1.0000
  -8  20   0     109     318     0.00000 0.00000 0.00000 0.00000 0.00000 0.00000     167   -2.32   -0.18  1.0000
  -7  20   0     261     473     0.00000 0.00000 0.00000 0.00000 0.00000 0.00000     692   -7.75   -5.77  1.0000
  -6  20   0    1462     448     0.00000 0.00000 0.00000 0.00000 0.00000 0.00000    1173   -3.70   -1.29  1.0000
  -5  20   0    1115     910     0.00000 0.00000 0.00000 0.00000 0.00000 0.00000    1483   -4.74    3.72  1.0000
  -3  20   0      53    1061     0.00000 0.00000 0.00000 0.00000 0.00000 0.00000    -672    5.81    3.56  1.0000
  -2  20   0    2121    1540     0.00000 0.00000 0.00000 0.00000 0.00000 0.00000    3659   10.71    8.85  1.0000
 -10  21   0     559     513     0.00000 0.00000 0.00000 0.00000 0.00000 0.00000     623    0.76    2.73  1.0000
  -9  21   0      25     292     0.00000 0.00000 0.00000 0.00000 0.00000 0.00000     -79    2.45    3.98  1.0000
  -8  21   0      17     352     0.00000 0.00000 0.00000 0.00000 0.00000 0.00000    -203   -3.16   -2.11  1.0000
  -7  21   0     289     586     0.00000 0.00000 0.00000 0.00000 0.00000 0.00000     474   -0.86   -7.02  1.0000
  -5  21   0     764    1141     0.00000 0.00000 0.00000 0.00000 0.00000 0.00000    1425   -8.78    4.62  1.0000
 -11  22   0     593     844     0.00000 0.00000 0.00000 0.00000 0.00000 0.00000     965   -3.23    5.96  1.0000
 -10  22   0     391     495     0.00000 0.00000 0.00000 0.00000 0.00000 0.00000     464   -2.75    8.36  1.0000
  -9  22   0     488     727     0.00000 0.00000 0.00000 0.00000 0.00000 0.00000     737   -2.88    4.28  1.0000
  -2   3   1   15035     357     0.00000 0.00000 0.00000 0.00000 0.00000 0.00000    9196  -25.41   -7.71  1.0000
  -1   3   1   79693     506     0.00000 0.00000 0.00000 0.00000 0.00000 0.00000   31228   98.63   -0.28  1.0000
  -3   4   1     535     237     0.00000 0.00000 0.00000 0.00000 0.00000 0.00000    4615  -56.37  -25.22  1.0000
  -2   4   1    3553     180     0.00000 0.00000 0.00000 0.00000 0.00000 0.00000    4897    9.62  -12.63  1.0000
  -1   4   1   40275    1076     0.00000 0.00000 0.00000 0.00000 0.00000 0.00000   84320   83.68   -5.15  1.0000
  -4   5   1     139     128     0.00000 0.00000 0.00000 0.00000 0.00000 0.00000     -27   -1.96  -10.83  1.0000
  -3   5   1   23446     517     0.00000 0.00000 0.00000 0.00000 0.00000 0.00000   30101  -18.71   -6.48  1.0000
  -2   5   1   27897     444     0.00000 0.00000 0.00000 0.00000 0.00000 0.00000   26682    3.42    7.55  1.0000
  -1   5   1   99019     978     0.00000 0.00000 0.00000 0.00000 0.00000 0.00000  112657   19.39    5.04  1.0000
  -5   6   1   16086     384     0.00000 0.00000 0.00000 0.00000 0.00000 0.00000   13228   11.00    1.06  1.0000
  -4   6   1   31411     500     0.00000 0.00000 0.00000 0.00000 0.00000 0.00000   33492    5.26    2.69  1.0000
  -3   6   1   18036     412     0.00000 0.00000 0.00000 0.00000 0.00000 0.00000   15337   -9.93    6.01  1.0000
  -2   6   1   52879     722     0.00000 0.00000 0.00000 0.00000 0.00000 0.00000   59469  -13.02    7.98  1.0000
  -1   6   1    1432     166     0.00000 0.00000 0.00000 0.00000 0.00000 0.00000    2750  -13.53    3.86  1.0000
  -6   7   1   20122     513     0.00000 0.00000 0.00000 0.00000 0.00000 0.00000   21017   -2.88   -1.42  1.0000
  -5   7   1   11467     299     0.00000 0.00000 0.00000 0.00000 0.00000 0.00000   12310    3.59    0.65  1.0000
  -4   7   1    4647     269     0.00000 0.00000 0.00000 0.00000 0.00000 0.00000    5721    7.08   -2.64  1.0000
  -3   7   1     631      85     0.00000 0.00000 0.00000 0.00000 0.00000 0.00000     573    6.85   -7.63  1.0000
  -2   7   1   17349     349     0.00000 0.00000 0.00000 0.00000 0.00000 0.00000   13934  -12.70   -3.60  1.0000
  -1   7   1   60987     893     0.00000 0.00000 0.00000 0.00000 0.00000 0.00000   69515  -15.69    3.90  1.0000
  -7   8   1    1219     167     0.00000 0.00000 0.00000 0.00000 0.00000 0.00000     894   -4.95    1.13  1.0000
  -6   8   1     238      72     0.00000 0.00000 0.00000 0.00000 0.00000 0.00000      14  -17.76    0.26  1.0000
  -5   8   1     366      81     0.00000 0.00000 0.00000 0.00000 0.00000 0.00000     367   -0.16    1.22  1.0000
  -4   8   1   14053     358     0.00000 0.00000 0.00000 0.00000 0.00000 0.00000    8593   24.83   -6.87  1.0000
  -3   8   1    2027      77     0.00000 0.00000 0.00000 0.00000 0.00000 0.00000     665   17.86   -2.71  1.0000
  -2   8   1   26769     508     0.00000 0.00000 0.00000 0.00000 0.00000 0.00000   25757   -3.20    5.74  1.0000
  -1   8   1    7771     386     0.00000 0.00000 0.00000 0.00000 0.00000 0.00000    9397   -8.28    3.74  1.0000
  -8   9   1   89817    1520     0.00000 0.00000 0.00000 0.00000 0.00000 0.00000   98045   12.53    0.63  1.0000
  -7   9   1   22668     558     0.00000 0.00000 0.00000 0.00000 0.00000 0.00000   25050   -7.19   -0.86  1.0000
  -6   9   1   31449     528     0.00000 0.00000 0.00000 0.00000 0.00000 0.00000   36596  -13.03   -0.70  1.0000
  -5   9   1      68     141     0.00000 0.00000 0.00000 0.00000 0.00000 0.00000     347    9.71   -2.28  1.0000
  -4   9   1   18615     471     0.00000 0.00000 0.00000 0.00000 0.00000 0.00000   14848   13.76   -2.19  1.0000
  -3   9   1   92053    1040     0.00000 0.00000 0.00000 0.00000 0.00000 0.00000   94376    3.50    1.94  1.0000
  -2   9   1   15124     435     0.00000 0.00000 0.00000 0.00000 0.00000 0.00000   16956   -6.66    3.57  1.0000
  -1   9   1     191      88     0.00000 0.00000 0.00000 0.00000 0.00000 0.00000     130   -7.93    4.82  1.0000
  -9  10   1    8911     474     0.00000 0.00000 0.00000 0.00000 0.00000 0.00000    8623    1.51   -2.16  1.0000
  -8  10   1   24955     700     0.00000 0.00000 0.00000 0.00000 0.00000 0.00000   23973    2.96   -0.70  1.0000
  -7  10   1   14357     464     0.00000 0.00000 0.00000 0.00000 0.00000 0.00000   12847   -6.02    1.06  1.0000
  -6  10   1   59691     733     0.00000 0.00000 0.00000 0.00000 0.00000 0.00000   59263   -0.82   -0.02  1.0000
  -5  10   1    2009     194     0.00000 0.00000 0.00000 0.00000 0.00000 0.00000    2160    1.52    0.47  1.0000
  -4  10   1   15908     442     0.00000 0.00000 0.00000 0.00000 0.00000 0.00000   16876   -3.56    2.50  1.0000
  -3  10   1    8214     320     0.00000 0.00000 0.00000 0.00000 0.00000 0.00000    8342   -0.57   -1.04  1.0000
  -2  10   1     851     125     0.00000 0.00000 0.00000 0.00000 0.00000 0.00000     658    3.17    1.87  1.0000
  -1  10   1   14372     694     0.00000 0.00000 0.00000 0.00000 0.00000 0.00000   15835    5.48    1.47  1.0000
 -10  11   1   11634     569     0.00000 0.00000 0.00000 0.00000 0.00000 0.00000   10969    3.05   -2.14  1.0000
  -9  11   1   38449     930     0.00000 0.00000 0.00000 0.00000 0.00000 0.00000   39761    3.07    1.06  1.0000
  -8  11   1    1411     170     0.00000 0.00000 0.00000 0.00000 0.00000 0.00000    1358   -0.83    2.29  1.0000
  -7  11   1   12560     432     0.00000 0.00000 0.00000 0.00000 0.00000 0.00000   13752   -4.87    0.70  1.0000
  -6  11   1    1107     121     0.00000 0.00000 0.00000 0.00000 0.00000 0.00000    1362   -3.46    1.92  1.0000
  -5  11   1    2202     211     0.00000 0.00000 0.00000 0.00000 0.00000 0.00000    2094    1.12   -0.40  1.0000
  -4  11   1   46432     849     0.00000 0.00000 0.00000 0.00000 0.00000 0.00000   48719    5.01   -5.70  1.0000
  -3  11   1    2039     229     0.00000 0.00000 0.00000 0.00000 0.00000 0.00000    1659    4.13   -0.53  1.0000
  -2  11   1    3601     267     0.00000 0.00000 0.00000 0.00000 0.00000 0.00000    3775   -1.30   -0.62  1.0000
  -1  11   1     227     149     0.00000 0.00000 0.00000 0.00000 0.00000 0.00000     214    0.49   -1.82  1.0000
 -11  12   1     807     280     0.00000 0.00000 0.00000 0.00000 0.00000 0.00000    1065    3.81   -1.81  1.0000
 -10  12   1      87     214     0.00000 0.00000 0.00000 0.00000 0.00000 0.00000     -16    8.70   -0.54  1.0000
  -9  12   1    1534     168     0.00000 0.00000 0.00000 0.00000 0.00000 0.00000    1020    6.85    0.50  1.0000
  -8  12   1       2     118     0.00000 0.00000 0.00000 0.00000 0.00000 0.00000      66   -6.70    1.09  1.0000
  -7  12   1      32     117     0.00000 0.00000 0.00000 0.00000 0.00000 0.00000     383  -13.20    0.84  1.0000
  -6  12   1    8587     440     0.00000 0.00000 0.00000 0.00000 0.00000 0.00000    8288    1.61   -1.81  1.0000
  -5  12   1      22     127     0.00000 0.00000 0.00000 0.00000 0.00000 0.00000     233   10.50   -4.57  1.0000
  -4  12   1     692     150     0.00000 0.00000 0.00000 0.00000 0.00000 0.00000     678   -0.07   -1.56  1.0000
  -3  12   1    2045     169     0.00000 0.00000 0.00000 0.00000 0.00000 0.00000    1038  -12.41   -3.18  1.0000
  -2  12   1      26     132     0.00000 0.00000 0.00000 0.00000 0.00000 0.00000     173   -7.31   -3.24  1.0000
  -1  12   1    3443     380     0.00000 0.00000 0.00000 0.00000 0.00000 0.00000    2866    4.71    2.51  1.0000
 -12  13   1     890     347     0.00000 0.00000 0.00000 0.00000 0.00000 0.00000    1140    3.74   -1.44  1.0000
 -11  13   1     607     179     0.00000 0.00000 0.00000 0.00000 0.00000 0.00000     454    3.10    0.53  1.0000
 -10  13   1    2403     291     0.00000 0.00000 0.00000 0.00000 0.00000 0.00000    2372   -0.30    1.17  1.0000
  -9  13   1    7455     450     0.00000 0.00000 0.00000 0.00000 0.00000 0.00000    7962   -2.61   -1.40  1.0000
  -8  13   1      74     200     0.00000 0.00000 0.00000 0.00000 0.00000 0.00000     413  -11.22   -2.68  1.0000
  -7  13   1   13117     474     0.00000 0.00000 0.00000 0.00000 0.00000 0.00000   12581   -2.17   -0.90  1.0000
  -6  13   1    2113     208     0.00000 0.00000 0.00000 0.00000 0.00000 0.00000    2970    7.95    1.57  1.0000
  -5  13   1    1825     197     0.00000 0.00000 0.00000 0.00000 0.00000 0.00000    1794    0.24    4.60  1.0000
  -4  13   1   23024     824     0.00000 0.00000 0.00000 0.00000 0.00000 0.00000   25303   -6.86    0.31  1.0000
  -3  13   1    5898     393     0.00000 0.00000 0.00000 0.00000 0.00000 0.00000    5474   -2.57   -4.02  1.0000
  -2  13   1    1648     412     0.00000 0.00000 0.00000 0.00000 0.00000 0.00000    1849    2.13    2.07  1.0000
  -1  13   1       7     281     0.00000 0.00000 0.00000 0.00000 0.00000 0.00000    -113    1.66    1.72  1.0000
 -13  14   1     616     390     0.00000 0.00000 0.00000 0.00000 0.00000 0.00000     757    1.31    3.42  1.0000
 -12  14   1    1370     875     0.00000 0.00000 0.00000 0.00000 0.00000 0.00000    1678    3.69    0.01  1.0000
 -11  14   1    8508     714     0.00000 0.00000 0.00000 0.00000 0.00000 0.00000    8511    0.00    2.66  1.0000
 -10  14   1     471     150     0.00000 0.00000 0.00000 0.00000 0.00000 0.00000     463    0.17    1.80  1.0000
  -9  14   1    2248     242     0.00000 0.00000 0.00000 0.00000 0.00000 0.00000    1874   -3.97   -4.14  1.0000
  -8  14   1     925     173     0.00000 0.00000 0.00000 0.00000 0.00000 0.00000    1040    1.52   -3.38  1.0000
  -7  14   1     708     136     0.00000 0.00000 0.00000 0.00000 0.00000 0.00000     458    4.89   -1.16  1.0000
  -6  14   1     937     122     0.00000 0.00000 0.00000 0.00000 0.00000 0.00000    1048   -1.10    6.87  1.0000
  -5  14   1     111     170     0.00000 0.00000 0.00000 0.00000 0.00000 0.00000     298   -2.15    7.72  1.0000
  -4  14   1    2358     302     0.00000 0.00000 0.00000 0.00000 0.00000 0.00000    2641    2.60    3.72  1.0000
  -3  14   1     127     150     0.00000 0.00000 0.00000 0.00000 0.00000 0.00000      -9    9.93    3.52  1.0000
  -2  14   1    1382     357     0.00000 0.00000 0.00000 0.00000 0.00000 0.00000    1030    4.75    0.53  1.0000
  -1  14   1     114     411     0.00000 0.00000 0.00000 0.00000 0.00000 0.00000     130    0.72   -3.15  1.0000
 -14  15   1      50     420     0.00000 0.00000 0.00000 0.00000 0.00000 0.00000      31   -1.44   -0.19  1.0000
 -13  15   1    3945     815     0.00000 0.00000 0.00000 0.00000 0.00000 0.00000    4164   -1.39   -2.54  1.0000
 -12  15   1      28     300     0.00000 0.00000 0.00000 0.00000 0.00000 0.00000      14    1.32    1.25  1.0000
 -11  15   1   18604    1052     0.00000 0.00000 0.00000 0.00000 0.00000 0.00000   19861    3.94    5.83  1.0000
 -10  15   1    1168     262     0.00000 0.00000 0.00000 0.00000 0.00000 0.00000    1241    1.03   -0.65  1.0000
  -9  15   1    2437     283     0.00000 0.00000 0.00000 0.00000 0.00000 0.00000    2666   -2.01   -1.81  1.0000
  -8  15   1    5107     321     0.00000 0.00000 0.00000 0.00000 0.00000 0.00000    4894    1.38    0.37  1.0000
  -7  15   1      55      96     0.00000 0.00000 0.00000 0.00000 0.00000 0.00000      82   -1.09    4.36  1.0000
  -6  15   1   12529     623     0.00000 0.00000 0.00000 0.00000 0.00000 0.00000   12544   -0.69    8.89  1.0000
  -5  15   1     332     177     0.00000 0.00000 0.00000 0.00000 0.00000 0.00000     350    0.89    6.20  1.0000
  -4  15   1     347     244     0.00000 0.00000 0.00000 0.00000 0.00000 0.00000     280    3.67    7.08  1.0000
  -3  15   1     108     431     0.00000 0.00000 0.00000 0.00000 0.00000 0.00000     -54    9.71   -0.18  1.0000
  -2  15   1     591     402     0.00000 0.00000 0.00000 0.00000 0.00000 0.00000     333    6.24   -5.53  1.0000
  -1  15   1    2034     576     0.00000 0.00000 0.00000 0.00000 0.00000 0.00000    1661   -4.52    3.18  1.0000
 -15  16   1      41     747     0.00000 0.00000 0.00000 0.00000 0.00000 0.00000    -195   -5.95   -0.46  1.0000
 -14  16   1     249     518     0.00000 0.00000 0.00000 0.00000 0.00000 0.00000      94   -5.97   -6.07  1.0000
 -13  16   1     956     488     0.00000 0.00000 0.00000 0.00000 0.00000 0.00000     721   -4.07    2.30  1.0000
 -12  16   1    4670     549     0.00000 0.00000 0.00000 0.00000 0.00000 0.00000    3930    5.44    6.10  1.0000
 -11  16   1    8089     566     0.00000 0.00000 0.00000 0.00000 0.00000 0.00000    7516    3.08   -1.02  1.0000
 -10  16   1     296     198     0.00000 0.00000 0.00000 0.00000 0.00000 0.00000     270   -0.92   -4.55  1.0000
  -9  16   1    3188     366     0.00000 0.00000 0.00000 0.00000 0.00000 0.00000    3024   -1.33   -1.82  1.0000
  -8  16   1     127     142     0.00000 0.00000 0.00000 0.00000 0.00000 0.00000     229   -3.53    0.87  1.0000
  -7  16   1     651     143     0.00000 0.00000 0.00000 0.00000 0.00000 0.00000     648    0.08    3.41  1.0000
  -6  16   1     603     268     0.00000 0.00000 0.00000 0.00000 0.00000 0.00000     654   -0.76   -1.52  1.0000
  -5  16   1     928     210     0.00000 0.00000 0.00000 0.00000 0.00000 0.00000     510   -7.75   -4.63  1.0000
  -4  16   1    2200     490     0.00000 0.00000 0.00000 0.00000 0.00000 0.00000    2691   -4.66   -1.13  1.0000
  -3  16   1    8120    1196     0.00000 0.00000 0.00000 0.00000 0.00000 0.00000    8444    1.66   -0.10  1.0000
  -2  16   1     903     510     0.00000 0.00000 0.00000 0.00000 0.00000 0.00000    1335   -3.62    9.59  1.0000
  -1  16   1      87     601     0.00000 0.00000 0.00000 0.00000 0.00000 0.00000     761   -3.94   18.76  1.0000
 -16  17   1     525     726     0.00000 0.00000 0.00000 0.00000 0.00000 0.00000    1345   -9.85    9.17  1.0000
 -15  17   1     101    1333     0.00000 0.00000 0.00000 0.00000 0.00000 0.00000     382   -8.55   -2.29  1.0000
 -14  17   1     627     393     0.00000 0.00000 0.00000 0.00000 0.00000 0.00000    1054   -6.95    0.21  1.0000
 -13  17   1     340     327     0.00000 0.00000 0.00000 0.00000 0.00000 0.00000     589    0.33   11.53  1.0000
 -12  17   1     394     176     0.00000 0.00000 0.00000 0.00000 0.00000 0.00000     417    0.28   -0.99  1.0000
 -11  17   1     107     201     0.00000 0.00000 0.00000 0.00000 0.00000 0.00000     119    0.76   -6.58  1.0000
 -10  17   1     482     288     0.00000 0.00000 0.00000 0.00000 0.00000 0.00000     396    2.15   -4.05  1.0000
  -9  17   1     630     241     0.00000 0.00000 0.00000 0.00000 0.00000 0.00000     548   -1.54   -0.99  1.0000
  -8  17   1     248     263     0.00000 0.00000 0.00000 0.00000 0.00000 0.00000     286    0.65    3.65  1.0000
  -7  17   1     373     210     0.00000 0.00000 0.00000 0.00000 0.00000 0.00000     446   -1.70    0.15  1.0000
  -6  17   1     326     333     0.00000 0.00000 0.00000 0.00000 0.00000 0.00000     550   -1.16  -10.24  1.0000
  -5  17   1     168     282     0.00000 0.00000 0.00000 0.00000 0.00000 0.00000     276   -3.06   -8.09  1.0000
  -4  17   1      55     357     0.00000 0.00000 0.00000 0.00000 0.00000 0.00000    -175   -6.87   -0.76  1.0000
  -3  17   1     682     562     0.00000 0.00000 0.00000 0.00000 0.00000 0.00000     805   -1.63    3.23  1.0000
  -2  17   1     374     574     0.00000 0.00000 0.00000 0.00000 0.00000 0.00000     623    1.44   14.33  1.0000
  -1  17   1     162     822     0.00000 0.00000 0.00000 0.00000 0.00000 0.00000     731    2.43   13.34  1.0000
 -17  18   1     194     477     0.00000 0.00000 0.00000 0.00000 0.00000 0.00000     378   -4.66   -3.24  1.0000
 -16  18   1     162    1063     0.00000 0.00000 0.00000 0.00000 0.00000 0.00000      99   -2.58   -0.55  1.0000
 -15  18   1    1233     603     0.00000 0.00000 0.00000 0.00000 0.00000 0.00000    1358   -1.51   -1.36  1.0000
 -14  18   1      77     412     0.00000 0.00000 0.00000 0.00000 0.00000 0.00000     501   -2.91   12.47  1.0000
 -13  18   1      62     253     0.00000 0.00000 0.00000 0.00000 0.00000 0.00000    -205   -0.16    7.35  1.0000
 -12  18   1    2071     484     0.00000 0.00000 0.00000 0.00000 0.00000 0.00000    1718   -3.76   -5.13  1.0000
 -11  18   1     215     294     0.00000 0.00000 0.00000 0.00000 0.00000 0.00000     333   -3.37   -2.21  1.0000
 -10  18   1       2     228     0.00000 0.00000 0.00000 0.00000 0.00000 0.00000    -132    1.38    0.21  1.0000
  -9  18   1     892     286     0.00000 0.00000 0.00000 0.00000 0.00000 0.00000     893    0.05    4.15  1.0000
  -8  18   1     261     242     0.00000 0.00000 0.00000 0.00000 0.00000 0.00000     198   -3.00    4.66  1.0000
  -7  18   1       2     244     0.00000 0.00000 0.00000 0.00000 0.00000 0.00000     -65   -1.28   -0.39  1.0000
  -6  18   1     926     517     0.00000 0.00000 0.00000 0.00000 0.00000 0.00000    1138    2.97   -4.72  1.0000
  -5  18   1    1384     550     0.00000 0.00000 0.00000 0.00000 0.00000 0.00000    1597   -1.56   -4.66  1.0000
  -4  18   1       5     413     0.00000 0.00000 0.00000 0.00000 0.00000 0.00000      89   -6.64   -1.81  1.0000
  -3  18   1     189     509     0.00000 0.00000 0.00000 0.00000 0.00000 0.00000     280   -1.79    3.36  1.0000
  -2  18   1     879     817     0.00000 0.00000 0.00000 0.00000 0.00000 0.00000     869   -1.96    7.12  1.0000
  -1  18   1      41     551     0.00000 0.00000 0.00000 0.00000 0.00000 0.00000    -623   -4.90    3.47  1.0000
 -18  19   1     837    1140     0.00000 0.00000 0.00000 0.00000 0.00000 0.00000    1354   -0.70  -12.08  1.0000
 -17  19   1    1356     991     0.00000 0.00000 0.00000 0.00000 0.00000 0.00000    1269   -1.93   -8.36  1.0000
 -16  19   1     716     706     0.00000 0.00000 0.00000 0.00000 0.00000 0.00000     747   -1.39   -5.56  1.0000
 -15  19   1     169     375     0.00000 0.00000 0.00000 0.00000 0.00000 0.00000     110    2.33    2.22  1.0000
 -14  19   1     336     456     0.00000 0.00000 0.00000 0.00000 0.00000 0.00000     694    3.44    9.14  1.0000
 -13  19   1     923     533     0.00000 0.00000 0.00000 0.00000 0.00000 0.00000     984   -0.76   -1.67  1.0000
 -12  19   1      52     253     0.00000 0.00000 0.00000 0.00000 0.00000 0.00000    -150   -5.91   -3.27  1.0000
 -11  19   1      41     281     0.00000 0.00000 0.00000 0.00000 0.00000 0.00000    -421   -5.58    2.11  1.0000
 -10  19   1      60     311     0.00000 0.00000 0.00000 0.00000 0.00000 0.00000      48    0.65    0.94  1.0000
  -9  19   1     191     249     0.00000 0.00000 0.00000 0.00000 0.00000 0.00000     141   -1.98    1.95  1.0000
  -8  19   1     205     301     0.00000 0.00000 0.00000 0.00000 0.00000 0.00000     392   -5.14    0.70  1.0000
  -7  19   1     665     375     0.00000 0.00000 0.00000 0.00000 0.00000 0.00000     714    0.56   -3.80  1.0000
  -6  19   1    1395     965     0.00000 0.00000 0.00000 0.00000 0.00000 0.00000    1391    0.26   -2.65  1.0000
  -5  19   1       1     543     0.00000 0.00000 0.00000 0.00000 0.00000 0.00000      17   -4.74   -0.80  1.0000
  -4  19   1    2821     697     0.00000 0.00000 0.00000 0.00000 0.00000 0.00000    3028    1.81   -0.38  1.0000
  -3  19   1      37     363     0.00000 0.00000 0.00000 0.00000 0.00000 0.00000    -236    4.56    3.38  1.0000
  -2  19   1    1476     881     0.00000 0.00000 0.00000 0.00000 0.00000 0.00000    1696   -2.54    1.06  1.0000
  -1  19   1       2     739     0.00000 0.00000 0.00000 0.00000 0.00000 0.00000    -674   -1.40   -0.04  1.0000
 -18  20   1       7     875     0.00000 0.00000 0.00000 0.00000 0.00000 0.00000    -245    1.69   -1.83  1.0000
 -17  20   1      25     883     0.00000 0.00000 0.00000 0.00000 0.00000 0.00000      19    0.55   -0.03  1.0000
 -16  20   1      33     890     0.00000 0.00000 0.00000 0.00000 0.00000 0.00000   -1148    4.99   -2.05  1.0000
 -15  20   1     948    3529     0.00000 0.00000 0.00000 0.00000 0.00000 0.00000    1950   12.57   -0.90  1.0000
 -14  20   1     308     373     0.00000 0.00000 0.00000 0.00000 0.00000 0.00000     770    9.38   -1.79  1.0000
 -13  20   1    1014     480     0.00000 0.00000 0.00000 0.00000 0.00000 0.00000    1037    0.69   -3.81  1.0000
 -12  20   1     150     240     0.00000 0.00000 0.00000 0.00000 0.00000 0.00000     225   -2.56    1.51  1.0000
 -11  20   1     876     325     0.00000 0.00000 0.00000 0.00000 0.00000 0.00000     892    0.21    1.02  1.0000
 -10  20   1     526     382     0.00000 0.00000 0.00000 0.00000 0.00000 0.00000     631    2.23   -3.53  1.0000
  -9  20   1      36     298     0.00000 0.00000 0.00000 0.00000 0.00000 0.00000      15    2.28   -1.92  1.0000
  -8  20   1    2181     784     0.00000 0.00000 0.00000 0.00000 0.00000 0.00000    1991    2.11   -1.94  1.0000
  -7  20   1     920     410     0.00000 0.00000 0.00000 0.00000 0.00000 0.00000     883   -1.17   -5.75  1.0000
  -6  20   1    1241     570     0.00000 0.00000 0.00000 0.00000 0.00000 0.00000     974   -4.51   -5.10  1.0000
  -5  20   1       3     329     0.00000 0.00000 0.00000 0.00000 0.00000 0.00000    -457    1.69   -0.30  1.0000
  -4  20   1     159     490     0.00000 0.00000 0.00000 0.00000 0.00000 0.00000    -406   11.76   -0.35  1.0000
  -3  20   1      34     896     0.00000 0.00000 0.00000 0.00000 0.00000 0.00000     218    8.36   -4.14  1.0000
  -2  20   1    1943    1150     0.00000 0.00000 0.00000 0.00000 0.00000 0.00000    2346    3.91   -2.98  1.0000
 -17  21   1     591    1187     0.00000 0.00000 0.00000 0.00000 0.00000 0.00000     411    3.76    2.00  1.0000
 -16  21   1      32     720     0.00000 0.00000 0.00000 0.00000 0.00000 0.00000     122    7.73   -0.66  1.0000
 -14  21   1       2     673     0.00000 0.00000 0.00000 0.00000 0.00000 0.00000    -242    1.09   -0.40  1.0000
 -13  21   1    1833    1652     0.00000 0.00000 0.00000 0.00000 0.00000 0.00000    1782   -0.63    1.06  1.0000
 -12  21   1     165     341     0.00000 0.00000 0.00000 0.00000 0.00000 0.00000     146    1.06    2.18  1.0000
 -11  21   1    1322     468     0.00000 0.00000 0.00000 0.00000 0.00000 0.00000    1228    1.61   -3.16  1.0000
 -10  21   1     292     499     0.00000 0.00000 0.00000 0.00000 0.00000 0.00000     608    6.15   -4.62  1.0000
  -9  21   1     349     450     0.00000 0.00000 0.00000 0.00000 0.00000 0.00000     594    5.32    0.31  1.0000
  -8  21   1     940     499     0.00000 0.00000 0.00000 0.00000 0.00000 0.00000    1035    1.46   -3.38  1.0000
  -7  21   1     954    1011     0.00000 0.00000 0.00000 0.00000 0.00000 0.00000    1495   -4.95   -7.83  1.0000
  -4  21   1      21     820     0.00000 0.00000 0.00000 0.00000 0.00000 0.00000    -912    4.23   -0.79  1.0000
 -13  22   1       0     626     0.00000 0.00000 0.00000 0.00000 0.00000 0.00000    -691   -0.46    0.07  1.0000
 -12  22   1     147     748     0.00000 0.00000 0.00000 0.00000 0.00000 0.00000      95    2.10    1.39  1.0000
 -11  22   1      81     379     0.00000 0.00000 0.00000 0.00000 0.00000 0.00000     112    1.43    0.52  1.0000
 -10  22   1     197     490     0.00000 0.00000 0.00000 0.00000 0.00000 0.00000     228    0.96   -1.38  1.0000
  -9  22   1     804     933     0.00000 0.00000 0.00000 0.00000 0.00000 0.00000     867   -0.98    0.55  1.0000
  -3   3   2   69527     994     0.00000 0.00000 0.00000 0.00000 0.00000 0.00000   44801   49.24   15.28  1.0000
  -2   3   2   74338     652     0.00000 0.00000 0.00000 0.00000 0.00000 0.00000   36795   75.74   -8.14  1.0000
  -1   3   2    1259     112     0.00000 0.00000 0.00000 0.00000 0.00000 0.00000    2362   71.02  -18.84  1.0000
   0   3   2   96205    1076     0.00000 0.00000 0.00000 0.00000 0.00000 0.00000   80371  -25.16  -14.31  1.0000
  -4   4   2  385685    3182     0.00000 0.00000 0.00000 0.00000 0.00000 0.00000  449513  -46.23    5.10  1.0000
  -3   4   2  256835    1920     0.00000 0.00000 0.00000 0.00000 0.00000 0.00000  314771   50.67   -1.58  1.0000
  -2   4   2   40218     222     0.00000 0.00000 0.00000 0.00000 0.00000 0.00000    6951  109.50   -4.65  1.0000
  -1   4   2  142827    1087     0.00000 0.00000 0.00000 0.00000 0.00000 0.00000  129251  -17.44  -10.96  1.0000
   0   4   2  289203    2861     0.00000 0.00000 0.00000 0.00000 0.00000 0.00000  417766 -101.48   -2.91  1.0000
  -5   5   2   27840     513     0.00000 0.00000 0.00000 0.00000 0.00000 0.00000   13106  -48.91   -1.28  1.0000
  -4   5   2   47585     752     0.00000 0.00000 0.00000 0.00000 0.00000 0.00000   32672  -35.03    1.84  1.0000
  -3   5   2    8993     291     0.00000 0.00000 0.00000 0.00000 0.00000 0.00000   14333   22.50    6.89  1.0000
  -2   5   2   65330     641     0.00000 0.00000 0.00000 0.00000 0.00000 0.00000   47326   35.68    8.74  1.0000
  -1   5   2     484     341     0.00000 0.00000 0.00000 0.00000 0.00000 0.00000    2363  -24.62   -3.50  1.0000
   0   5   2     573     274     0.00000 0.00000 0.00000 0.00000 0.00000 0.00000    3033  -29.00   -6.75  1.0000
  -6   6   2   18021     707     0.00000 0.00000 0.00000 0.00000 0.00000 0.00000   13107  -18.47    0.38  1.0000
  -5   6   2   82593    1403     0.00000 0.00000 0.00000 0.00000 0.00000 0.00000   95102  -19.78    7.90  1.0000
  -4   6   2    1878     179     0.00000 0.00000 0.00000 0.00000 0.00000 0.00000    4121  -19.44    4.83  1.0000
  -3   6   2    8702     325     0.00000 0.00000 0.00000 0.00000 0.00000 0.00000   12272  -16.16    4.83  1.0000
  -2   6   2  117691    1263     0.00000 0.00000 0.00000 0.00000 0.00000 0.00000  127047   12.48    1.08  1.0000
  -1   6   2    1338     193     0.00000 0.00000 0.00000 0.00000 0.00000 0.00000    3628   23.02   -7.43  1.0000
   0   6   2    4000     253     0.00000 0.00000 0.00000 0.00000 0.00000 0.00000    2241   14.66    4.36  1.0000
  -7   7   2   79235    1230     0.00000 0.00000 0.00000 0.00000 0.00000 0.00000   81490    3.73   -4.25  1.0000
  -6   7   2     194     134     0.00000 0.00000 0.00000 0.00000 0.00000 0.00000     931   13.20   13.61  1.0000
  -5   7   2    3091     137     0.00000 0.00000 0.00000 0.00000 0.00000 0.00000    1532   17.60    9.39  1.0000
  -4   7   2   18507     471     0.00000 0.00000 0.00000 0.00000 0.00000 0.00000   22778  -13.60   -6.65  1.0000
  -3   7   2    1362     101     0.00000 0.00000 0.00000 0.00000 0.00000 0.00000     926   -5.95   -2.88  1.0000
  -2   7   2    5389     347     0.00000 0.00000 0.00000 0.00000 0.00000 0.00000   11262   30.54   -3.03  1.0000
  -1   7   2      92      62     0.00000 0.00000 0.00000 0.00000 0.00000 0.00000     157   20.39   -0.99  1.0000
   0   7   2   15248     648     0.00000 0.00000 0.00000 0.00000 0.00000 0.00000   15554   -1.11   -0.98  1.0000
  -8   8   2     723     338     0.00000 0.00000 0.00000 0.00000 0.00000 0.00000     689   -1.01   -1.67  1.0000
  -7   8   2   24212     695     0.00000 0.00000 0.00000 0.00000 0.00000 0.00000   24011    0.66    6.47  1.0000
  -6   8   2   17049     515     0.00000 0.00000 0.00000 0.00000 0.00000 0.00000   22407   17.76    2.77  1.0000
  -5   8   2    8822     364     0.00000 0.00000 0.00000 0.00000 0.00000 0.00000   12736   17.56   -6.84  1.0000
  -4   8   2    1439     148     0.00000 0.00000 0.00000 0.00000 0.00000 0.00000    1485    0.57    0.51  1.0000
  -3   8   2    5788     272     0.00000 0.00000 0.00000 0.00000 0.00000 0.00000    5626    4.17   12.19  1.0000
  -2   8   2   16107     419     0.00000 0.00000 0.00000 0.00000 0.00000 0.00000   14124    7.43    5.48  1.0000
  -1   8   2      51      92     0.00000 0.00000 0.00000 0.00000 0.00000 0.00000       2   -2.58   -6.06  1.0000
   0   8   2   12361     584     0.00000 0.00000 0.00000 0.00000 0.00000 0.00000   10880   -6.43   -6.46  1.0000
  -9   9   2     247     259     0.00000 0.00000 0.00000 0.00000 0.00000 0.00000     217    1.08    1.27  1.0000
  -8   9   2     231     150     0.00000 0.00000 0.00000 0.00000 0.00000 0.00000     222   -0.35   -0.46  1.0000
  -7   9   2   42937     928     0.00000 0.00000 0.00000 0.00000 0.00000 0.00000   47259   -9.39   -4.19  1.0000
  -6   9   2    6206     260     0.00000 0.00000 0.00000 0.00000 0.00000 0.00000    6158   -0.61   -5.89  1.0000
  -5   9   2      48     101     0.00000 0.00000 0.00000 0.00000 0.00000 0.00000     379   12.03   -0.81  1.0000
  -4   9   2    8515     346     0.00000 0.00000 0.00000 0.00000 0.00000 0.00000    8030    2.48    9.73  1.0000
  -3   9   2    5155     223     0.00000 0.00000 0.00000 0.00000 0.00000 0.00000    4465   -5.70   11.00  1.0000
  -2   9   2   25808     533     0.00000 0.00000 0.00000 0.00000 0.00000 0.00000   24129   -4.91   -3.33  1.0000
  -1   9   2    7036     386     0.00000 0.00000 0.00000 0.00000 0.00000 0.00000    6879   -1.73   -9.91  1.0000
   0   9   2   67545    1560     0.00000 0.00000 0.00000 0.00000 0.00000 0.00000   63572    7.30   -2.32  1.0000
 -10  10   2    5544     591     0.00000 0.00000 0.00000 0.00000 0.00000 0.00000    4842    4.56   -0.48  1.0000
  -9  10   2   16232     653     0.00000 0.00000 0.00000 0.00000 0.00000 0.00000   16715    1.75    0.21  1.0000
  -8  10   2    1516     192     0.00000 0.00000 0.00000 0.00000 0.00000 0.00000    1616   -1.18    0.29  1.0000
  -7  10   2   12616     431     0.00000 0.00000 0.00000 0.00000 0.00000 0.00000   11406   -5.16   -2.85  1.0000
  -6  10   2   21541     529     0.00000 0.00000 0.00000 0.00000 0.00000 0.00000   20751    2.52    0.44  1.0000
  -5  10   2    5558     367     0.00000 0.00000 0.00000 0.00000 0.00000 0.00000    7940   13.50    3.62  1.0000
  -4  10   2    3429     221     0.00000 0.00000 0.00000 0.00000 0.00000 0.00000    3706    2.29   -1.63  1.0000
  -3  10   2   17793     501     0.00000 0.00000 0.00000 0.00000 0.00000 0.00000   19525   -5.63   -7.14  1.0000
  -2  10   2     741     139     0.00000 0.00000 0.00000 0.00000 0.00000 0.00000     926    2.70   -8.68  1.0000
  -1  10   2     108     101     0.00000 0.00000 0.00000 0.00000 0.00000 0.00000     219    0.13   -5.56  1.0000
   0  10   2      86     354     0.00000 0.00000 0.00000 0.00000 0.00000 0.00000     -38   -7.06   -5.04  1.0000
 -11  11   2    5875     627     0.00000 0.00000 0.00000 0.00000 0.00000 0.00000    4972    5.68    1.03  1.0000
 -10  11   2     507     133     0.00000 0.00000 0.00000 0.00000 0.00000 0.00000     554   -1.09    1.17  1.0000
  -9  11   2    1550     218     0.00000 0.00000 0.00000 0.00000 0.00000 0.00000    1286    3.39    4.32  1.0000
  -8  11   2    5040     339     0.00000 0.00000 0.00000 0.00000 0.00000 0.00000    5260    1.23    3.44  1.0000
  -7  11   2    1202     110     0.00000 0.00000 0.00000 0.00000 0.00000 0.00000     850   -5.73    3.10  1.0000
  -6  11   2     490     128     0.00000 0.00000 0.00000 0.00000 0.00000 0.00000     427    1.44    2.65  1.0000
  -5  11   2     976     155     0.00000 0.00000 0.00000 0.00000 0.00000 0.00000     992   -0.14   -4.00  1.0000
  -4  11   2    1520     160     0.00000 0.00000 0.00000 0.00000 0.00000 0.00000    1454   -1.54   -4.18  1.0000
  -3  11   2    8677     347     0.00000 0.00000 0.00000 0.00000 0.00000 0.00000    8532    0.69    2.03  1.0000
  -2  11   2    8454     350     0.00000 0.00000 0.00000 0.00000 0.00000 0.00000    7446   -5.38    2.63  1.0000
  -1  11   2     568     243     0.00000 0.00000 0.00000 0.00000 0.00000 0.00000     818   -4.49   -0.27  1.0000
   0  11   2   15921    1092     0.00000 0.00000 0.00000 0.00000 0.00000 0.00000   14890   -3.82   -2.14  1.0000
 -12  12   2      91     361     0.00000 0.00000 0.00000 0.00000 0.00000 0.00000    -508   -7.74   -4.44  1.0000
 -11  12   2    2429     458     0.00000 0.00000 0.00000 0.00000 0.00000 0.00000    2373   -0.63    1.20  1.0000
 -10  12   2    5381     505     0.00000 0.00000 0.00000 0.00000 0.00000 0.00000    5639    1.51    2.24  1.0000
  -9  12   2   26749     867     0.00000 0.00000 0.00000 0.00000 0.00000 0.00000   25966    2.20    1.73  1.0000
  -8  12   2      59     129     0.00000 0.00000 0.00000 0.00000 0.00000 0.00000       5    5.03    0.67  1.0000
  -7  12   2    3365     260     0.00000 0.00000 0.00000 0.00000 0.00000 0.00000    3309   -0.45   -0.60  1.0000
  -6  12   2    1814     194     0.00000 0.00000 0.00000 0.00000 0.00000 0.00000    1600   -2.53   -3.28  1.0000
  -5  12   2    3583     210     0.00000 0.00000 0.00000 0.00000 0.00000 0.00000    3162    3.47   -2.98  1.0000
  -4  12   2      61      89     0.00000 0.00000 0.00000 0.00000 0.00000 0.00000      72    0.35    1.71  1.0000
  -3  12   2    9111     433     0.00000 0.00000 0.00000 0.00000 0.00000 0.00000    9044   -0.40    1.18  1.0000
  -2  12   2    4279     304     0.00000 0.00000 0.00000 0.00000 0.00000 0.00000    4196    0.57    0.74  1.0000
  -1  12   2     160     187     0.00000 0.00000 0.00000 0.00000 0.00000 0.00000     229   -2.70    2.37  1.0000
   0  12   2    2177     543     0.00000 0.00000 0.00000 0.00000 0.00000 0.00000    2250   -0.70    2.06  1.0000
 -13  13   2     313     496     0.00000 0.00000 0.00000 0.00000 0.00000 0.00000     343    1.12   -7.58  1.0000
 -12  13   2    1003     790     0.00000 0.00000 0.00000 0.00000 0.00000 0.00000    1312   -4.27    0.40  1.0000
 -11  13   2    1850     325     0.00000 0.00000 0.00000 0.00000 0.00000 0.00000    1714   -1.67    1.31  1.0000
 -10  13   2     128     106     0.00000 0.00000 0.00000 0.00000 0.00000 0.00000     239    3.33   -2.87  1.0000
  -9  13   2     316     230     0.00000 0.00000 0.00000 0.00000 0.00000 0.00000     421    2.42   -1.55  1.0000
  -8  13   2     859     221     0.00000 0.00000 0.00000 0.00000 0.00000 0.00000    1053    2.91    0.52  1.0000
  -7  13   2    9432     413     0.00000 0.00000 0.00000 0.00000 0.00000 0.00000    9468   -0.12   -1.24  1.0000
  -6  13   2    1062     221     0.00000 0.00000 0.00000 0.00000 0.00000 0.00000    1089    0.55   -2.44  1.0000
  -5  13   2     642     151     0.00000 0.00000 0.00000 0.00000 0.00000 0.00000     873    3.93    0.28  1.0000
  -4  13   2    4419     371     0.00000 0.00000 0.00000 0.00000 0.00000 0.00000    4843   -2.88    1.88  1.0000
  -3  13   2   11663     528     0.00000 0.00000 0.00000 0.00000 0.00000 0.00000   10755   -3.99   -1.96  1.0000
  -2  13   2   12376     723     0.00000 0.00000 0.00000 0.00000 0.00000 0.00000   11985    1.72   -1.39  1.0000
  -1  13   2     205     334     0.00000 0.00000 0.00000 0.00000 0.00000 0.00000     291    1.53    4.75  1.0000
   0  13   2    1283     741     0.00000 0.00000 0.00000 0.00000 0.00000 0.00000    1703    4.65    5.24  1.0000
 -14  14   2    5005    1508     0.00000 0.00000 0.00000 0.00000 0.00000 0.00000    5546    2.86    5.39  1.0000
 -13  14   2     346     374     0.00000 0.00000 0.00000 0.00000 0.00000 0.00000     247    2.50    3.63  1.0000
 -12  14   2    2355     553     0.00000 0.00000 0.00000 0.00000 0.00000 0.00000    2058    2.83    6.60  1.0000
 -11  14   2     278     247     0.00000 0.00000 0.00000 0.00000 0.00000 0.00000     231    1.40   -0.04  1.0000
 -10  14   2       9     249     0.00000 0.00000 0.00000 0.00000 0.00000 0.00000     -28   -1.83    2.21  1.0000
  -9  14   2    1198     206     0.00000 0.00000 0.00000 0.00000 0.00000 0.00000    1203   -0.74    5.04  1.0000
  -8  14   2     761     161     0.00000 0.00000 0.00000 0.00000 0.00000 0.00000    1001   -3.85    2.31  1.0000
  -7  14   2    1836     225     0.00000 0.00000 0.00000 0.00000 0.00000 0.00000    2016    1.87    1.98  1.0000
  -6  14   2     719     108     0.00000 0.00000 0.00000 0.00000 0.00000 0.00000     471    4.75   -0.65  1.0000
  -5  14   2       5     221     0.00000 0.00000 0.00000 0.00000 0.00000 0.00000     -65    1.28   -1.57  1.0000
  -4  14   2     436     195     0.00000 0.00000 0.00000 0.00000 0.00000 0.00000     450    0.10    3.45  1.0000
  -3  14   2     693     241     0.00000 0.00000 0.00000 0.00000 0.00000 0.00000     688    0.16   -2.00  1.0000
  -2  14   2    6270     695     0.00000 0.00000 0.00000 0.00000 0.00000 0.00000    6265    0.13   -3.53  1.0000
  -1  14   2     433     460     0.00000 0.00000 0.00000 0.00000 0.00000 0.00000     519    1.71    1.43  1.0000
   0  14   2    9539    1443     0.00000 0.00000 0.00000 0.00000 0.00000 0.00000    9546    0.03   -0.93  1.0000
 -15  15   2    1042    1037     0.00000 0.00000 0.00000 0.00000 0.00000 0.00000    1393   -3.08    6.97  1.0000
 -14  15   2     474     774     0.00000 0.00000 0.00000 0.00000 0.00000 0.00000     506   -3.73    7.08  1.0000
 -13  15   2    3037     761     0.00000 0.00000 0.00000 0.00000 0.00000 0.00000    3338   -1.65    9.43  1.0000
 -12  15   2    2197     372     0.00000 0.00000 0.00000 0.00000 0.00000 0.00000    2549    3.09    2.39  1.0000
 -11  15   2     994     384     0.00000 0.00000 0.00000 0.00000 0.00000 0.00000    1041   -0.38   -3.14  1.0000
 -10  15   2    1296     291     0.00000 0.00000 0.00000 0.00000 0.00000 0.00000    1278    0.21    1.62  1.0000
  -9  15   2     748     249     0.00000 0.00000 0.00000 0.00000 0.00000 0.00000     518   -4.51    2.98  1.0000
  -8  15   2    1053     187     0.00000 0.00000 0.00000 0.00000 0.00000 0.00000    1246   -2.64   -0.29  1.0000
  -7  15   2     206     131     0.00000 0.00000 0.00000 0.00000 0.00000 0.00000     354    4.36   -1.41  1.0000
  -6  15   2     812     268     0.00000 0.00000 0.00000 0.00000 0.00000 0.00000    1016    3.12   -0.79  1.0000
  -5  15   2    1921     267     0.00000 0.00000 0.00000 0.00000 0.00000 0.00000    1761    1.86    3.23  1.0000
  -4  15   2    7748     484     0.00000 0.00000 0.00000 0.00000 0.00000 0.00000    7408   -1.86    0.92  1.0000
  -3  15   2    1328     449     0.00000 0.00000 0.00000 0.00000 0.00000 0.00000    1355    0.28   -5.04  1.0000
  -2  15   2     551     337     0.00000 0.00000 0.00000 0.00000 0.00000 0.00000     385   -3.81    2.20  1.0000
  -1  15   2     358     463     0.00000 0.00000 0.00000 0.00000 0.00000 0.00000     522   -3.40   -2.29  1.0000
   0  15   2     592     636     0.00000 0.00000 0.00000 0.00000 0.00000 0.00000     883    2.44   -7.56  1.0000
 -16  16   2    2694    1114     0.00000 0.00000 0.00000 0.00000 0.00000 0.00000    2473    2.56   -4.55  1.0000
 -15  16   2      16     652     0.00000 0.00000 0.00000 0.00000 0.00000 0.00000    -401    0.26   -3.78  1.0000
 -14  16   2     921     813     0.00000 0.00000 0.00000 0.00000 0.00000 0.00000    1481   -6.96    4.14  1.0000
 -13  16   2    1610     740     0.00000 0.00000 0.00000 0.00000 0.00000 0.00000    1438   -2.48    4.90  1.0000
 -12  16   2    1818     441     0.00000 0.00000 0.00000 0.00000 0.00000 0.00000    2376    5.55   -6.76  1.0000
 -11  16   2     213     140     0.00000 0.00000 0.00000 0.00000 0.00000 0.00000     303    1.60   -5.03  1.0000
 -10  16   2     118     225     0.00000 0.00000 0.00000 0.00000 0.00000 0.00000     186    2.73   -1.00  1.0000
  -9  16   2     462     199     0.00000 0.00000 0.00000 0.00000 0.00000 0.00000     499   -0.54   -2.76  1.0000
  -8  16   2     421     233     0.00000 0.00000 0.00000 0.00000 0.00000 0.00000     409   -0.51   -3.55  1.0000
  -7  16   2      63     200     0.00000 0.00000 0.00000 0.00000 0.00000 0.00000      29    2.43    0.68  1.0000
  -6  16   2     167     231     0.00000 0.00000 0.00000 0.00000 0.00000 0.00000     296    3.76    3.84  1.0000
  -5  16   2    2403     350     0.00000 0.00000 0.00000 0.00000 0.00000 0.00000    2359   -0.43    0.16  1.0000
  -4  16   2    8044     948     0.00000 0.00000 0.00000 0.00000 0.00000 0.00000    7861    1.40   -5.87  1.0000
  -3  16   2     114     343     0.00000 0.00000 0.00000 0.00000 0.00000 0.00000      60    2.60    1.34  1.0000
  -2  16   2     126     443     0.00000 0.00000 0.00000 0.00000 0.00000 0.00000     318   -2.55    6.95  1.0000
  -1  16   2    3944    1194     0.00000 0.00000 0.00000 0.00000 0.00000 0.00000    4285    2.46   -3.35  1.0000
   0  16   2     158     798     0.00000 0.00000 0.00000 0.00000 0.00000 0.00000      51    5.64   -0.40  1.0000
 -17  17   2      76     576     0.00000 0.00000 0.00000 0.00000 0.00000 0.00000    -239    7.95    1.73  1.0000
 -16  17   2    1303     615     0.00000 0.00000 0.00000 0.00000 0.00000 0.00000    1577    2.31  -10.25  1.0000
 -15  17   2    2817     645     0.00000 0.00000 0.00000 0.00000 0.00000 0.00000    2751   -0.64   -5.37  1.0000
 -14  17   2    2423     656     0.00000 0.00000 0.00000 0.00000 0.00000 0.00000    3028   -5.50    7.52  1.0000
 -13  17   2    1600     364     0.00000 0.00000 0.00000 0.00000 0.00000 0.00000    1830   -2.58   -0.67  1.0000
 -12  17   2     110     371     0.00000 0.00000 0.00000 0.00000 0.00000 0.00000     189   -0.39   -6.49  1.0000
 -11  17   2     322     270     0.00000 0.00000 0.00000 0.00000 0.00000 0.00000     370    1.08   -3.66  1.0000
 -10  17   2     189     329     0.00000 0.00000 0.00000 0.00000 0.00000 0.00000     290    3.13   -0.45  1.0000
  -9  17   2     653     366     0.00000 0.00000 0.00000 0.00000 0.00000 0.00000     763   -1.98    0.60  1.0000
  -8  17   2     960     268     0.00000 0.00000 0.00000 0.00000 0.00000 0.00000     983    0.25   -3.87  1.0000
  -7  17   2     229     242     0.00000 0.00000 0.00000 0.00000 0.00000 0.00000     129    3.52    0.28  1.0000
  -6  17   2    1697     386     0.00000 0.00000 0.00000 0.00000 0.00000 0.00000    1688    0.34   -2.33  1.0000
  -5  17   2     143     329     0.00000 0.00000 0.00000 0.00000 0.00000 0.00000     642    2.48  -12.24  1.0000
  -4  17   2     671     580     0.00000 0.00000 0.00000 0.00000 0.00000 0.00000    1323    7.98   -8.43  1.0000
  -3  17   2    5774    1138     0.00000 0.00000 0.00000 0.00000 0.00000 0.00000    6419    3.78    1.44  1.0000
  -2  17   2    6185    1287     0.00000 0.00000 0.00000 0.00000 0.00000 0.00000    6179    0.04   -0.10  1.0000
  -1  17   2    1321     734     0.00000 0.00000 0.00000 0.00000 0.00000 0.00000    1125    2.53    1.38  1.0000
   0  17   2    1744    1337     0.00000 0.00000 0.00000 0.00000 0.00000 0.00000    2488    7.36    3.97  1.0000
 -18  18   2    1941    1527     0.00000 0.00000 0.00000 0.00000 0.00000 0.00000    2501    4.76    4.70  1.0000
 -17  18   2     271     501     0.00000 0.00000 0.00000 0.00000 0.00000 0.00000     310   -0.30   -3.33  1.0000
 -16  18   2     768     399     0.00000 0.00000 0.00000 0.00000 0.00000 0.00000     571   -4.73   -6.74  1.0000
 -15  18   2     322     487     0.00000 0.00000 0.00000 0.00000 0.00000 0.00000     334   -0.36    2.54  1.0000
 -14  18   2     181     495     0.00000 0.00000 0.00000 0.00000 0.00000 0.00000     493   -7.08    4.69  1.0000
 -13  18   2      28     322     0.00000 0.00000 0.00000 0.00000 0.00000 0.00000      -5   -4.98    0.19  1.0000
 -12  18   2     691     295     0.00000 0.00000 0.00000 0.00000 0.00000 0.00000     929   -3.83   -1.64  1.0000
 -11  18   2    1213     316     0.00000 0.00000 0.00000 0.00000 0.00000 0.00000     909   -4.48   -3.27  1.0000
 -10  18   2     447     249     0.00000 0.00000 0.00000 0.00000 0.00000 0.00000     596   -3.17    2.33  1.0000
  -9  18   2      78     242     0.00000 0.00000 0.00000 0.00000 0.00000 0.00000     207   -4.31    3.04  1.0000
  -8  18   2    1282     311     0.00000 0.00000 0.00000 0.00000 0.00000 0.00000    1087   -2.61   -1.14  1.0000
  -7  18   2     371     475     0.00000 0.00000 0.00000 0.00000 0.00000 0.00000     511   -3.09   -0.60  1.0000
  -6  18   2     434     239     0.00000 0.00000 0.00000 0.00000 0.00000 0.00000     318   -3.42   -5.03  1.0000
  -5  18   2    1171     460     0.00000 0.00000 0.00000 0.00000 0.00000 0.00000    1303    0.90   -4.58  1.0000
  -4  18   2     657     425     0.00000 0.00000 0.00000 0.00000 0.00000 0.00000     577    1.50   -0.06  1.0000
  -3  18   2     396     440     0.00000 0.00000 0.00000 0.00000 0.00000 0.00000     412   -0.36   -4.15  1.0000
  -2  18   2      11     407     0.00000 0.00000 0.00000 0.00000 0.00000 0.00000    -375   -1.33   -2.87  1.0000
  -1  18   2       4     760     0.00000 0.00000 0.00000 0.00000 0.00000 0.00000    -779    1.37    1.32  1.0000
   0  18   2      17     754     0.00000 0.00000 0.00000 0.00000 0.00000 0.00000      18    1.94   -7.68  1.0000
 -18  19   2     530    1892     0.00000 0.00000 0.00000 0.00000 0.00000 0.00000     626   -1.31   -4.45  1.0000
 -17  19   2    1138    1028     0.00000 0.00000 0.00000 0.00000 0.00000 0.00000    1914   -5.21   -9.45  1.0000
 -16  19   2     488     645     0.00000 0.00000 0.00000 0.00000 0.00000 0.00000     544    0.13   -7.01  1.0000
 -15  19   2     464     591     0.00000 0.00000 0.00000 0.00000 0.00000 0.00000     546    1.11   -5.62  1.0000
 -14  19   2    1090     487     0.00000 0.00000 0.00000 0.00000 0.00000 0.00000    1085   -1.53    5.72  1.0000
 -13  19   2      59     422     0.00000 0.00000 0.00000 0.00000 0.00000 0.00000     265   -2.05    7.95  1.0000
 -12  19   2     819     429     0.00000 0.00000 0.00000 0.00000 0.00000 0.00000    1031   -3.06   -1.66  1.0000
 -11  19   2       9     420     0.00000 0.00000 0.00000 0.00000 0.00000 0.00000    -209   -2.71   -0.81  1.0000
 -10  19   2      15     261     0.00000 0.00000 0.00000 0.00000 0.00000 0.00000     -55   -3.18    1.79  1.0000
  -9  19   2       3     494     0.00000 0.00000 0.00000 0.00000 0.00000 0.00000     -22   -0.60   -1.56  1.0000
  -8  19   2     239     258     0.00000 0.00000 0.00000 0.00000 0.00000 0.00000     350   -3.04    0.28  1.0000
  -7  19   2     704     250     0.00000 0.00000 0.00000 0.00000 0.00000 0.00000     447   -5.06    0.35  1.0000
  -6  19   2     327     349     0.00000 0.00000 0.00000 0.00000 0.00000 0.00000     348   -0.56   -0.91  1.0000
  -5  19   2     893     447     0.00000 0.00000 0.00000 0.00000 0.00000 0.00000    1107   -3.10    5.40  1.0000
  -4  19   2     239     553     0.00000 0.00000 0.00000 0.00000 0.00000 0.00000     433   -5.03    0.33  1.0000
  -3  19   2     187     464     0.00000 0.00000 0.00000 0.00000 0.00000 0.00000     381    1.10   -7.89  1.0000
  -2  19   2     733     786     0.00000 0.00000 0.00000 0.00000 0.00000 0.00000     643   -1.90    2.09  1.0000
  -1  19   2     317     557     0.00000 0.00000 0.00000 0.00000 0.00000 0.00000     146   -5.37   -0.24  1.0000
   0  19   2    1559    1240     0.00000 0.00000 0.00000 0.00000 0.00000 0.00000    2180   -5.20   -7.56  1.0000
 -18  20   2     193    1343     0.00000 0.00000 0.00000 0.00000 0.00000 0.00000     232   -0.43   -5.00  1.0000
 -17  20   2     588    1365     0.00000 0.00000 0.00000 0.00000 0.00000 0.00000     822    2.99   -6.87  1.0000
 -16  20   2     436     981     0.00000 0.00000 0.00000 0.00000 0.00000 0.00000    1132    5.14  -11.53  1.0000
 -15  20   2       9     550     0.00000 0.00000 0.00000 0.00000 0.00000 0.00000    -133    2.32   -1.62  1.0000
 -14  20   2     123     524     0.00000 0.00000 0.00000 0.00000 0.00000 0.00000     527    2.83   14.43  1.0000
 -13  20   2     764     364     0.00000 0.00000 0.00000 0.00000 0.00000 0.00000     923   -1.86    7.61  1.0000
 -12  20   2    2669     503     0.00000 0.00000 0.00000 0.00000 0.00000 0.00000    2474   -1.74   -2.25  1.0000
 -11  20   2      21     423     0.00000 0.00000 0.00000 0.00000 0.00000 0.00000    -111    4.13   -0.91  1.0000
 -10  20   2      29     275     0.00000 0.00000 0.00000 0.00000 0.00000 0.00000    -140    5.05    0.33  1.0000
  -9  20   2     401     498     0.00000 0.00000 0.00000 0.00000 0.00000 0.00000     388   -0.43   -2.27  1.0000
  -8  20   2    1566     569     0.00000 0.00000 0.00000 0.00000 0.00000 0.00000    1907   -3.48   -3.53  1.0000
  -7  20   2     887     732     0.00000 0.00000 0.00000 0.00000 0.00000 0.00000     709   -2.95   -1.96  1.0000
  -6  20   2       2     397     0.00000 0.00000 0.00000 0.00000 0.00000 0.00000    -386   -0.08    1.24  1.0000
  -5  20   2     233     706     0.00000 0.00000 0.00000 0.00000 0.00000 0.00000     406   -4.23    1.68  1.0000
  -4  20   2      81     672     0.00000 0.00000 0.00000 0.00000 0.00000 0.00000     100   -1.63   -6.72  1.0000
  -3  20   2      40     719     0.00000 0.00000 0.00000 0.00000 0.00000 0.00000    -369    4.82   -3.40  1.0000
  -2  20   2     163     737     0.00000 0.00000 0.00000 0.00000 0.00000 0.00000     280   -2.03    6.78  1.0000
 -17  21   2      32    1263     0.00000 0.00000 0.00000 0.00000 0.00000 0.00000    -638    4.09   -3.38  1.0000
 -16  21   2      28     742     0.00000 0.00000 0.00000 0.00000 0.00000 0.00000    -308    3.98   -2.88  1.0000
 -14  21   2     772     814     0.00000 0.00000 0.00000 0.00000 0.00000 0.00000    1340   -0.47   12.21  1.0000
 -13  21   2       9    1086     0.00000 0.00000 0.00000 0.00000 0.00000 0.00000   -1602   -1.93    2.03  1.0000
 -12  21   2    1052     893     0.00000 0.00000 0.00000 0.00000 0.00000 0.00000    1068   -0.22   -0.08  1.0000
 -11  21   2     320     442     0.00000 0.00000 0.00000 0.00000 0.00000 0.00000     559    4.34    4.82  1.0000
 -10  21   2      94     383     0.00000 0.00000 0.00000 0.00000 0.00000 0.00000     277    6.30    1.87  1.0000
  -9  21   2       3     394     0.00000 0.00000 0.00000 0.00000 0.00000 0.00000    -172    1.02   -1.27  1.0000
  -8  21   2     394     396     0.00000 0.00000 0.00000 0.00000 0.00000 0.00000     608   -4.04   -2.15  1.0000
  -7  21   2       7     537     0.00000 0.00000 0.00000 0.00000 0.00000 0.00000    -806   -1.46   -1.95  1.0000
  -4  21   2     634    1170     0.00000 0.00000 0.00000 0.00000 0.00000 0.00000     931   -0.57   -7.22  1.0000
 -13  22   2      17     327     0.00000 0.00000 0.00000 0.00000 0.00000 0.00000    -210   -3.43   -1.62  1.0000
 -12  22   2       9     838     0.00000 0.00000 0.00000 0.00000 0.00000 0.00000    -533   -2.60    1.16  1.0000
 -11  22   2     247     583     0.00000 0.00000 0.00000 0.00000 0.00000 0.00000     303    0.00    4.10  1.0000
 -10  22   2     355     357     0.00000 0.00000 0.00000 0.00000 0.00000 0.00000     419    1.50    0.39  1.0000
  -9  22   2       7     385     0.00000 0.00000 0.00000 0.00000 0.00000 0.00000       4   -0.60    0.16  1.0000
  -2   3   3    3001      85     0.00000 0.00000 0.00000 0.00000 0.00000 0.00000    1220  -18.53    3.09  1.0000
  -1   3   3    6517      87     0.00000 0.00000 0.00000 0.00000 0.00000 0.00000    1259   42.55    3.08  1.0000
  -3   4   3   66667    1429     0.00000 0.00000 0.00000 0.00000 0.00000 0.00000   71617    8.79    0.16  1.0000
  -2   4   3  126078     952     0.00000 0.00000 0.00000 0.00000 0.00000 0.00000  103761   30.89    7.40  1.0000
  -1   4   3  106731    1056     0.00000 0.00000 0.00000 0.00000 0.00000 0.00000  138553   42.36    5.80  1.0000
  -4   5   3     435     210     0.00000 0.00000 0.00000 0.00000 0.00000 0.00000    2559   28.36    0.86  1.0000
  -3   5   3    2224      74     0.00000 0.00000 0.00000 0.00000 0.00000 0.00000     364   26.44    0.30  1.0000
  -2   5   3   19982     434     0.00000 0.00000 0.00000 0.00000 0.00000 0.00000   19449   -1.59    5.35  1.0000
  -1   5   3   66531     817     0.00000 0.00000 0.00000 0.00000 0.00000 0.00000   70584   -7.23   -0.03  1.0000
  -5   6   3    7810     269     0.00000 0.00000 0.00000 0.00000 0.00000 0.00000    5177   15.32    2.49  1.0000
  -4   6   3   21525     462     0.00000 0.00000 0.00000 0.00000 0.00000 0.00000   28029   19.07   -5.82  1.0000
  -3   6   3   27350     502     0.00000 0.00000 0.00000 0.00000 0.00000 0.00000   28699   -3.70   -4.02  1.0000
  -2   6   3   24129     465     0.00000 0.00000 0.00000 0.00000 0.00000 0.00000   17382  -22.16    3.80  1.0000
  -1   6   3    7263     323     0.00000 0.00000 0.00000 0.00000 0.00000 0.00000   10108  -14.13   -2.57  1.0000
  -6   7   3   32352     653     0.00000 0.00000 0.00000 0.00000 0.00000 0.00000   34524   -5.69    3.96  1.0000
  -5   7   3      81      60     0.00000 0.00000 0.00000 0.00000 0.00000 0.00000      51   -1.34   -1.97  1.0000
  -4   7   3   19177     415     0.00000 0.00000 0.00000 0.00000 0.00000 0.00000   21246   -6.41   -9.38  1.0000
  -3   7   3   96065    1022     0.00000 0.00000 0.00000 0.00000 0.00000 0.00000   95706   -0.54    0.03  1.0000
  -2   7   3      90     105     0.00000 0.00000 0.00000 0.00000 0.00000 0.00000     162   -2.47    7.00  1.0000
  -1   7   3     791     144     0.00000 0.00000 0.00000 0.00000 0.00000 0.00000     628   -2.78    4.75  1.0000
  -7   8   3    9367     547     0.00000 0.00000 0.00000 0.00000 0.00000 0.00000   13159  -16.76    5.52  1.0000
  -6   8   3   17703     425     0.00000 0.00000 0.00000 0.00000 0.00000 0.00000   12262  -21.14    4.31  1.0000
  -5   8   3   16571     363     0.00000 0.00000 0.00000 0.00000 0.00000 0.00000   13292  -12.49   -3.36  1.0000
  -4   8   3   26721     553     0.00000 0.00000 0.00000 0.00000 0.00000 0.00000   26373    1.06   -1.07  1.0000
  -3   8   3      37     102     0.00000 0.00000 0.00000 0.00000 0.00000 0.00000     502   15.77    7.11  1.0000
  -2   8   3   21885     479     0.00000 0.00000 0.00000 0.00000 0.00000 0.00000   17645   14.11    2.44  1.0000
  -1   8   3    6623     332     0.00000 0.00000 0.00000 0.00000 0.00000 0.00000    6903    1.70   -3.95  1.0000
  -8   9   3      18     124     0.00000 0.00000 0.00000 0.00000 0.00000 0.00000    -116   -3.95    0.17  1.0000
  -7   9   3    6672     391     0.00000 0.00000 0.00000 0.00000 0.00000 0.00000    8603  -10.34   -0.08  1.0000
  -6   9   3   42832     679     0.00000 0.00000 0.00000 0.00000 0.00000 0.00000   41523   -2.92   -3.17  1.0000
  -5   9   3   38729     674     0.00000 0.00000 0.00000 0.00000 0.00000 0.00000   37502    3.10   -4.49  1.0000
  -4   9   3    1633     140     0.00000 0.00000 0.00000 0.00000 0.00000 0.00000    1461    2.12   -3.28  1.0000
  -3   9   3    3701     195     0.00000 0.00000 0.00000 0.00000 0.00000 0.00000    2531   10.26   -4.98  1.0000
  -2   9   3      59     141     0.00000 0.00000 0.00000 0.00000 0.00000 0.00000     661    6.36  -15.85  1.0000
  -1   9   3   16579     536     0.00000 0.00000 0.00000 0.00000 0.00000 0.00000   15827   -2.63  -11.02  1.0000
  -9  10   3   11686     523     0.00000 0.00000 0.00000 0.00000 0.00000 0.00000    9519   -9.85   -0.13  1.0000
  -8  10   3    2320     290     0.00000 0.00000 0.00000 0.00000 0.00000 0.00000    2968   -5.82   -1.22  1.0000
  -7  10   3    3474     218     0.00000 0.00000 0.00000 0.00000 0.00000 0.00000    2910    4.90   -1.77  1.0000
  -6  10   3     665     112     0.00000 0.00000 0.00000 0.00000 0.00000 0.00000      92   16.27   -2.53  1.0000
  -5  10   3   10365     387     0.00000 0.00000 0.00000 0.00000 0.00000 0.00000   10814    2.06   -1.17  1.0000
  -4  10   3   42983     798     0.00000 0.00000 0.00000 0.00000 0.00000 0.00000   37467  -12.88    0.34  1.0000
  -3  10   3    1832     169     0.00000 0.00000 0.00000 0.00000 0.00000 0.00000    2093   -1.67   -7.29  1.0000
  -2  10   3    3071     200     0.00000 0.00000 0.00000 0.00000 0.00000 0.00000    2273    8.23   -6.78  1.0000
  -1  10   3     494     140     0.00000 0.00000 0.00000 0.00000 0.00000 0.00000     326    4.07   -0.98  1.0000
 -10  11   3     640     241     0.00000 0.00000 0.00000 0.00000 0.00000 0.00000     613   -0.68   -1.20  1.0000
  -9  11   3    2664     434     0.00000 0.00000 0.00000 0.00000 0.00000 0.00000    3412   -6.25   -1.59  1.0000
  -8  11   3    1622     192     0.00000 0.00000 0.00000 0.00000 0.00000 0.00000    1535    1.26   -3.94  1.0000
  -7  11   3   14469     546     0.00000 0.00000 0.00000 0.00000 0.00000 0.00000   17720   11.96    0.65  1.0000
  -6  11   3    8300     304     0.00000 0.00000 0.00000 0.00000 0.00000 0.00000    6073   12.23    3.33  1.0000
  -5  11   3     143     112     0.00000 0.00000 0.00000 0.00000 0.00000 0.00000      39   -5.58   -0.49  1.0000
  -4  11   3    5663     343     0.00000 0.00000 0.00000 0.00000 0.00000 0.00000    8075  -13.63    3.36  1.0000
  -3  11   3    4560     276     0.00000 0.00000 0.00000 0.00000 0.00000 0.00000    4991    2.23    8.11  1.0000
  -2  11   3    1950     221     0.00000 0.00000 0.00000 0.00000 0.00000 0.00000    2537    5.67    1.60  1.0000
  -1  11   3    8631     470     0.00000 0.00000 0.00000 0.00000 0.00000 0.00000    8941   -1.43   -1.93  1.0000
 -11  12   3    2979     356     0.00000 0.00000 0.00000 0.00000 0.00000 0.00000    1879   10.77   -1.56  1.0000
 -10  12   3     796     274     0.00000 0.00000 0.00000 0.00000 0.00000 0.00000     511    5.26   -3.08  1.0000
  -9  12   3     947     169     0.00000 0.00000 0.00000 0.00000 0.00000 0.00000     925   -0.38   -1.99  1.0000
  -8  12   3    3717     294     0.00000 0.00000 0.00000 0.00000 0.00000 0.00000    3914    1.42    1.34  1.0000
  -7  12   3    1826     205     0.00000 0.00000 0.00000 0.00000 0.00000 0.00000    2162    3.00    4.56  1.0000
  -6  12   3   10248     413     0.00000 0.00000 0.00000 0.00000 0.00000 0.00000    9192    4.90    2.75  1.0000
  -5  12   3    1798     277     0.00000 0.00000 0.00000 0.00000 0.00000 0.00000    2116   -3.34    3.12  1.0000
  -4  12   3      75     118     0.00000 0.00000 0.00000 0.00000 0.00000 0.00000     437   -5.22   10.24  1.0000
  -3  12   3     783     124     0.00000 0.00000 0.00000 0.00000 0.00000 0.00000     951    1.83    4.72  1.0000
  -2  12   3    3842     305     0.00000 0.00000 0.00000 0.00000 0.00000 0.00000    3813   -0.24   -4.72  1.0000
  -1  12   3     273     150     0.00000 0.00000 0.00000 0.00000 0.00000 0.00000     254    0.74   -1.07  1.0000
 -12  13   3    1714     605     0.00000 0.00000 0.00000 0.00000 0.00000 0.00000     923   10.33    4.05  1.0000
 -11  13   3    4271     543     0.00000 0.00000 0.00000 0.00000 0.00000 0.00000    5161    6.01    1.15  1.0000
 -10  13   3    2296     293     0.00000 0.00000 0.00000 0.00000 0.00000 0.00000    1681   -6.53    1.42  1.0000
  -9  13   3    5465     346     0.00000 0.00000 0.00000 0.00000 0.00000 0.00000    6004   -3.44    2.89  1.0000
  -8  13   3    4986     348     0.00000 0.00000 0.00000 0.00000 0.00000 0.00000    5700   -4.61    3.27  1.0000
  -7  13   3     604     152     0.00000 0.00000 0.00000 0.00000 0.00000 0.00000     561   -2.24    4.69  1.0000
  -6  13   3   10484     503     0.00000 0.00000 0.00000 0.00000 0.00000 0.00000   10878    1.26    6.32  1.0000
  -5  13   3      89     144     0.00000 0.00000 0.00000 0.00000 0.00000 0.00000     228    0.12    9.04  1.0000
  -4  13   3    2023     256     0.00000 0.00000 0.00000 0.00000 0.00000 0.00000    1933    0.66    5.12  1.0000
  -3  13   3    5605     380     0.00000 0.00000 0.00000 0.00000 0.00000 0.00000    5625    0.08   -4.33  1.0000
  -2  13   3     124     179     0.00000 0.00000 0.00000 0.00000 0.00000 0.00000     164   -1.59   -1.18  1.0000
  -1  13   3    5303     492     0.00000 0.00000 0.00000 0.00000 0.00000 0.00000    4777   -3.51    1.27  1.0000
 -13  14   3     310     725     0.00000 0.00000 0.00000 0.00000 0.00000 0.00000     502    2.91    5.08  1.0000
 -12  14   3     671     302     0.00000 0.00000 0.00000 0.00000 0.00000 0.00000     415    5.26   -1.55  1.0000
 -11  14   3     526     206     0.00000 0.00000 0.00000 0.00000 0.00000 0.00000     301   -5.23    0.23  1.0000
 -10  14   3     109     203     0.00000 0.00000 0.00000 0.00000 0.00000 0.00000     280   -5.66    2.22  1.0000
  -9  14   3     552     149     0.00000 0.00000 0.00000 0.00000 0.00000 0.00000     609   -1.11   -0.22  1.0000
  -8  14   3     789     152     0.00000 0.00000 0.00000 0.00000 0.00000 0.00000     905   -1.85   -0.46  1.0000
  -7  14   3    3248     274     0.00000 0.00000 0.00000 0.00000 0.00000 0.00000    2901   -2.95   -2.63  1.0000
  -6  14   3     459     216     0.00000 0.00000 0.00000 0.00000 0.00000 0.00000     377   -2.10    1.04  1.0000
  -5  14   3    1967     234     0.00000 0.00000 0.00000 0.00000 0.00000 0.00000    1971   -0.01    2.56  1.0000
  -4  14   3    1696     279     0.00000 0.00000 0.00000 0.00000 0.00000 0.00000    1857    1.76   -1.40  1.0000
  -3  14   3      11     135     0.00000 0.00000 0.00000 0.00000 0.00000 0.00000     -43    2.33   -2.12  1.0000
  -2  14   3     965     356     0.00000 0.00000 0.00000 0.00000 0.00000 0.00000    1264   -4.18   -0.42  1.0000
  -1  14   3     306     542     0.00000 0.00000 0.00000 0.00000 0.00000 0.00000     579   -3.66   -6.13  1.0000
 -14  15   3    2017     846     0.00000 0.00000 0.00000 0.00000 0.00000 0.00000    2422    3.63    5.28  1.0000
 -13  15   3     403     369     0.00000 0.00000 0.00000 0.00000 0.00000 0.00000     256    3.86   -1.36  1.0000
 -12  15   3     528     210     0.00000 0.00000 0.00000 0.00000 0.00000 0.00000     648   -2.33   -0.13  1.0000
 -11  15   3     351     303     0.00000 0.00000 0.00000 0.00000 0.00000 0.00000     422   -1.58    4.61  1.0000
 -10  15   3    1044     217     0.00000 0.00000 0.00000 0.00000 0.00000 0.00000     999   -0.73    0.73  1.0000
  -9  15   3   13934     688     0.00000 0.00000 0.00000 0.00000 0.00000 0.00000   13613   -1.50    3.83  1.0000
  -8  15   3    4386     308     0.00000 0.00000 0.00000 0.00000 0.00000 0.00000    3883    3.65    0.90  1.0000
  -7  15   3    9014     369     0.00000 0.00000 0.00000 0.00000 0.00000 0.00000    9327   -0.99   -5.54  1.0000
  -6  15   3     963     185     0.00000 0.00000 0.00000 0.00000 0.00000 0.00000     860   -1.64   -0.86  1.0000
  -5  15   3    2277     430     0.00000 0.00000 0.00000 0.00000 0.00000 0.00000    2673    3.49    2.76  1.0000
  -4  15   3    1546     431     0.00000 0.00000 0.00000 0.00000 0.00000 0.00000    1857    3.17    3.47  1.0000
  -3  15   3      28     417     0.00000 0.00000 0.00000 0.00000 0.00000 0.00000     -97    4.46    2.22  1.0000
  -2  15   3     120     406     0.00000 0.00000 0.00000 0.00000 0.00000 0.00000     150    1.02   -1.20  1.0000
  -1  15   3      38     388     0.00000 0.00000 0.00000 0.00000 0.00000 0.00000     -91   -0.75   -5.68  1.0000
 -15  16   3      38     313     0.00000 0.00000 0.00000 0.00000 0.00000 0.00000     342    0.64   11.47  1.0000
 -14  16   3      30     319     0.00000 0.00000 0.00000 0.00000 0.00000 0.00000    -334    4.55    2.31  1.0000
 -13  16   3    2410     598     0.00000 0.00000 0.00000 0.00000 0.00000 0.00000    2612    1.80    1.54  1.0000
 -12  16   3     872     283     0.00000 0.00000 0.00000 0.00000 0.00000 0.00000     960   -0.40    5.44  1.0000
 -11  16   3     100     209     0.00000 0.00000 0.00000 0.00000 0.00000 0.00000     174   -3.02    1.71  1.0000
 -10  16   3      21     282     0.00000 0.00000 0.00000 0.00000 0.00000 0.00000      25   -1.00    3.02  1.0000
  -9  16   3    1965     304     0.00000 0.00000 0.00000 0.00000 0.00000 0.00000    1770    2.33    5.34  1.0000
  -8  16   3    2494     263     0.00000 0.00000 0.00000 0.00000 0.00000 0.00000    3139    5.69   -0.01  1.0000
  -7  16   3     172     132     0.00000 0.00000 0.00000 0.00000 0.00000 0.00000     240    2.36   -0.86  1.0000
  -6  16   3     105     313     0.00000 0.00000 0.00000 0.00000 0.00000 0.00000     127   -0.89   -1.14  1.0000
  -5  16   3    2032     337     0.00000 0.00000 0.00000 0.00000 0.00000 0.00000    2103   -0.75    0.63  1.0000
  -4  16   3     254     338     0.00000 0.00000 0.00000 0.00000 0.00000 0.00000     422   -2.55    9.59  1.0000
  -3  16   3      78     377     0.00000 0.00000 0.00000 0.00000 0.00000 0.00000     250   -0.93   10.52  1.0000
  -2  16   3       5     724     0.00000 0.00000 0.00000 0.00000 0.00000 0.00000    -306   -0.52    2.07  1.0000
  -1  16   3     998     530     0.00000 0.00000 0.00000 0.00000 0.00000 0.00000    1128    1.86   -0.61  1.0000
 -16  17   3     167     373     0.00000 0.00000 0.00000 0.00000 0.00000 0.00000     228   -3.44   10.30  1.0000
 -15  17   3     461     328     0.00000 0.00000 0.00000 0.00000 0.00000 0.00000     433    0.68    2.48  1.0000
 -14  17   3    1317     494     0.00000 0.00000 0.00000 0.00000 0.00000 0.00000    1043    3.82   -2.31  1.0000
 -13  17   3    1696     362     0.00000 0.00000 0.00000 0.00000 0.00000 0.00000    1509   -2.22    0.90  1.0000
 -12  17   3     117     245     0.00000 0.00000 0.00000 0.00000 0.00000 0.00000      17   -6.69   -6.22  1.0000
 -11  17   3      29     203     0.00000 0.00000 0.00000 0.00000 0.00000 0.00000      57   -0.30   -3.29  1.0000
 -10  17   3    1785     591     0.00000 0.00000 0.00000 0.00000 0.00000 0.00000    1619    1.82    1.57  1.0000
  -9  17   3     137     213     0.00000 0.00000 0.00000 0.00000 0.00000 0.00000     166    1.09   -0.05  1.0000
  -8  17   3    2419     391     0.00000 0.00000 0.00000 0.00000 0.00000 0.00000    2787    3.33    0.97  1.0000
  -7  17   3     762     252     0.00000 0.00000 0.00000 0.00000 0.00000 0.00000     695    1.20   -1.98  1.0000
  -6  17   3     107     259     0.00000 0.00000 0.00000 0.00000 0.00000 0.00000     342   -0.20   -7.68  1.0000
  -5  17   3     366     435     0.00000 0.00000 0.00000 0.00000 0.00000 0.00000     695   -6.83    0.65  1.0000
  -4  17   3     692     452     0.00000 0.00000 0.00000 0.00000 0.00000 0.00000     661   -6.94    7.67  1.0000
  -3  17   3       8     383     0.00000 0.00000 0.00000 0.00000 0.00000 0.00000    -284   -1.85    1.81  1.0000
  -2  17   3    1190     584     0.00000 0.00000 0.00000 0.00000 0.00000 0.00000    1077    1.80   -2.70  1.0000
  -1  17   3      20     930     0.00000 0.00000 0.00000 0.00000 0.00000 0.00000     -93    3.93   -1.54  1.0000
 -17  18   3       1     471     0.00000 0.00000 0.00000 0.00000 0.00000 0.00000       1    0.20   -0.20  1.0000
 -16  18   3      22     486     0.00000 0.00000 0.00000 0.00000 0.00000 0.00000    -225    2.91    3.27  1.0000
 -15  18   3     510     647     0.00000 0.00000 0.00000 0.00000 0.00000 0.00000     991    8.30    0.63  1.0000
 -14  18   3     164     442     0.00000 0.00000 0.00000 0.00000 0.00000 0.00000     381    6.07    2.87  1.0000
 -13  18   3    4240     682     0.00000 0.00000 0.00000 0.00000 0.00000 0.00000    4444   -1.12   -3.72  1.0000
 -12  18   3     323     311     0.00000 0.00000 0.00000 0.00000 0.00000 0.00000     574    0.15   -8.70  1.0000
 -11  18   3    1766     472     0.00000 0.00000 0.00000 0.00000 0.00000 0.00000    2429    6.83   -1.08  1.0000
 -10  18   3     220     243     0.00000 0.00000 0.00000 0.00000 0.00000 0.00000     292    2.11    0.50  1.0000
  -9  18   3    1232     346     0.00000 0.00000 0.00000 0.00000 0.00000 0.00000    1342   -1.05   -3.80  1.0000
  -8  18   3    1320     286     0.00000 0.00000 0.00000 0.00000 0.00000 0.00000    1208    1.79   -1.65  1.0000
  -7  18   3     835     365     0.00000 0.00000 0.00000 0.00000 0.00000 0.00000     769   -1.17    0.63  1.0000
  -6  18   3    1400     369     0.00000 0.00000 0.00000 0.00000 0.00000 0.00000    1053   -4.56   -2.99  1.0000
  -5  18   3      98     435     0.00000 0.00000 0.00000 0.00000 0.00000 0.00000     -45   -8.75   -2.95  1.0000
  -4  18   3     792     720     0.00000 0.00000 0.00000 0.00000 0.00000 0.00000    1744  -12.51   -3.13  1.0000
  -3  18   3     240     636     0.00000 0.00000 0.00000 0.00000 0.00000 0.00000     426   -3.81   -4.87  1.0000
  -2  18   3    1651     634     0.00000 0.00000 0.00000 0.00000 0.00000 0.00000    1853    2.24   -1.76  1.0000
 -18  19   3     150     701     0.00000 0.00000 0.00000 0.00000 0.00000 0.00000     259   -2.99    7.81  1.0000
 -17  19   3      84     670     0.00000 0.00000 0.00000 0.00000 0.00000 0.00000    -132   -4.26    7.45  1.0000
 -16  19   3     384     729     0.00000 0.00000 0.00000 0.00000 0.00000 0.00000     307    3.99    5.46  1.0000
 -15  19   3     805     677     0.00000 0.00000 0.00000 0.00000 0.00000 0.00000    1618    9.36    6.43  1.0000
 -14  19   3      22     472     0.00000 0.00000 0.00000 0.00000 0.00000 0.00000     103    5.59    5.57  1.0000
 -13  19   3      68     362     0.00000 0.00000 0.00000 0.00000 0.00000 0.00000    -163    7.35   -2.25  1.0000
 -12  19   3     593     616     0.00000 0.00000 0.00000 0.00000 0.00000 0.00000     864    4.71   -2.05  1.0000
 -11  19   3    1039     488     0.00000 0.00000 0.00000 0.00000 0.00000 0.00000    1069   -0.45    3.91  1.0000
 -10  19   3      12     525     0.00000 0.00000 0.00000 0.00000 0.00000 0.00000      19    0.83   -0.16  1.0000
  -9  19   3     218     358     0.00000 0.00000 0.00000 0.00000 0.00000 0.00000     145   -2.95   -5.65  1.0000
  -8  19   3     130     299     0.00000 0.00000 0.00000 0.00000 0.00000 0.00000     249   -4.08    0.30  1.0000
  -7  19   3      12     240     0.00000 0.00000 0.00000 0.00000 0.00000 0.00000      99   -4.19    6.49  1.0000
  -6  19   3    1142     548     0.00000 0.00000 0.00000 0.00000 0.00000 0.00000    1460   -4.16    1.98  1.0000
  -5  19   3     213     335     0.00000 0.00000 0.00000 0.00000 0.00000 0.00000     147   -9.38   -5.68  1.0000
  -4  19   3     181     446     0.00000 0.00000 0.00000 0.00000 0.00000 0.00000     459   -6.60   -3.55  1.0000
  -3  19   3      33     771     0.00000 0.00000 0.00000 0.00000 0.00000 0.00000    -731    4.63    2.68  1.0000
  -2  19   3    1293    1059     0.00000 0.00000 0.00000 0.00000 0.00000 0.00000    1408    1.39    1.31  1.0000
  -1  19   3     257     583     0.00000 0.00000 0.00000 0.00000 0.00000 0.00000     227    0.99   -0.42  1.0000
 -18  20   3    1271    1766     0.00000 0.00000 0.00000 0.00000 0.00000 0.00000    3138   -7.31   17.63  1.0000
 -17  20   3     260    1065     0.00000 0.00000 0.00000 0.00000 0.00000 0.00000     678   -4.42   11.08  1.0000
 -15  20   3       6     763     0.00000 0.00000 0.00000 0.00000 0.00000 0.00000    -219    1.47    1.81  1.0000
 -14  20   3     332     487     0.00000 0.00000 0.00000 0.00000 0.00000 0.00000     566    5.04    2.77  1.0000
 -13  20   3      87     289     0.00000 0.00000 0.00000 0.00000 0.00000 0.00000     145    2.22    1.70  1.0000
 -12  20   3     589     435     0.00000 0.00000 0.00000 0.00000 0.00000 0.00000     813   -4.12    3.69  1.0000
 -11  20   3      15     441     0.00000 0.00000 0.00000 0.00000 0.00000 0.00000      14   -3.31    5.83  1.0000
 -10  20   3      10     288     0.00000 0.00000 0.00000 0.00000 0.00000 0.00000    -418   -2.85    0.59  1.0000
  -9  20   3      12     495     0.00000 0.00000 0.00000 0.00000 0.00000 0.00000     -70   -2.98   -1.31  1.0000
  -8  20   3      90     288     0.00000 0.00000 0.00000 0.00000 0.00000 0.00000      15   -4.76    3.59  1.0000
  -7  20   3     592     857     0.00000 0.00000 0.00000 0.00000 0.00000 0.00000     814   -4.06    2.86  1.0000
  -6  20   3     177     500     0.00000 0.00000 0.00000 0.00000 0.00000 0.00000     307   -3.87   -1.44  1.0000
  -5  20   3      14     350     0.00000 0.00000 0.00000 0.00000 0.00000 0.00000    -146   -3.24   -1.31  1.0000
  -4  20   3    1035    1253     0.00000 0.00000 0.00000 0.00000 0.00000 0.00000    1779    9.31    1.98  1.0000
  -3  20   3      39     781     0.00000 0.00000 0.00000 0.00000 0.00000 0.00000    -670    5.15    2.79  1.0000
  -2  20   3       7     790     0.00000 0.00000 0.00000 0.00000 0.00000 0.00000    -458   -2.37    0.28  1.0000
 -17  21   3    1910    1609     0.00000 0.00000 0.00000 0.00000 0.00000 0.00000    2024   -1.16   -0.61  1.0000
 -14  21   3     420     679     0.00000 0.00000 0.00000 0.00000 0.00000 0.00000     445   -0.17    3.47  1.0000
 -13  21   3    1736     868     0.00000 0.00000 0.00000 0.00000 0.00000 0.00000    1528   -3.03    2.93  1.0000
 -12  21   3     637     402     0.00000 0.00000 0.00000 0.00000 0.00000 0.00000     684   -0.66    3.12  1.0000
 -11  21   3     155     313     0.00000 0.00000 0.00000 0.00000 0.00000 0.00000     151   -1.15    4.18  1.0000
 -10  21   3      13     276     0.00000 0.00000 0.00000 0.00000 0.00000 0.00000       2   -0.94    3.30  1.0000
  -9  21   3     672     475     0.00000 0.00000 0.00000 0.00000 0.00000 0.00000     540    2.47    0.88  1.0000
  -8  21   3       7     309     0.00000 0.00000 0.00000 0.00000 0.00000 0.00000     -55   -0.05   -2.48  1.0000
  -7  21   3      82     498     0.00000 0.00000 0.00000 0.00000 0.00000 0.00000      49   -4.93   -1.80  1.0000
  -4  21   3    1093    1114     0.00000 0.00000 0.00000 0.00000 0.00000 0.00000     787    5.06    4.22  1.0000
 -13  22   3     959     662     0.00000 0.00000 0.00000 0.00000 0.00000 0.00000    1149    2.69    0.78  1.0000
 -12  22   3     329     348     0.00000 0.00000 0.00000 0.00000 0.00000 0.00000     570    4.49    3.13  1.0000
 -11  22   3     315     406     0.00000 0.00000 0.00000 0.00000 0.00000 0.00000     404   -1.62    3.35  1.0000
 -10  22   3    1723     681     0.00000 0.00000 0.00000 0.00000 0.00000 0.00000    1663    0.63    1.36  1.0000
  -9  22   3    2649    1220     0.00000 0.00000 0.00000 0.00000 0.00000 0.00000    3180    4.61   -0.18  1.0000
  -3   3   4  111547    1563     0.00000 0.00000 0.00000 0.00000 0.00000 0.00000  103222   12.24    9.71  1.0000
  -2   3   4   44737     598     0.00000 0.00000 0.00000 0.00000 0.00000 0.00000   70624  -46.50  -30.57  1.0000
  -1   3   4   89466     781     0.00000 0.00000 0.00000 0.00000 0.00000 0.00000   87058    4.06   -6.77  1.0000
   0   3   4   52722    1251     0.00000 0.00000 0.00000 0.00000 0.00000 0.00000   71046   34.38    3.16  1.0000
  -4   4   4   24444    1889     0.00000 0.00000 0.00000 0.00000 0.00000 0.00000   50879   64.73   -1.63  1.0000
  -3   4   4    8704     483     0.00000 0.00000 0.00000 0.00000 0.00000 0.00000   22510   27.98  -47.64  1.0000
  -2   4   4     422     120     0.00000 0.00000 0.00000 0.00000 0.00000 0.00000    2382  -20.02  -29.27  1.0000
  -1   4   4    5617     228     0.00000 0.00000 0.00000 0.00000 0.00000 0.00000    5775   -0.23   -5.83  1.0000
   0   4   4   10653     782     0.00000 0.00000 0.00000 0.00000 0.00000 0.00000   10365    2.18  -20.35  1.0000
  -5   5   4   60431    1491     0.00000 0.00000 0.00000 0.00000 0.00000 0.00000   40040   43.75  -13.95  1.0000
  -4   5   4     466      76     0.00000 0.00000 0.00000 0.00000 0.00000 0.00000     238   19.74  -28.14  1.0000
  -3   5   4    8486     203     0.00000 0.00000 0.00000 0.00000 0.00000 0.00000    6364  -14.64  -22.20  1.0000
  -2   5   4  115132    1089     0.00000 0.00000 0.00000 0.00000 0.00000 0.00000  107969  -10.03    0.89  1.0000
  -1   5   4     876     144     0.00000 0.00000 0.00000 0.00000 0.00000 0.00000    1883   -5.64  -23.67  1.0000
   0   5   4    9401     743     0.00000 0.00000 0.00000 0.00000 0.00000 0.00000   24796    3.08  -57.10  1.0000
  -6   6   4     401     127     0.00000 0.00000 0.00000 0.00000 0.00000 0.00000     532    3.47   -6.46  1.0000
  -5   6   4   10064     348     0.00000 0.00000 0.00000 0.00000 0.00000 0.00000   12475   10.50    3.09  1.0000
  -4   6   4     802     114     0.00000 0.00000 0.00000 0.00000 0.00000 0.00000    2020  -15.75    6.68  1.0000
  -3   6   4    6987     322     0.00000 0.00000 0.00000 0.00000 0.00000 0.00000   12322  -25.17   11.82  1.0000
  -2   6   4   16669     467     0.00000 0.00000 0.00000 0.00000 0.00000 0.00000   17803   -4.13    6.47  1.0000
  -1   6   4   23426     453     0.00000 0.00000 0.00000 0.00000 0.00000 0.00000   21585    7.56  -22.93  1.0000
   0   6   4   14779     649     0.00000 0.00000 0.00000 0.00000 0.00000 0.00000   15539    2.35  -19.06  1.0000
  -7   7   4   10678     366     0.00000 0.00000 0.00000 0.00000 0.00000 0.00000    8074  -12.69    3.71  1.0000
  -6   7   4     173     109     0.00000 0.00000 0.00000 0.00000 0.00000 0.00000     757   -5.18   15.29  1.0000
  -5   7   4    2059     170     0.00000 0.00000 0.00000 0.00000 0.00000 0.00000    2115   -1.69   12.08  1.0000
  -4   7   4   13013     357     0.00000 0.00000 0.00000 0.00000 0.00000 0.00000   15625  -10.22    5.53  1.0000
  -3   7   4    4356     230     0.00000 0.00000 0.00000 0.00000 0.00000 0.00000    3782   -4.28    5.65  1.0000
  -2   7   4    7586     332     0.00000 0.00000 0.00000 0.00000 0.00000 0.00000    7630    0.18    1.19  1.0000
  -1   7   4   29319     595     0.00000 0.00000 0.00000 0.00000 0.00000 0.00000   28609   -1.96   -1.82  1.0000
   0   7   4    6089     468     0.00000 0.00000 0.00000 0.00000 0.00000 0.00000    6703   -3.50   -2.19  1.0000
  -8   8   4    3730     332     0.00000 0.00000 0.00000 0.00000 0.00000 0.00000    2457  -10.97    6.50  1.0000
  -7   8   4   38642     817     0.00000 0.00000 0.00000 0.00000 0.00000 0.00000   44955  -14.51    5.35  1.0000
  -6   8   4    4617     234     0.00000 0.00000 0.00000 0.00000 0.00000 0.00000    3751   -6.27    2.18  1.0000
  -5   8   4     296      75     0.00000 0.00000 0.00000 0.00000 0.00000 0.00000     392    2.74   -1.84  1.0000
  -4   8   4    4516     228     0.00000 0.00000 0.00000 0.00000 0.00000 0.00000    5216    4.73   -2.94  1.0000
  -3   8   4    3188     241     0.00000 0.00000 0.00000 0.00000 0.00000 0.00000    3597   -3.29   -0.92  1.0000
  -2   8   4    7804     490     0.00000 0.00000 0.00000 0.00000 0.00000 0.00000    9433   -8.25    1.40  1.0000
  -1   8   4    9156     416     0.00000 0.00000 0.00000 0.00000 0.00000 0.00000   10577   -6.44   -3.93  1.0000
   0   8   4     627     196     0.00000 0.00000 0.00000 0.00000 0.00000 0.00000    1128   -6.23  -10.68  1.0000
  -9   9   4     373     233     0.00000 0.00000 0.00000 0.00000 0.00000 0.00000     558    3.03    3.80  1.0000
  -8   9   4   10680     503     0.00000 0.00000 0.00000 0.00000 0.00000 0.00000    9857   -3.82   -3.81  1.0000
  -7   9   4    2325     373     0.00000 0.00000 0.00000 0.00000 0.00000 0.00000    3915  -13.41   -2.99  1.0000
  -6   9   4      74     111     0.00000 0.00000 0.00000 0.00000 0.00000 0.00000     186   -4.26   -2.27  1.0000
  -5   9   4   11766     351     0.00000 0.00000 0.00000 0.00000 0.00000 0.00000   10285    6.65   -4.18  1.0000
  -4   9   4   19256     548     0.00000 0.00000 0.00000 0.00000 0.00000 0.00000   20495    4.08    0.94  1.0000
  -3   9   4   11947     494     0.00000 0.00000 0.00000 0.00000 0.00000 0.00000   13406   -6.17    6.30  1.0000
  -2   9   4    7217     290     0.00000 0.00000 0.00000 0.00000 0.00000 0.00000    5485  -10.24    1.22  1.0000
  -1   9   4      23      70     0.00000 0.00000 0.00000 0.00000 0.00000 0.00000      13   -0.48   -4.65  1.0000
   0   9   4   22053     990     0.00000 0.00000 0.00000 0.00000 0.00000 0.00000   25337    9.97    0.23  1.0000
 -10  10   4     381     219     0.00000 0.00000 0.00000 0.00000 0.00000 0.00000     592    4.24   -2.65  1.0000
  -9  10   4    4665     389     0.00000 0.00000 0.00000 0.00000 0.00000 0.00000    4979   -1.68   -5.74  1.0000
  -8  10   4     109     149     0.00000 0.00000 0.00000 0.00000 0.00000 0.00000     223    3.69   -4.00  1.0000
  -7  10   4    4005     240     0.00000 0.00000 0.00000 0.00000 0.00000 0.00000    3970   -0.34    1.52  1.0000
  -6  10   4    2450     184     0.00000 0.00000 0.00000 0.00000 0.00000 0.00000    2632    1.69    1.92  1.0000
  -5  10   4   12050     380     0.00000 0.00000 0.00000 0.00000 0.00000 0.00000   10228    8.01    2.10  1.0000
  -4  10   4       6     100     0.00000 0.00000 0.00000 0.00000 0.00000 0.00000      44   -3.78    2.82  1.0000
  -3  10   4    4205     221     0.00000 0.00000 0.00000 0.00000 0.00000 0.00000    3561   -4.96    1.56  1.0000
  -2  10   4       8      89     0.00000 0.00000 0.00000 0.00000 0.00000 0.00000     -64   -1.70   -2.11  1.0000
  -1  10   4    9735     516     0.00000 0.00000 0.00000 0.00000 0.00000 0.00000    9957   -1.01   -1.39  1.0000
   0  10   4    1862     279     0.00000 0.00000 0.00000 0.00000 0.00000 0.00000    1333    6.23   -0.39  1.0000
 -11  11   4     302     427     0.00000 0.00000 0.00000 0.00000 0.00000 0.00000     823   10.45    2.29  1.0000
 -10  11   4      24     127     0.00000 0.00000 0.00000 0.00000 0.00000 0.00000     -16    1.86   -4.18  1.0000
  -9  11   4    8193     500     0.00000 0.00000 0.00000 0.00000 0.00000 0.00000    7798    2.23   -1.92  1.0000
  -8  11   4    7170     391     0.00000 0.00000 0.00000 0.00000 0.00000 0.00000    7606    2.11    4.89  1.0000
  -7  11   4    2204     190     0.00000 0.00000 0.00000 0.00000 0.00000 0.00000    2001    2.32    6.19  1.0000
  -6  11   4     687     137     0.00000 0.00000 0.00000 0.00000 0.00000 0.00000     483    4.26    1.30  1.0000
  -5  11   4    2788     238     0.00000 0.00000 0.00000 0.00000 0.00000 0.00000    2554   -2.10   -0.38  1.0000
  -4  11   4     393     138     0.00000 0.00000 0.00000 0.00000 0.00000 0.00000     514   -2.75    1.56  1.0000
  -3  11   4    1790     162     0.00000 0.00000 0.00000 0.00000 0.00000 0.00000    1692   -1.11   -2.13  1.0000
  -2  11   4   10295     496     0.00000 0.00000 0.00000 0.00000 0.00000 0.00000   11220   -3.53   -6.48  1.0000
  -1  11   4    1796     238     0.00000 0.00000 0.00000 0.00000 0.00000 0.00000    1703   -1.15   -3.84  1.0000
   0  11   4    3293     388     0.00000 0.00000 0.00000 0.00000 0.00000 0.00000    2713   -4.79   -2.15  1.0000
 -12  12   4     504     828     0.00000 0.00000 0.00000 0.00000 0.00000 0.00000     570    8.27   11.32  1.0000
 -11  12   4    4105     535     0.00000 0.00000 0.00000 0.00000 0.00000 0.00000    5009    5.76    5.17  1.0000
 -10  12   4     363     177     0.00000 0.00000 0.00000 0.00000 0.00000 0.00000     304   -1.44   -1.45  1.0000
  -9  12   4    1625     274     0.00000 0.00000 0.00000 0.00000 0.00000 0.00000    1636    0.03    1.88  1.0000
  -8  12   4    6032     343     0.00000 0.00000 0.00000 0.00000 0.00000 0.00000    5868    1.01    4.04  1.0000
  -7  12   4     176     119     0.00000 0.00000 0.00000 0.00000 0.00000 0.00000     345    5.11    1.21  1.0000
  -6  12   4    6242     387     0.00000 0.00000 0.00000 0.00000 0.00000 0.00000    7362    6.44   -2.78  1.0000
  -5  12   4     557     176     0.00000 0.00000 0.00000 0.00000 0.00000 0.00000     582   -0.43   -0.61  1.0000
  -4  12   4    2614     270     0.00000 0.00000 0.00000 0.00000 0.00000 0.00000    2498    1.06    0.26  1.0000
  -3  12   4    6729     362     0.00000 0.00000 0.00000 0.00000 0.00000 0.00000    7426    3.65   -9.28  1.0000
  -2  12   4     296     141     0.00000 0.00000 0.00000 0.00000 0.00000 0.00000     443   -2.70   -7.71  1.0000
  -1  12   4     993     213     0.00000 0.00000 0.00000 0.00000 0.00000 0.00000     741   -3.97   -1.07  1.0000
   0  12   4    5509     568     0.00000 0.00000 0.00000 0.00000 0.00000 0.00000    5534   -0.23    1.29  1.0000
 -13  13   4    1179     696     0.00000 0.00000 0.00000 0.00000 0.00000 0.00000     950    3.14    3.68  1.0000
 -12  13   4    3800     874     0.00000 0.00000 0.00000 0.00000 0.00000 0.00000    3888   -0.57    6.78  1.0000
 -11  13   4    3753     429     0.00000 0.00000 0.00000 0.00000 0.00000 0.00000    3828    0.63   -2.04  1.0000
 -10  13   4    1764     284     0.00000 0.00000 0.00000 0.00000 0.00000 0.00000    1905   -1.34   -3.30  1.0000
  -9  13   4     597     143     0.00000 0.00000 0.00000 0.00000 0.00000 0.00000     266   -7.91    1.51  1.0000
  -8  13   4     603     150     0.00000 0.00000 0.00000 0.00000 0.00000 0.00000     667    1.20   -0.01  1.0000
  -7  13   4    2599     214     0.00000 0.00000 0.00000 0.00000 0.00000 0.00000    2189    4.03   -2.21  1.0000
  -6  13   4    1416     190     0.00000 0.00000 0.00000 0.00000 0.00000 0.00000    1435    0.23   -0.49  1.0000
  -5  13   4    5708     358     0.00000 0.00000 0.00000 0.00000 0.00000 0.00000    6028   -1.97    3.97  1.0000
  -4  13   4    5369     304     0.00000 0.00000 0.00000 0.00000 0.00000 0.00000    4560   -5.31   -1.28  1.0000
  -3  13   4    1331     267     0.00000 0.00000 0.00000 0.00000 0.00000 0.00000    1403   -0.15   -6.75  1.0000
  -2  13   4     631     232     0.00000 0.00000 0.00000 0.00000 0.00000 0.00000     716    1.53    0.29  1.0000
  -1  13   4    1013     341     0.00000 0.00000 0.00000 0.00000 0.00000 0.00000    1057    0.60    3.41  1.0000
   0  13   4    8107    1156     0.00000 0.00000 0.00000 0.00000 0.00000 0.00000    6815    6.96    1.19  1.0000
 -14  14   4     377     746     0.00000 0.00000 0.00000 0.00000 0.00000 0.00000     365   -0.14   -1.38  1.0000
 -13  14   4     267     796     0.00000 0.00000 0.00000 0.00000 0.00000 0.00000     296    0.73    1.05  1.0000
 -12  14   4    5160     624     0.00000 0.00000 0.00000 0.00000 0.00000 0.00000    5728    3.58    0.72  1.0000
 -11  14   4   25412    1118     0.00000 0.00000 0.00000 0.00000 0.00000 0.00000   24941    1.54   -3.25  1.0000
 -10  14   4    4458     414     0.00000 0.00000 0.00000 0.00000 0.00000 0.00000    3670   -5.78    1.61  1.0000
  -9  14   4     422     204     0.00000 0.00000 0.00000 0.00000 0.00000 0.00000     333   -2.03   -0.91  1.0000
  -8  14   4     561     136     0.00000 0.00000 0.00000 0.00000 0.00000 0.00000     445    3.18   -2.93  1.0000
  -7  14   4     334     189     0.00000 0.00000 0.00000 0.00000 0.00000 0.00000     573    5.48   -0.64  1.0000
  -6  14   4     431     115     0.00000 0.00000 0.00000 0.00000 0.00000 0.00000     485   -0.97   -2.97  1.0000
  -5  14   4    2481     215     0.00000 0.00000 0.00000 0.00000 0.00000 0.00000    1911   -5.66   -2.66  1.0000
  -4  14   4     201     186     0.00000 0.00000 0.00000 0.00000 0.00000 0.00000     244   -1.44    1.73  1.0000
  -3  14   4   10016     564     0.00000 0.00000 0.00000 0.00000 0.00000 0.00000    9590    1.99    0.34  1.0000
  -2  14   4     814     308     0.00000 0.00000 0.00000 0.00000 0.00000 0.00000     891    1.51   -1.65  1.0000
  -1  14   4      12     356     0.00000 0.00000 0.00000 0.00000 0.00000 0.00000    -149    1.47   -2.87  1.0000
   0  14   4    7752    1268     0.00000 0.00000 0.00000 0.00000 0.00000 0.00000    7441   -1.64   -3.35  1.0000
 -15  15   4    1108     970     0.00000 0.00000 0.00000 0.00000 0.00000 0.00000    1097   -5.28    9.17  1.0000
 -14  15   4     104     319     0.00000 0.00000 0.00000 0.00000 0.00000 0.00000     116   -0.78    2.17  1.0000
 -13  15   4     830     346     0.00000 0.00000 0.00000 0.00000 0.00000 0.00000     828    0.03    1.43  1.0000
 -12  15   4    1831     405     0.00000 0.00000 0.00000 0.00000 0.00000 0.00000    2287    4.64    1.17  1.0000
 -11  15   4       5     302     0.00000 0.00000 0.00000 0.00000 0.00000 0.00000     -80    1.88   -1.01  1.0000
 -10  15   4     139     208     0.00000 0.00000 0.00000 0.00000 0.00000 0.00000     132   -0.23   -0.23  1.0000
  -9  15   4      10     140     0.00000 0.00000 0.00000 0.00000 0.00000 0.00000    -101    2.28   -1.77  1.0000
  -8  15   4    2876     241     0.00000 0.00000 0.00000 0.00000 0.00000 0.00000    2404    4.48   -4.16  1.0000
  -7  15   4    1105     202     0.00000 0.00000 0.00000 0.00000 0.00000 0.00000    1261    2.15   -2.28  1.0000
  -6  15   4      61     226     0.00000 0.00000 0.00000 0.00000 0.00000 0.00000     189   -5.06   -2.23  1.0000
  -5  15   4     208     209     0.00000 0.00000 0.00000 0.00000 0.00000 0.00000     325   -3.64   -1.43  1.0000
  -4  15   4     905     242     0.00000 0.00000 0.00000 0.00000 0.00000 0.00000     914   -0.03    2.25  1.0000
  -3  15   4     313     448     0.00000 0.00000 0.00000 0.00000 0.00000 0.00000     280    0.91   -1.01  1.0000
  -2  15   4    1845     504     0.00000 0.00000 0.00000 0.00000 0.00000 0.00000    1793   -0.62   -3.04  1.0000
  -1  15   4    1073     435     0.00000 0.00000 0.00000 0.00000 0.00000 0.00000    1285   -1.69   -5.83  1.0000
   0  15   4     453     590     0.00000 0.00000 0.00000 0.00000 0.00000 0.00000     662   -4.22   -2.93  1.0000
 -16  16   4     786     642     0.00000 0.00000 0.00000 0.00000 0.00000 0.00000     355  -13.99   10.90  1.0000
 -15  16   4     825     562     0.00000 0.00000 0.00000 0.00000 0.00000 0.00000    1045   -3.38    0.20  1.0000
 -14  16   4    2717     716     0.00000 0.00000 0.00000 0.00000 0.00000 0.00000    3120   -2.80   -5.47  1.0000
 -13  16   4    2739     494     0.00000 0.00000 0.00000 0.00000 0.00000 0.00000    2472   -2.46    0.12  1.0000
 -12  16   4     161     211     0.00000 0.00000 0.00000 0.00000 0.00000 0.00000     283    3.69    1.60  1.0000
 -11  16   4     439     286     0.00000 0.00000 0.00000 0.00000 0.00000 0.00000     435   -0.18    1.22  1.0000
 -10  16   4    4841     533     0.00000 0.00000 0.00000 0.00000 0.00000 0.00000    4695    1.01   -1.25  1.0000
  -9  16   4     912     297     0.00000 0.00000 0.00000 0.00000 0.00000 0.00000    1066    2.14   -1.58  1.0000
  -8  16   4    4738     331     0.00000 0.00000 0.00000 0.00000 0.00000 0.00000    4684   -0.32   -1.44  1.0000
  -7  16   4    3607     365     0.00000 0.00000 0.00000 0.00000 0.00000 0.00000    4081   -3.60    1.07  1.0000
  -6  16   4     199     284     0.00000 0.00000 0.00000 0.00000 0.00000 0.00000     235   -1.08    1.38  1.0000
  -5  16   4     197     264     0.00000 0.00000 0.00000 0.00000 0.00000 0.00000     298    2.81    1.70  1.0000
  -4  16   4    3878     521     0.00000 0.00000 0.00000 0.00000 0.00000 0.00000    3932    0.38    1.20  1.0000
  -3  16   4     209     424     0.00000 0.00000 0.00000 0.00000 0.00000 0.00000     211   -0.01    0.41  1.0000
  -2  16   4    9223    1263     0.00000 0.00000 0.00000 0.00000 0.00000 0.00000    9375   -0.85    2.98  1.0000
  -1  16   4      47     390     0.00000 0.00000 0.00000 0.00000 0.00000 0.00000    -182   -5.78    2.69  1.0000
   0  16   4    1439     756     0.00000 0.00000 0.00000 0.00000 0.00000 0.00000    1022  -10.21    7.00  1.0000
 -17  17   4    1022     939     0.00000 0.00000 0.00000 0.00000 0.00000 0.00000    1676   -7.81    8.34  1.0000
 -16  17   4      96     353     0.00000 0.00000 0.00000 0.00000 0.00000 0.00000     297   -6.56    2.31  1.0000
 -15  17   4    1471     750     0.00000 0.00000 0.00000 0.00000 0.00000 0.00000    1841    3.48   -8.84  1.0000
 -14  17   4     586     339     0.00000 0.00000 0.00000 0.00000 0.00000 0.00000     689    1.68   -4.19  1.0000
 -13  17   4    2114     456     0.00000 0.00000 0.00000 0.00000 0.00000 0.00000    2125   -0.09   -0.97  1.0000
 -12  17   4     564     305     0.00000 0.00000 0.00000 0.00000 0.00000 0.00000     478    1.41    3.01  1.0000
 -11  17   4    2791     488     0.00000 0.00000 0.00000 0.00000 0.00000 0.00000    2598   -1.79    0.93  1.0000
 -10  17   4     189     248     0.00000 0.00000 0.00000 0.00000 0.00000 0.00000     279    2.65   -1.65  1.0000
  -9  17   4     485     318     0.00000 0.00000 0.00000 0.00000 0.00000 0.00000     247    5.91    0.70  1.0000
  -8  17   4     871     252     0.00000 0.00000 0.00000 0.00000 0.00000 0.00000     929    0.95   -2.17  1.0000
  -7  17   4     563     217     0.00000 0.00000 0.00000 0.00000 0.00000 0.00000     700   -2.43   -1.87  1.0000
  -6  17   4    2252     454     0.00000 0.00000 0.00000 0.00000 0.00000 0.00000    2638    3.67   -1.16  1.0000
  -5  17   4     538     394     0.00000 0.00000 0.00000 0.00000 0.00000 0.00000     317    5.37   -2.27  1.0000
  -4  17   4    3132     962     0.00000 0.00000 0.00000 0.00000 0.00000 0.00000    2883    2.47   -4.30  1.0000
  -3  17   4    1040     580     0.00000 0.00000 0.00000 0.00000 0.00000 0.00000     979   -0.95    0.51  1.0000
  -2  17   4    1404     465     0.00000 0.00000 0.00000 0.00000 0.00000 0.00000    1049   -6.31    5.61  1.0000
  -1  17   4    1173     522     0.00000 0.00000 0.00000 0.00000 0.00000 0.00000     840   -5.46    5.22  1.0000
   0  17   4    6571    1953     0.00000 0.00000 0.00000 0.00000 0.00000 0.00000    6526    0.16    5.74  1.0000
 -18  18   4    1345    1148     0.00000 0.00000 0.00000 0.00000 0.00000 0.00000    1214    1.68    2.38  1.0000
 -17  18   4      67     489     0.00000 0.00000 0.00000 0.00000 0.00000 0.00000     258    0.95   10.81  1.0000
 -16  18   4     484     532     0.00000 0.00000 0.00000 0.00000 0.00000 0.00000     633    2.67    3.70  1.0000
 -15  18   4    1705     503     0.00000 0.00000 0.00000 0.00000 0.00000 0.00000     982    9.29    0.37  1.0000
 -14  18   4     586     451     0.00000 0.00000 0.00000 0.00000 0.00000 0.00000    1173    9.38   -1.54  1.0000
 -13  18   4      29     205     0.00000 0.00000 0.00000 0.00000 0.00000 0.00000     -59    5.03   -0.30  1.0000
 -12  18   4     298     248     0.00000 0.00000 0.00000 0.00000 0.00000 0.00000     295   -0.60    3.09  1.0000
 -11  18   4     637     365     0.00000 0.00000 0.00000 0.00000 0.00000 0.00000     562    1.36   -2.15  1.0000
 -10  18   4     600     277     0.00000 0.00000 0.00000 0.00000 0.00000 0.00000     358    5.25    4.06  1.0000
  -9  18   4      17     224     0.00000 0.00000 0.00000 0.00000 0.00000 0.00000     156    3.04    7.99  1.0000
  -8  18   4     186     205     0.00000 0.00000 0.00000 0.00000 0.00000 0.00000     219    1.10    0.69  1.0000
  -7  18   4      10     220     0.00000 0.00000 0.00000 0.00000 0.00000 0.00000    -101   -2.00    2.26  1.0000
  -6  18   4     918     532     0.00000 0.00000 0.00000 0.00000 0.00000 0.00000     958   -0.46    2.85  1.0000
  -5  18   4      68     750     0.00000 0.00000 0.00000 0.00000 0.00000 0.00000    -303    4.13   -6.51  1.0000
  -4  18   4     448     359     0.00000 0.00000 0.00000 0.00000 0.00000 0.00000     825    5.45   -6.38  1.0000
  -3  18   4       7     336     0.00000 0.00000 0.00000 0.00000 0.00000 0.00000     -34   -2.45    0.63  1.0000
  -2  18   4     127     388     0.00000 0.00000 0.00000 0.00000 0.00000 0.00000     171   -1.62   -3.47  1.0000
  -1  18   4     209     930     0.00000 0.00000 0.00000 0.00000 0.00000 0.00000     522    4.46   -6.52  1.0000
   0  18   4     277    1176     0.00000 0.00000 0.00000 0.00000 0.00000 0.00000     649    4.80   -8.62  1.0000
 -18  19   4    1562    1022     0.00000 0.00000 0.00000 0.00000 0.00000 0.00000    2042    5.11    1.93  1.0000
 -17  19   4     247    1146     0.00000 0.00000 0.00000 0.00000 0.00000 0.00000     581    1.36    7.98  1.0000
 -16  19   4     872     582     0.00000 0.00000 0.00000 0.00000 0.00000 0.00000     892   -0.54    6.59  1.0000
 -15  19   4     841     603     0.00000 0.00000 0.00000 0.00000 0.00000 0.00000    1479    8.87    0.01  1.0000
 -14  19   4      10     876     0.00000 0.00000 0.00000 0.00000 0.00000 0.00000     127    8.09   -1.37  1.0000
 -13  19   4       4     289     0.00000 0.00000 0.00000 0.00000 0.00000 0.00000     -21    1.58   -1.08  1.0000
 -12  19   4      90     302     0.00000 0.00000 0.00000 0.00000 0.00000 0.00000     166    3.22   -0.35  1.0000
 -11  19   4     413     287     0.00000 0.00000 0.00000 0.00000 0.00000 0.00000     353    1.39    2.96  1.0000
 -10  19   4     748     332     0.00000 0.00000 0.00000 0.00000 0.00000 0.00000     625   -2.44    4.45  1.0000
  -9  19   4     258     280     0.00000 0.00000 0.00000 0.00000 0.00000 0.00000     202    2.38    4.13  1.0000
  -8  19   4    3248     625     0.00000 0.00000 0.00000 0.00000 0.00000 0.00000    3008    2.13    5.30  1.0000
  -7  19   4    1393     603     0.00000 0.00000 0.00000 0.00000 0.00000 0.00000    1389   -0.60    4.58  1.0000
  -6  19   4      11     424     0.00000 0.00000 0.00000 0.00000 0.00000 0.00000      16    1.55   -2.88  1.0000
  -5  19   4    1872     710     0.00000 0.00000 0.00000 0.00000 0.00000 0.00000    2707    8.09   -4.59  1.0000
  -4  19   4     202     493     0.00000 0.00000 0.00000 0.00000 0.00000 0.00000      73    5.23    1.13  1.0000
  -3  19   4    1688     622     0.00000 0.00000 0.00000 0.00000 0.00000 0.00000    1838   -0.39   -6.02  1.0000
  -2  19   4    1447     576     0.00000 0.00000 0.00000 0.00000 0.00000 0.00000    1799    2.87  -10.91  1.0000
  -1  19   4     604     675     0.00000 0.00000 0.00000 0.00000 0.00000 0.00000     797   -0.51   -7.79  1.0000
   0  19   4     875     596     0.00000 0.00000 0.00000 0.00000 0.00000 0.00000     894   -2.16   -8.46  1.0000
 -17  20   4      19     661     0.00000 0.00000 0.00000 0.00000 0.00000 0.00000    -992   -1.90    3.56  1.0000
 -16  20   4    1400     605     0.00000 0.00000 0.00000 0.00000 0.00000 0.00000    1719   -3.66    1.03  1.0000
 -15  20   4     491     512     0.00000 0.00000 0.00000 0.00000 0.00000 0.00000     632    2.79   -0.08  1.0000
 -14  20   4       5     970     0.00000 0.00000 0.00000 0.00000 0.00000 0.00000    -262    2.00   -0.57  1.0000
 -13  20   4     446     383     0.00000 0.00000 0.00000 0.00000 0.00000 0.00000     531   -1.17   -3.89  1.0000
 -12  20   4     299     394     0.00000 0.00000 0.00000 0.00000 0.00000 0.00000     489    4.24   -1.79  1.0000
 -11  20   4      23     540     0.00000 0.00000 0.00000 0.00000 0.00000 0.00000      78   -3.67    0.75  1.0000
 -10  20   4     388     301     0.00000 0.00000 0.00000 0.00000 0.00000 0.00000     175   -6.24   -3.53  1.0000
  -9  20   4     414     556     0.00000 0.00000 0.00000 0.00000 0.00000 0.00000     512    1.97   -3.14  1.0000
  -8  20   4       3     391     0.00000 0.00000 0.00000 0.00000 0.00000 0.00000    -353    1.11    1.12  1.0000
  -7  20   4      15     336     0.00000 0.00000 0.00000 0.00000 0.00000 0.00000    -358   -3.15   -1.88  1.0000
  -6  20   4     290     389     0.00000 0.00000 0.00000 0.00000 0.00000 0.00000     229    3.82   -4.21  1.0000
  -5  20   4     325     592     0.00000 0.00000 0.00000 0.00000 0.00000 0.00000     763    6.71    5.95  1.0000
  -4  20   4      33     665     0.00000 0.00000 0.00000 0.00000 0.00000 0.00000      40    0.56    3.69  1.0000
  -3  20   4     337     631     0.00000 0.00000 0.00000 0.00000 0.00000 0.00000     365    1.25   -6.27  1.0000
  -2  20   4       3     936     0.00000 0.00000 0.00000 0.00000 0.00000 0.00000   -1404   -1.40   -0.89  1.0000
 -17  21   4    1778    1339     0.00000 0.00000 0.00000 0.00000 0.00000 0.00000    1874    1.04   -1.59  1.0000
 -16  21   4     173     911     0.00000 0.00000 0.00000 0.00000 0.00000 0.00000     155   -0.96    2.10  1.0000
 -14  21   4       1     518     0.00000 0.00000 0.00000 0.00000 0.00000 0.00000    -196   -0.67   -0.08  1.0000
 -13  21   4      70     441     0.00000 0.00000 0.00000 0.00000 0.00000 0.00000     118    2.45   -1.00  1.0000
 -12  21   4      26     589     0.00000 0.00000 0.00000 0.00000 0.00000 0.00000    -136   -4.48    1.57  1.0000
 -11  21   4     461     725     0.00000 0.00000 0.00000 0.00000 0.00000 0.00000     913   -8.14    1.18  1.0000
 -10  21   4       8     758     0.00000 0.00000 0.00000 0.00000 0.00000 0.00000    -252    2.10   -1.63  1.0000
  -9  21   4     113     275     0.00000 0.00000 0.00000 0.00000 0.00000 0.00000     290    5.88    1.39  1.0000
  -8  21   4       7     503     0.00000 0.00000 0.00000 0.00000 0.00000 0.00000       2   -1.14   -0.01  1.0000
  -7  21   4     842     729     0.00000 0.00000 0.00000 0.00000 0.00000 0.00000    1079   -3.34   -3.02  1.0000
  -4  21   4      30    1551     0.00000 0.00000 0.00000 0.00000 0.00000 0.00000   -1351   -4.97    1.32  1.0000
 -13  22   4      23     529     0.00000 0.00000 0.00000 0.00000 0.00000 0.00000    -380   -4.48    0.00  1.0000
 -12  22   4     426     611     0.00000 0.00000 0.00000 0.00000 0.00000 0.00000     985   -9.92    2.60  1.0000
 -11  22   4     146     848     0.00000 0.00000 0.00000 0.00000 0.00000 0.00000     293   -4.47    3.38  1.0000
 -10  22   4      50     484     0.00000 0.00000 0.00000 0.00000 0.00000 0.00000    -542    6.57    0.71  1.0000
  -9  22   4     991    1012     0.00000 0.00000 0.00000 0.00000 0.00000 0.00000    1459    6.12    1.99  1.0000
  -2   3   5    5260      93     0.00000 0.00000 0.00000 0.00000 0.00000 0.00000    1339  -44.49   -9.13  1.0000
  -1   3   5   11714     246     0.00000 0.00000 0.00000 0.00000 0.00000 0.00000    8215  -16.57    2.42  1.0000
  -3   4   5    5109     298     0.00000 0.00000 0.00000 0.00000 0.00000 0.00000   10237  -24.49  -17.25  1.0000
  -2   4   5    3471     230     0.00000 0.00000 0.00000 0.00000 0.00000 0.00000    7421  -25.08   -7.52  1.0000
  -1   4   5      57     103     0.00000 0.00000 0.00000 0.00000 0.00000 0.00000      67   14.08    3.09  1.0000
  -4   5   5     632     136     0.00000 0.00000 0.00000 0.00000 0.00000 0.00000     582   -3.22    6.86  1.0000
  -3   5   5      45      60     0.00000 0.00000 0.00000 0.00000 0.00000 0.00000     -28   -5.56   -2.87  1.0000
  -2   5   5    2684     168     0.00000 0.00000 0.00000 0.00000 0.00000 0.00000    3058    2.50    7.33  1.0000
  -1   5   5   17885     382     0.00000 0.00000 0.00000 0.00000 0.00000 0.00000   11068   26.44    4.15  1.0000
  -5   6   5   27300     614     0.00000 0.00000 0.00000 0.00000 0.00000 0.00000   30496    8.11    9.03  1.0000
  -4   6   5   12589     293     0.00000 0.00000 0.00000 0.00000 0.00000 0.00000   11522    4.28    6.01  1.0000
  -3   6   5     233      61     0.00000 0.00000 0.00000 0.00000 0.00000 0.00000     177  -11.00    5.28  1.0000
  -2   6   5    3901     203     0.00000 0.00000 0.00000 0.00000 0.00000 0.00000    5130   -5.45   10.62  1.0000
  -1   6   5    5539     348     0.00000 0.00000 0.00000 0.00000 0.00000 0.00000    7774   12.85    1.25  1.0000
  -6   7   5     716      76     0.00000 0.00000 0.00000 0.00000 0.00000 0.00000     204   13.24   -4.73  1.0000
  -5   7   5   18951     476     0.00000 0.00000 0.00000 0.00000 0.00000 0.00000   13834   18.70    1.48  1.0000
  -4   7   5    6038     244     0.00000 0.00000 0.00000 0.00000 0.00000 0.00000    6992   -5.44   -1.53  1.0000
  -3   7   5    8694     264     0.00000 0.00000 0.00000 0.00000 0.00000 0.00000    5110  -20.31   -0.78  1.0000
  -2   7   5    4010     215     0.00000 0.00000 0.00000 0.00000 0.00000 0.00000    3041   -7.58    1.95  1.0000
  -1   7   5     739      84     0.00000 0.00000 0.00000 0.00000 0.00000 0.00000     258    9.85   -6.94  1.0000
  -7   8   5   10560     373     0.00000 0.00000 0.00000 0.00000 0.00000 0.00000   10576   -0.10    0.56  1.0000
  -6   8   5  104005    1443     0.00000 0.00000 0.00000 0.00000 0.00000 0.00000  111124   10.09    2.23  1.0000
  -5   8   5    8013     274     0.00000 0.00000 0.00000 0.00000 0.00000 0.00000    7020    5.44    5.33  1.0000
  -4   8   5    5759     191     0.00000 0.00000 0.00000 0.00000 0.00000 0.00000    3533  -15.52    1.42  1.0000
  -3   8   5   13679     428     0.00000 0.00000 0.00000 0.00000 0.00000 0.00000   16919  -12.25   -0.13  1.0000
  -2   8   5    2191     176     0.00000 0.00000 0.00000 0.00000 0.00000 0.00000    1677    5.55   -0.63  1.0000
  -1   8   5   21585     515     0.00000 0.00000 0.00000 0.00000 0.00000 0.00000   23829    6.98  -10.08  1.0000
  -8   9   5    3933     246     0.00000 0.00000 0.00000 0.00000 0.00000 0.00000    3616    2.53   -1.20  1.0000
  -7   9   5      16     151     0.00000 0.00000 0.00000 0.00000 0.00000 0.00000    -190    1.88    3.29  1.0000
  -6   9   5      80      85     0.00000 0.00000 0.00000 0.00000 0.00000 0.00000     131   -0.27    4.26  1.0000
  -5   9   5    2163     136     0.00000 0.00000 0.00000 0.00000 0.00000 0.00000    1462   -7.75    2.84  1.0000
  -4   9   5   13225     400     0.00000 0.00000 0.00000 0.00000 0.00000 0.00000   10594  -11.30    0.29  1.0000
  -3   9   5   11030     452     0.00000 0.00000 0.00000 0.00000 0.00000 0.00000   11054   -0.17    1.36  1.0000
  -2   9   5    3455     217     0.00000 0.00000 0.00000 0.00000 0.00000 0.00000    2978    4.42   -5.41  1.0000
  -1   9   5    2352     205     0.00000 0.00000 0.00000 0.00000 0.00000 0.00000    2678    2.69   -4.70  1.0000
  -9  10   5    2184     279     0.00000 0.00000 0.00000 0.00000 0.00000 0.00000    1504   -7.57    1.25  1.0000
  -8  10   5     133     120     0.00000 0.00000 0.00000 0.00000 0.00000 0.00000     214   -0.81    4.74  1.0000
  -7  10   5    8040     354     0.00000 0.00000 0.00000 0.00000 0.00000 0.00000    7989   -0.42    2.92  1.0000
  -6  10   5   55402     862     0.00000 0.00000 0.00000 0.00000 0.00000 0.00000   56598   -2.28   -1.53  1.0000
  -5  10   5    1257     127     0.00000 0.00000 0.00000 0.00000 0.00000 0.00000    1243   -0.15    1.76  1.0000
  -4  10   5      74      85     0.00000 0.00000 0.00000 0.00000 0.00000 0.00000     178    4.66   -0.03  1.0000
  -3  10   5    5172     324     0.00000 0.00000 0.00000 0.00000 0.00000 0.00000    6522    8.46   -3.15  1.0000
  -2  10   5    2059     246     0.00000 0.00000 0.00000 0.00000 0.00000 0.00000    2835    7.24    1.82  1.0000
  -1  10   5   16503     582     0.00000 0.00000 0.00000 0.00000 0.00000 0.00000   15981    1.80    1.63  1.0000
 -10  11   5    2180     197     0.00000 0.00000 0.00000 0.00000 0.00000 0.00000    1581   -6.74    1.37  1.0000
  -9  11   5    6463     486     0.00000 0.00000 0.00000 0.00000 0.00000 0.00000    8204   -9.64    4.20  1.0000
  -8  11   5     124     136     0.00000 0.00000 0.00000 0.00000 0.00000 0.00000     178    2.46    1.61  1.0000
  -7  11   5     823     134     0.00000 0.00000 0.00000 0.00000 0.00000 0.00000     708    1.92   -0.50  1.0000
  -6  11   5    5631     298     0.00000 0.00000 0.00000 0.00000 0.00000 0.00000    5720    0.57   -1.54  1.0000
  -5  11   5     391     109     0.00000 0.00000 0.00000 0.00000 0.00000 0.00000     154    6.70   -2.34  1.0000
  -4  11   5    2547     170     0.00000 0.00000 0.00000 0.00000 0.00000 0.00000    1866    7.00   -1.17  1.0000
  -3  11   5    3237     217     0.00000 0.00000 0.00000 0.00000 0.00000 0.00000    2832    3.56    3.47  1.0000
  -2  11   5    6929     372     0.00000 0.00000 0.00000 0.00000 0.00000 0.00000    6101   -5.06    2.99  1.0000
  -1  11   5     491     161     0.00000 0.00000 0.00000 0.00000 0.00000 0.00000     204   -7.35   -0.06  1.0000
 -11  12   5     434     225     0.00000 0.00000 0.00000 0.00000 0.00000 0.00000     512    1.55   -2.99  1.0000
 -10  12   5     100     239     0.00000 0.00000 0.00000 0.00000 0.00000 0.00000     274   -5.69   -2.51  1.0000
  -9  12   5    3415     370     0.00000 0.00000 0.00000 0.00000 0.00000 0.00000    3607   -1.51    0.03  1.0000
  -8  12   5    9652     500     0.00000 0.00000 0.00000 0.00000 0.00000 0.00000   11080    6.60   -2.10  1.0000
  -7  12   5      96      95     0.00000 0.00000 0.00000 0.00000 0.00000 0.00000      64   -1.55   -1.37  1.0000
  -6  12   5    2354     237     0.00000 0.00000 0.00000 0.00000 0.00000 0.00000    2332   -0.36    2.32  1.0000
  -5  12   5    2029     238     0.00000 0.00000 0.00000 0.00000 0.00000 0.00000    1710    3.39    1.64  1.0000
  -4  12   5     896     128     0.00000 0.00000 0.00000 0.00000 0.00000 0.00000     739    2.39    1.96  1.0000
  -3  12   5    4492     270     0.00000 0.00000 0.00000 0.00000 0.00000 0.00000    3933   -4.00   -0.77  1.0000
  -2  12   5    7622     426     0.00000 0.00000 0.00000 0.00000 0.00000 0.00000    9457   -9.22   -2.49  1.0000
  -1  12   5    3337     369     0.00000 0.00000 0.00000 0.00000 0.00000 0.00000    3776    3.06    4.85  1.0000
 -12  13   5     287     581     0.00000 0.00000 0.00000 0.00000 0.00000 0.00000     359   -2.10    3.41  1.0000
 -11  13   5      14     205     0.00000 0.00000 0.00000 0.00000 0.00000 0.00000      32   -3.51   -3.77  1.0000
 -10  13   5    4392     392     0.00000 0.00000 0.00000 0.00000 0.00000 0.00000    3832   -4.05   -1.76  1.0000
  -9  13   5    1113     238     0.00000 0.00000 0.00000 0.00000 0.00000 0.00000    1379    3.59   -0.56  1.0000
  -8  13   5    8457     436     0.00000 0.00000 0.00000 0.00000 0.00000 0.00000    8179    1.66   -3.64  1.0000
  -7  13   5     339     141     0.00000 0.00000 0.00000 0.00000 0.00000 0.00000     365   -0.72    0.31  1.0000
  -6  13   5      96     115     0.00000 0.00000 0.00000 0.00000 0.00000 0.00000     241    2.15    5.70  1.0000
  -5  13   5    8042     435     0.00000 0.00000 0.00000 0.00000 0.00000 0.00000    8508    2.13    4.29  1.0000
  -4  13   5     102     133     0.00000 0.00000 0.00000 0.00000 0.00000 0.00000      64   -1.85   -2.59  1.0000
  -3  13   5    3657     325     0.00000 0.00000 0.00000 0.00000 0.00000 0.00000    4523   -5.94   -4.72  1.0000
  -2  13   5    2680     287     0.00000 0.00000 0.00000 0.00000 0.00000 0.00000    2761    0.64    3.85  1.0000
  -1  13   5    1275     233     0.00000 0.00000 0.00000 0.00000 0.00000 0.00000    1052    4.64    7.23  1.0000
 -13  14   5    1106     539     0.00000 0.00000 0.00000 0.00000 0.00000 0.00000    1478   -4.74    3.71  1.0000
 -12  14   5      19     223     0.00000 0.00000 0.00000 0.00000 0.00000 0.00000     -25   -3.61   -1.95  1.0000
 -11  14   5     298     235     0.00000 0.00000 0.00000 0.00000 0.00000 0.00000     544   -5.67   -1.40  1.0000
 -10  14   5      51     220     0.00000 0.00000 0.00000 0.00000 0.00000 0.00000      27    1.78    1.31  1.0000
  -9  14   5    2782     315     0.00000 0.00000 0.00000 0.00000 0.00000 0.00000    3323    4.56   -2.19  1.0000
  -8  14   5     598     170     0.00000 0.00000 0.00000 0.00000 0.00000 0.00000     617    0.05   -3.68  1.0000
  -7  14   5    2934     283     0.00000 0.00000 0.00000 0.00000 0.00000 0.00000    2972    0.01   -3.91  1.0000
  -6  14   5     671     118     0.00000 0.00000 0.00000 0.00000 0.00000 0.00000     827   -2.65   -1.01  1.0000
  -5  14   5    2220     185     0.00000 0.00000 0.00000 0.00000 0.00000 0.00000    1887   -3.44    0.71  1.0000
  -4  14   5    3017     269     0.00000 0.00000 0.00000 0.00000 0.00000 0.00000    2863   -1.29   -1.43  1.0000
  -3  14   5   11161     507     0.00000 0.00000 0.00000 0.00000 0.00000 0.00000   11107    0.25   -0.53  1.0000
  -2  14   5    1819     249     0.00000 0.00000 0.00000 0.00000 0.00000 0.00000    1927    1.10    3.74  1.0000
  -1  14   5     715     235     0.00000 0.00000 0.00000 0.00000 0.00000 0.00000     743    0.11    2.45  1.0000
 -14  15   5     814     461     0.00000 0.00000 0.00000 0.00000 0.00000 0.00000     755    1.02   -1.28  1.0000
 -13  15   5    2864     685     0.00000 0.00000 0.00000 0.00000 0.00000 0.00000    3155    2.38   -4.24  1.0000
 -12  15   5     598     493     0.00000 0.00000 0.00000 0.00000 0.00000 0.00000     749   -2.17   -4.15  1.0000
 -11  15   5     818     230     0.00000 0.00000 0.00000 0.00000 0.00000 0.00000     788    0.52   -0.17  1.0000
 -10  15   5    6401     590     0.00000 0.00000 0.00000 0.00000 0.00000 0.00000    5998    2.36    1.51  1.0000
  -9  15   5      39     154     0.00000 0.00000 0.00000 0.00000 0.00000 0.00000     137    2.29    4.94  1.0000
  -8  15   5   13725     599     0.00000 0.00000 0.00000 0.00000 0.00000 0.00000   13711    0.02   -1.51  1.0000
  -7  15   5    1727     264     0.00000 0.00000 0.00000 0.00000 0.00000 0.00000    1485   -3.82   -9.16  1.0000
  -6  15   5    4777     344     0.00000 0.00000 0.00000 0.00000 0.00000 0.00000    5105   -2.28    1.41  1.0000
  -5  15   5   15000     518     0.00000 0.00000 0.00000 0.00000 0.00000 0.00000   15045   -0.12    7.44  1.0000
  -4  15   5    3704     347     0.00000 0.00000 0.00000 0.00000 0.00000 0.00000    3833    1.03   -2.05  1.0000
  -3  15   5    9904     757     0.00000 0.00000 0.00000 0.00000 0.00000 0.00000   10774    4.05   -4.14  1.0000
  -2  15   5    5712     771     0.00000 0.00000 0.00000 0.00000 0.00000 0.00000    5647    0.41    1.94  1.0000
  -1  15   5       1     271     0.00000 0.00000 0.00000 0.00000 0.00000 0.00000     -84   -0.61    0.60  1.0000
 -15  16   5       5     494     0.00000 0.00000 0.00000 0.00000 0.00000 0.00000       2    0.81    2.34  1.0000
 -14  16   5      84     370     0.00000 0.00000 0.00000 0.00000 0.00000 0.00000    -248    6.20   -5.89  1.0000
 -13  16   5      66     507     0.00000 0.00000 0.00000 0.00000 0.00000 0.00000     -74    4.23   -6.28  1.0000
 -12  16   5    1000     326     0.00000 0.00000 0.00000 0.00000 0.00000 0.00000    1163    1.57   -6.73  1.0000
 -11  16   5    1151     347     0.00000 0.00000 0.00000 0.00000 0.00000 0.00000    1388    3.09   -5.39  1.0000
 -10  16   5     312     502     0.00000 0.00000 0.00000 0.00000 0.00000 0.00000     511    4.50    2.42  1.0000
  -9  16   5    1178     319     0.00000 0.00000 0.00000 0.00000 0.00000 0.00000    1182   -0.13    1.84  1.0000
  -8  16   5     144      87     0.00000 0.00000 0.00000 0.00000 0.00000 0.00000     327    1.19   -7.02  1.0000
  -7  16   5    1285     226     0.00000 0.00000 0.00000 0.00000 0.00000 0.00000    1224    0.79   -4.85  1.0000
  -6  16   5    6955     505     0.00000 0.00000 0.00000 0.00000 0.00000 0.00000    6640   -2.17    4.81  1.0000
  -5  16   5    1892     404     0.00000 0.00000 0.00000 0.00000 0.00000 0.00000    1578   -3.57    1.57  1.0000
  -4  16   5    3611     424     0.00000 0.00000 0.00000 0.00000 0.00000 0.00000    4223   -4.43   -2.96  1.0000
  -3  16   5    3521     926     0.00000 0.00000 0.00000 0.00000 0.00000 0.00000    3361    1.28   -0.11  1.0000
  -2  16   5    1228     331     0.00000 0.00000 0.00000 0.00000 0.00000 0.00000    1230    0.03   -0.12  1.0000
  -1  16   5     188     416     0.00000 0.00000 0.00000 0.00000 0.00000 0.00000     279   -2.77   -0.70  1.0000
 -16  17   5     883     505     0.00000 0.00000 0.00000 0.00000 0.00000 0.00000     982    0.12    7.19  1.0000
 -15  17   5       6     346     0.00000 0.00000 0.00000 0.00000 0.00000 0.00000     -67    1.58    1.57  1.0000
 -14  17   5     113    1819     0.00000 0.00000 0.00000 0.00000 0.00000 0.00000      80   -2.00   -1.45  1.0000
 -13  17   5     664     312     0.00000 0.00000 0.00000 0.00000 0.00000 0.00000     777   -1.73   -2.43  1.0000
 -12  17   5     515     353     0.00000 0.00000 0.00000 0.00000 0.00000 0.00000     769    4.77   -7.38  1.0000
 -11  17   5     168     295     0.00000 0.00000 0.00000 0.00000 0.00000 0.00000     420    6.86   -2.41  1.0000
 -10  17   5      68     277     0.00000 0.00000 0.00000 0.00000 0.00000 0.00000      24    2.88    1.78  1.0000
  -9  17   5     908     406     0.00000 0.00000 0.00000 0.00000 0.00000 0.00000     895    0.19    0.32  1.0000
  -8  17   5       2     194     0.00000 0.00000 0.00000 0.00000 0.00000 0.00000      23    5.72   -0.62  1.0000
  -7  17   5    1090     342     0.00000 0.00000 0.00000 0.00000 0.00000 0.00000    1660    7.26   -0.41  1.0000
  -6  17   5     547     299     0.00000 0.00000 0.00000 0.00000 0.00000 0.00000     405    3.14   -1.83  1.0000
  -5  17   5     310     361     0.00000 0.00000 0.00000 0.00000 0.00000 0.00000     363   -0.25   -2.73  1.0000
  -4  17   5     485     385     0.00000 0.00000 0.00000 0.00000 0.00000 0.00000     730    4.65    0.49  1.0000
  -3  17   5     907     625     0.00000 0.00000 0.00000 0.00000 0.00000 0.00000    1307    5.63    0.44  1.0000
  -2  17   5       5     416     0.00000 0.00000 0.00000 0.00000 0.00000 0.00000    -101   -0.61   -2.08  1.0000
  -1  17   5     434     412     0.00000 0.00000 0.00000 0.00000 0.00000 0.00000     958   -9.41   -0.94  1.0000
 -17  18   5       7     403     0.00000 0.00000 0.00000 0.00000 0.00000 0.00000      70    0.64   -8.88  1.0000
 -16  18   5       6     571     0.00000 0.00000 0.00000 0.00000 0.00000 0.00000    -278    2.14    0.58  1.0000
 -15  18   5     698     604     0.00000 0.00000 0.00000 0.00000 0.00000 0.00000     718   -0.04    3.43  1.0000
 -14  18   5     148     428     0.00000 0.00000 0.00000 0.00000 0.00000 0.00000     224   -2.13    3.59  1.0000
 -13  18   5     475     304     0.00000 0.00000 0.00000 0.00000 0.00000 0.00000     538   -1.31    2.99  1.0000
 -12  18   5     153     363     0.00000 0.00000 0.00000 0.00000 0.00000 0.00000      36    5.95   -0.28  1.0000
 -11  18   5      27     280     0.00000 0.00000 0.00000 0.00000 0.00000 0.00000     109    4.97    0.27  1.0000
 -10  18   5    1128     418     0.00000 0.00000 0.00000 0.00000 0.00000 0.00000    1186    0.33    3.63  1.0000
  -9  18   5     360     391     0.00000 0.00000 0.00000 0.00000 0.00000 0.00000     671    4.32    5.24  1.0000
  -8  18   5       2     254     0.00000 0.00000 0.00000 0.00000 0.00000 0.00000      68    5.52    6.67  1.0000
  -7  18   5      95     509     0.00000 0.00000 0.00000 0.00000 0.00000 0.00000    -241    8.71    2.59  1.0000
  -6  18   5     138     423     0.00000 0.00000 0.00000 0.00000 0.00000 0.00000    -146   10.43   -3.43  1.0000
  -5  18   5    1547     640     0.00000 0.00000 0.00000 0.00000 0.00000 0.00000    1967    4.67    0.32  1.0000
  -4  18   5     305     831     0.00000 0.00000 0.00000 0.00000 0.00000 0.00000     349   -1.08    1.48  1.0000
  -3  18   5       1     402     0.00000 0.00000 0.00000 0.00000 0.00000 0.00000    -263    0.19   -0.73  1.0000
  -2  18   5      49     789     0.00000 0.00000 0.00000 0.00000 0.00000 0.00000     -58   -6.43    1.18  1.0000
  -1  18   5     296     616     0.00000 0.00000 0.00000 0.00000 0.00000 0.00000    1036  -13.95   -0.99  1.0000
 -18  19   5     163    1074     0.00000 0.00000 0.00000 0.00000 0.00000 0.00000     425   -2.27  -14.13  1.0000
 -17  19   5      77     672     0.00000 0.00000 0.00000 0.00000 0.00000 0.00000     322    1.67  -12.11  1.0000
 -16  19   5    1795     482     0.00000 0.00000 0.00000 0.00000 0.00000 0.00000    1310    5.82   -0.77  1.0000
 -15  19   5    1094     459     0.00000 0.00000 0.00000 0.00000 0.00000 0.00000    1688    7.49   -0.10  1.0000
 -14  19   5     476     455     0.00000 0.00000 0.00000 0.00000 0.00000 0.00000     686    3.96   -1.13  1.0000
 -13  19   5       5     355     0.00000 0.00000 0.00000 0.00000 0.00000 0.00000    -305    2.08    0.67  1.0000
 -12  19   5    1014     402     0.00000 0.00000 0.00000 0.00000 0.00000 0.00000    1252   -2.65   -3.21  1.0000
 -11  19   5      24     296     0.00000 0.00000 0.00000 0.00000 0.00000 0.00000      48   -1.98   -3.74  1.0000
 -10  19   5     705     315     0.00000 0.00000 0.00000 0.00000 0.00000 0.00000    1036    5.29   -0.21  1.0000
  -9  19   5     451     385     0.00000 0.00000 0.00000 0.00000 0.00000 0.00000     618   -3.43    1.39  1.0000
  -8  19   5      71     279     0.00000 0.00000 0.00000 0.00000 0.00000 0.00000     216   -3.26    4.88  1.0000
  -7  19   5     458     351     0.00000 0.00000 0.00000 0.00000 0.00000 0.00000     735    4.86    4.98  1.0000
  -6  19   5      69     450     0.00000 0.00000 0.00000 0.00000 0.00000 0.00000    -286    7.70    0.70  1.0000
  -5  19   5       4     430     0.00000 0.00000 0.00000 0.00000 0.00000 0.00000    -341   -1.96   -0.20  1.0000
  -4  19   5     174     393     0.00000 0.00000 0.00000 0.00000 0.00000 0.00000     471   -8.13    1.78  1.0000
  -3  19   5       4     344     0.00000 0.00000 0.00000 0.00000 0.00000 0.00000       6    0.17    1.90  1.0000
  -2  19   5      28     505     0.00000 0.00000 0.00000 0.00000 0.00000 0.00000    -159   -4.88    0.91  1.0000
  -1  19   5      47    1042     0.00000 0.00000 0.00000 0.00000 0.00000 0.00000   -1185   -6.35   -0.59  1.0000
 -18  20   5      25     823     0.00000 0.00000 0.00000 0.00000 0.00000 0.00000    -935    3.66   -2.93  1.0000
 -17  20   5     292    1207     0.00000 0.00000 0.00000 0.00000 0.00000 0.00000     622    7.22   -1.29  1.0000
 -16  20   5    1103    1570     0.00000 0.00000 0.00000 0.00000 0.00000 0.00000    1715    7.68   -0.74  1.0000
 -15  20   5    1078     412     0.00000 0.00000 0.00000 0.00000 0.00000 0.00000     526    9.43   -1.90  1.0000
 -14  20   5     130     493     0.00000 0.00000 0.00000 0.00000 0.00000 0.00000     260    4.33   -1.45  1.0000
 -13  20   5    1727     790     0.00000 0.00000 0.00000 0.00000 0.00000 0.00000    1565   -1.86   -0.10  1.0000
 -12  20   5     108     399     0.00000 0.00000 0.00000 0.00000 0.00000 0.00000     255   -4.09   -3.68  1.0000
 -11  20   5     100     437     0.00000 0.00000 0.00000 0.00000 0.00000 0.00000      39    3.69   -2.43  1.0000
 -10  20   5    1718     506     0.00000 0.00000 0.00000 0.00000 0.00000 0.00000    1420    3.60   -1.14  1.0000
  -9  20   5     235     395     0.00000 0.00000 0.00000 0.00000 0.00000 0.00000      52   -7.66    0.83  1.0000
  -8  20   5    1982     519     0.00000 0.00000 0.00000 0.00000 0.00000 0.00000    1324   -7.80    1.51  1.0000
  -7  20   5    1689     597     0.00000 0.00000 0.00000 0.00000 0.00000 0.00000    1758   -0.72   -0.98  1.0000
  -6  20   5     815     464     0.00000 0.00000 0.00000 0.00000 0.00000 0.00000     987    2.67   -0.27  1.0000
  -5  20   5     899     534     0.00000 0.00000 0.00000 0.00000 0.00000 0.00000     892    0.10    0.23  1.0000
  -4  20   5       1    1328     0.00000 0.00000 0.00000 0.00000 0.00000 0.00000      17    3.44    1.35  1.0000
  -3  20   5     244     624     0.00000 0.00000 0.00000 0.00000 0.00000 0.00000     377    3.26    2.83  1.0000
  -2  20   5     274     830     0.00000 0.00000 0.00000 0.00000 0.00000 0.00000     251    0.61    0.82  1.0000
 -17  21   5       4     889     0.00000 0.00000 0.00000 0.00000 0.00000 0.00000   -1196    1.75    0.46  1.0000
 -16  21   5      13    1475     0.00000 0.00000 0.00000 0.00000 0.00000 0.00000   -2180   -2.58    2.25  1.0000
 -14  21   5       2     648     0.00000 0.00000 0.00000 0.00000 0.00000 0.00000    -783   -0.99    1.09  1.0000
 -13  21   5     608     588     0.00000 0.00000 0.00000 0.00000 0.00000 0.00000     781   -3.05   -0.45  1.0000
 -12  21   5      40     346     0.00000 0.00000 0.00000 0.00000 0.00000 0.00000      68    1.83   -1.67  1.0000
 -11  21   5     852     424     0.00000 0.00000 0.00000 0.00000 0.00000 0.00000    1137    4.14    1.17  1.0000
 -10  21   5     234     520     0.00000 0.00000 0.00000 0.00000 0.00000 0.00000     256   -0.72    0.96  1.0000
  -9  21   5     220     449     0.00000 0.00000 0.00000 0.00000 0.00000 0.00000     457   -6.10   -0.57  1.0000
  -8  21   5     407     864     0.00000 0.00000 0.00000 0.00000 0.00000 0.00000     972   -9.54   -3.85  1.0000
  -7  21   5      33     613     0.00000 0.00000 0.00000 0.00000 0.00000 0.00000     158   -5.51   -3.48  1.0000
  -4  21   5     215    1280     0.00000 0.00000 0.00000 0.00000 0.00000 0.00000     384    3.61    3.01  1.0000
 -13  22   5      99     599     0.00000 0.00000 0.00000 0.00000 0.00000 0.00000     127   -0.03   -2.95  1.0000
 -12  22   5     246     623     0.00000 0.00000 0.00000 0.00000 0.00000 0.00000     326    2.27   -0.43  1.0000
 -11  22   5       3     269     0.00000 0.00000 0.00000 0.00000 0.00000 0.00000    -298    1.02   -1.09  1.0000
 -10  22   5       1     384     0.00000 0.00000 0.00000 0.00000 0.00000 0.00000     -31   -0.94    0.57  1.0000
  -9  22   5     848     688     0.00000 0.00000 0.00000 0.00000 0.00000 0.00000     639   -3.72    1.47  1.0000
  -2   2   6    4375     626     0.00000 0.00000 0.00000 0.00000 0.00000 0.00000    1978  -20.33   -3.53  1.0000
  -1   2   6     110      86     0.00000 0.00000 0.00000 0.00000 0.00000 0.00000     445   10.86   -7.51  1.0000
   0   2   6   13220     131     0.00000 0.00000 0.00000 0.00000 0.00000 0.00000    1683   69.11    0.21  1.0000
  -3   3   6     526     166     0.00000 0.00000 0.00000 0.00000 0.00000 0.00000     768   -4.32    2.30  1.0000
  -2   3   6   48625     560     0.00000 0.00000 0.00000 0.00000 0.00000 0.00000   46568    4.89  -11.37  1.0000
  -1   3   6   29489     438     0.00000 0.00000 0.00000 0.00000 0.00000 0.00000   36165   17.23    0.04  1.0000
   0   3   6   15870     358     0.00000 0.00000 0.00000 0.00000 0.00000 0.00000   15474    1.44    3.13  1.0000
  -4   4   6   89505    1832     0.00000 0.00000 0.00000 0.00000 0.00000 0.00000  101831   18.35    6.88  1.0000
  -3   4   6   22093     451     0.00000 0.00000 0.00000 0.00000 0.00000 0.00000   24146    6.32   -1.66  1.0000
  -2   4   6    3572     172     0.00000 0.00000 0.00000 0.00000 0.00000 0.00000    4045    3.30   -3.64  1.0000
  -1   4   6    3602     182     0.00000 0.00000 0.00000 0.00000 0.00000 0.00000    4595   -6.95    3.96  1.0000
   0   4   6    1734     265     0.00000 0.00000 0.00000 0.00000 0.00000 0.00000    4886  -26.81    3.31  1.0000
  -5   5   6  154449    2490     0.00000 0.00000 0.00000 0.00000 0.00000 0.00000  159942   -6.48    1.71  1.0000
  -4   5   6   29631     544     0.00000 0.00000 0.00000 0.00000 0.00000 0.00000   29773   -0.88   12.75  1.0000
  -3   5   6      15      55     0.00000 0.00000 0.00000 0.00000 0.00000 0.00000     134   13.32    3.48  1.0000
  -2   5   6    5424     255     0.00000 0.00000 0.00000 0.00000 0.00000 0.00000    7050    9.62    0.65  1.0000
  -1   5   6    8465     222     0.00000 0.00000 0.00000 0.00000 0.00000 0.00000    6452  -11.01    0.74  1.0000
   0   5   6   17370     428     0.00000 0.00000 0.00000 0.00000 0.00000 0.00000   14891   -9.26   -5.83  1.0000
  -6   6   6    4516     571     0.00000 0.00000 0.00000 0.00000 0.00000 0.00000    7173  -16.19   -3.08  1.0000
  -5   6   6  152343    1600     0.00000 0.00000 0.00000 0.00000 0.00000 0.00000  142611  -12.24   10.42  1.0000
  -4   6   6   18799     486     0.00000 0.00000 0.00000 0.00000 0.00000 0.00000   23196  -14.18    0.49  1.0000
  -3   6   6    1879     129     0.00000 0.00000 0.00000 0.00000 0.00000 0.00000    1512   -6.48  -11.10  1.0000
  -2   6   6   24902     456     0.00000 0.00000 0.00000 0.00000 0.00000 0.00000   25174   -0.72    5.09  1.0000
  -1   6   6   10989     352     0.00000 0.00000 0.00000 0.00000 0.00000 0.00000   13088   -9.20    4.57  1.0000
   0   6   6    2906     239     0.00000 0.00000 0.00000 0.00000 0.00000 0.00000    1662  -12.75    0.49  1.0000
  -7   7   6   13363    2074     0.00000 0.00000 0.00000 0.00000 0.00000 0.00000   10891   10.50    0.09  1.0000
  -6   7   6   13063     392     0.00000 0.00000 0.00000 0.00000 0.00000 0.00000   12151    3.86    5.54  1.0000
  -5   7   6    4944     243     0.00000 0.00000 0.00000 0.00000 0.00000 0.00000    4992    0.07   -7.41  1.0000
  -4   7   6   14954     355     0.00000 0.00000 0.00000 0.00000 0.00000 0.00000   12014  -13.32  -21.03  1.0000
  -3   7   6   10581     413     0.00000 0.00000 0.00000 0.00000 0.00000 0.00000   14708  -16.63   -7.74  1.0000
  -2   7   6    9159     349     0.00000 0.00000 0.00000 0.00000 0.00000 0.00000   11975  -12.68    4.82  1.0000
  -1   7   6   38073     626     0.00000 0.00000 0.00000 0.00000 0.00000 0.00000   36267   -4.36   -5.50  1.0000
   0   7   6     104     248     0.00000 0.00000 0.00000 0.00000 0.00000 0.00000     416   -0.21  -11.03  1.0000
  -8   8   6   13347     487     0.00000 0.00000 0.00000 0.00000 0.00000 0.00000   10741   11.10   -1.88  1.0000
  -7   8   6    1344     191     0.00000 0.00000 0.00000 0.00000 0.00000 0.00000    2677   14.03    1.89  1.0000
  -6   8   6     563     143     0.00000 0.00000 0.00000 0.00000 0.00000 0.00000    1101    8.92    0.21  1.0000
  -5   8   6   42821     684     0.00000 0.00000 0.00000 0.00000 0.00000 0.00000   45385   -5.43   -8.23  1.0000
  -4   8   6   24082     456     0.00000 0.00000 0.00000 0.00000 0.00000 0.00000   16901  -23.55   -6.47  1.0000
  -3   8   6     167      61     0.00000 0.00000 0.00000 0.00000 0.00000 0.00000      62  -19.09    3.12  1.0000
  -2   8   6     313     104     0.00000 0.00000 0.00000 0.00000 0.00000 0.00000     330    0.65   -1.95  1.0000
  -1   8   6   19898     445     0.00000 0.00000 0.00000 0.00000 0.00000 0.00000   18961    3.94  -11.85  1.0000
   0   8   6   12125     653     0.00000 0.00000 0.00000 0.00000 0.00000 0.00000   11767   -1.77   -4.76  1.0000
  -9   9   6    1066     165     0.00000 0.00000 0.00000 0.00000 0.00000 0.00000    1013   -1.00   -1.98  1.0000
  -8   9   6   17849     486     0.00000 0.00000 0.00000 0.00000 0.00000 0.00000   18306    1.62   -2.17  1.0000
  -7   9   6    9032     430     0.00000 0.00000 0.00000 0.00000 0.00000 0.00000    9941    4.31    1.11  1.0000
  -6   9   6    7379     344     0.00000 0.00000 0.00000 0.00000 0.00000 0.00000    7388   -0.05    0.45  1.0000
  -5   9   6      35      60     0.00000 0.00000 0.00000 0.00000 0.00000 0.00000      47  -10.71    3.88  1.0000
  -4   9   6    3113     246     0.00000 0.00000 0.00000 0.00000 0.00000 0.00000    4149   -7.44    6.70  1.0000
  -3   9   6    5736     293     0.00000 0.00000 0.00000 0.00000 0.00000 0.00000    6512    4.58    3.23  1.0000
  -2   9   6    3185     246     0.00000 0.00000 0.00000 0.00000 0.00000 0.00000    1766   13.77   -3.66  1.0000
  -1   9   6    3601     196     0.00000 0.00000 0.00000 0.00000 0.00000 0.00000    2800    6.65    1.77  1.0000
   0   9   6   10634     635     0.00000 0.00000 0.00000 0.00000 0.00000 0.00000    9527   -6.78   12.56  1.0000
 -10  10   6     516     139     0.00000 0.00000 0.00000 0.00000 0.00000 0.00000     268   -6.05    0.59  1.0000
  -9  10   6   14541     677     0.00000 0.00000 0.00000 0.00000 0.00000 0.00000   15899   -5.23    2.96  1.0000
  -8  10   6    1721     231     0.00000 0.00000 0.00000 0.00000 0.00000 0.00000    1476    2.96    1.70  1.0000
  -7  10   6       4     129     0.00000 0.00000 0.00000 0.00000 0.00000 0.00000     -47   -1.85    0.15  1.0000
  -6  10   6    4614     252     0.00000 0.00000 0.00000 0.00000 0.00000 0.00000    4523   -1.25    5.05  1.0000
  -5  10   6    5582     289     0.00000 0.00000 0.00000 0.00000 0.00000 0.00000    6130    3.19    5.76  1.0000
  -4  10   6   15234     500     0.00000 0.00000 0.00000 0.00000 0.00000 0.00000   14382    3.50   -3.33  1.0000
  -3  10   6    8716     410     0.00000 0.00000 0.00000 0.00000 0.00000 0.00000   10830   10.04   -2.08  1.0000
  -2  10   6     221     101     0.00000 0.00000 0.00000 0.00000 0.00000 0.00000     155    4.39    3.40  1.0000
  -1  10   6    1623     153     0.00000 0.00000 0.00000 0.00000 0.00000 0.00000    1157   -7.94    7.30  1.0000
   0  10   6     245     226     0.00000 0.00000 0.00000 0.00000 0.00000 0.00000     928  -12.20    7.19  1.0000
 -11  11   6    5176     563     0.00000 0.00000 0.00000 0.00000 0.00000 0.00000    5914    4.80   -3.49  1.0000
 -10  11   6    2176     229     0.00000 0.00000 0.00000 0.00000 0.00000 0.00000    2185   -0.29    4.04  1.0000
  -9  11   6    4002     393     0.00000 0.00000 0.00000 0.00000 0.00000 0.00000    4689   -4.81    4.01  1.0000
  -8  11   6    3688     334     0.00000 0.00000 0.00000 0.00000 0.00000 0.00000    3138   -4.37    1.89  1.0000
  -7  11   6    9507     458     0.00000 0.00000 0.00000 0.00000 0.00000 0.00000   10513   -4.74    3.83  1.0000
  -6  11   6     227     143     0.00000 0.00000 0.00000 0.00000 0.00000 0.00000     285    0.44    5.54  1.0000
  -5  11   6     138      82     0.00000 0.00000 0.00000 0.00000 0.00000 0.00000      62    3.63    0.07  1.0000
  -4  11   6    1763     139     0.00000 0.00000 0.00000 0.00000 0.00000 0.00000    1345   -4.89   -2.62  1.0000
  -3  11   6     167     107     0.00000 0.00000 0.00000 0.00000 0.00000 0.00000     154   -3.05    3.78  1.0000
  -2  11   6    3395     229     0.00000 0.00000 0.00000 0.00000 0.00000 0.00000    3404   -0.06    4.98  1.0000
  -1  11   6      27     175     0.00000 0.00000 0.00000 0.00000 0.00000 0.00000     275  -11.07    3.51  1.0000
   0  11   6    2558     499     0.00000 0.00000 0.00000 0.00000 0.00000 0.00000    4509  -15.29   -2.85  1.0000
 -12  12   6     222     442     0.00000 0.00000 0.00000 0.00000 0.00000 0.00000    1048    7.60  -16.85  1.0000
 -11  12   6    4257     340     0.00000 0.00000 0.00000 0.00000 0.00000 0.00000    3841    3.23   -3.68  1.0000
 -10  12   6    3099     387     0.00000 0.00000 0.00000 0.00000 0.00000 0.00000    3008   -0.83   -1.88  1.0000
  -9  12   6    7770     540     0.00000 0.00000 0.00000 0.00000 0.00000 0.00000    7419   -1.69   -4.95  1.0000
  -8  12   6    2862     334     0.00000 0.00000 0.00000 0.00000 0.00000 0.00000    3216   -2.90   -1.70  1.0000
  -7  12   6     134      99     0.00000 0.00000 0.00000 0.00000 0.00000 0.00000     198    2.31   -0.33  1.0000
  -6  12   6      51      85     0.00000 0.00000 0.00000 0.00000 0.00000 0.00000    -128    6.02   -2.82  1.0000
  -5  12   6    1292     154     0.00000 0.00000 0.00000 0.00000 0.00000 0.00000    1138    2.10   -0.62  1.0000
  -4  12   6    3453     231     0.00000 0.00000 0.00000 0.00000 0.00000 0.00000    3563    0.68    3.66  1.0000
  -3  12   6    6166     370     0.00000 0.00000 0.00000 0.00000 0.00000 0.00000    5937    1.43   -0.75  1.0000
  -2  12   6      70     179     0.00000 0.00000 0.00000 0.00000 0.00000 0.00000     131    3.03   -0.39  1.0000
  -1  12   6    1739     253     0.00000 0.00000 0.00000 0.00000 0.00000 0.00000    1778    0.62   -4.93  1.0000
   0  12   6    1402     486     0.00000 0.00000 0.00000 0.00000 0.00000 0.00000    2621   -2.77  -16.37  1.0000
 -13  13   6     120     737     0.00000 0.00000 0.00000 0.00000 0.00000 0.00000     658    0.91  -18.71  1.0000
 -12  13   6     161     240     0.00000 0.00000 0.00000 0.00000 0.00000 0.00000     472    2.26   -9.21  1.0000
 -11  13   6    3069     411     0.00000 0.00000 0.00000 0.00000 0.00000 0.00000    2629    4.04   -1.64  1.0000
 -10  13   6    8064     603     0.00000 0.00000 0.00000 0.00000 0.00000 0.00000    8277   -1.09   -1.76  1.0000
  -9  13   6   17147     826     0.00000 0.00000 0.00000 0.00000 0.00000 0.00000   16766   -1.36   -0.34  1.0000
  -8  13   6    3781     342     0.00000 0.00000 0.00000 0.00000 0.00000 0.00000    3457    3.16   -7.28  1.0000
  -7  13   6       8     131     0.00000 0.00000 0.00000 0.00000 0.00000 0.00000     132   -2.61   -8.23  1.0000
  -6  13   6     188     136     0.00000 0.00000 0.00000 0.00000 0.00000 0.00000     211    0.52   -1.00  1.0000
  -5  13   6     173     161     0.00000 0.00000 0.00000 0.00000 0.00000 0.00000     278    2.02    4.10  1.0000
  -4  13   6      55     105     0.00000 0.00000 0.00000 0.00000 0.00000 0.00000     105   -2.45   -2.25  1.0000
  -3  13   6      73     171     0.00000 0.00000 0.00000 0.00000 0.00000 0.00000     189    3.17   -4.40  1.0000
  -2  13   6    4874     510     0.00000 0.00000 0.00000 0.00000 0.00000 0.00000    5827    6.09    0.23  1.0000
  -1  13   6     504     245     0.00000 0.00000 0.00000 0.00000 0.00000 0.00000     691   -0.02  -10.33  1.0000
   0  13   6      27     343     0.00000 0.00000 0.00000 0.00000 0.00000 0.00000     503   -0.94  -16.38  1.0000
 -14  14   6   10898    1603     0.00000 0.00000 0.00000 0.00000 0.00000 0.00000   12185   -5.52   -1.56  1.0000
 -13  14   6    1157     371     0.00000 0.00000 0.00000 0.00000 0.00000 0.00000    1120   -0.39   -2.40  1.0000
 -12  14   6    7839     772     0.00000 0.00000 0.00000 0.00000 0.00000 0.00000    8433    2.83    3.13  1.0000
 -11  14   6     615     408     0.00000 0.00000 0.00000 0.00000 0.00000 0.00000     598   -0.65    4.39  1.0000
 -10  14   6     424     274     0.00000 0.00000 0.00000 0.00000 0.00000 0.00000     883   -3.48    9.36  1.0000
  -9  14   6   15273     804     0.00000 0.00000 0.00000 0.00000 0.00000 0.00000   14907    1.34    2.45  1.0000
  -8  14   6    9212     506     0.00000 0.00000 0.00000 0.00000 0.00000 0.00000    9684    2.28   -3.86  1.0000
  -7  14   6     439     153     0.00000 0.00000 0.00000 0.00000 0.00000 0.00000     467    0.62   -1.13  1.0000
  -6  14   6    3480     237     0.00000 0.00000 0.00000 0.00000 0.00000 0.00000    3516   -0.26   -0.55  1.0000
  -5  14   6    4488     339     0.00000 0.00000 0.00000 0.00000 0.00000 0.00000    4590    0.81   -1.86  1.0000
  -4  14   6     808     154     0.00000 0.00000 0.00000 0.00000 0.00000 0.00000     928   -1.57   -4.22  1.0000
  -3  14   6    1712     189     0.00000 0.00000 0.00000 0.00000 0.00000 0.00000    1820   -0.66   -4.82  1.0000
  -2  14   6    1057     196     0.00000 0.00000 0.00000 0.00000 0.00000 0.00000     962   -2.27   -3.92  1.0000
  -1  14   6    1231     443     0.00000 0.00000 0.00000 0.00000 0.00000 0.00000    1605   -4.37   -3.90  1.0000
   0  14   6    5083    1116     0.00000 0.00000 0.00000 0.00000 0.00000 0.00000    5418    2.49   -5.32  1.0000
 -15  15   6     176     548     0.00000 0.00000 0.00000 0.00000 0.00000 0.00000     206   -0.25    4.47  1.0000
 -14  15   6     704     286     0.00000 0.00000 0.00000 0.00000 0.00000 0.00000     626   -1.53    3.78  1.0000
 -13  15   6      36     226     0.00000 0.00000 0.00000 0.00000 0.00000 0.00000      86   -2.04    2.78  1.0000
 -12  15   6     547     386     0.00000 0.00000 0.00000 0.00000 0.00000 0.00000     607   -1.23    0.28  1.0000
 -11  15   6      10     207     0.00000 0.00000 0.00000 0.00000 0.00000 0.00000     -79   -2.78   -0.87  1.0000
 -10  15   6    2953     436     0.00000 0.00000 0.00000 0.00000 0.00000 0.00000    2919   -0.80    5.12  1.0000
  -9  15   6      86     162     0.00000 0.00000 0.00000 0.00000 0.00000 0.00000     206    2.17    5.38  1.0000
  -8  15   6     499     199     0.00000 0.00000 0.00000 0.00000 0.00000 0.00000     391    2.76    3.05  1.0000
  -7  15   6     311     185     0.00000 0.00000 0.00000 0.00000 0.00000 0.00000     367    1.11    3.78  1.0000
  -6  15   6      42     119     0.00000 0.00000 0.00000 0.00000 0.00000 0.00000      53   -0.76    0.24  1.0000
  -5  15   6     392     171     0.00000 0.00000 0.00000 0.00000 0.00000 0.00000     428   -0.14   -4.49  1.0000
  -4  15   6     437     165     0.00000 0.00000 0.00000 0.00000 0.00000 0.00000     278   -5.28   -4.92  1.0000
  -3  15   6     110     195     0.00000 0.00000 0.00000 0.00000 0.00000 0.00000     259   -8.11   -6.49  1.0000
  -2  15   6    1548     348     0.00000 0.00000 0.00000 0.00000 0.00000 0.00000    1852   -3.43   -0.50  1.0000
  -1  15   6      46     383     0.00000 0.00000 0.00000 0.00000 0.00000 0.00000    -180    6.34    0.15  1.0000
   0  15   6      80     670     0.00000 0.00000 0.00000 0.00000 0.00000 0.00000     420    9.60   -5.33  1.0000
 -16  16   6    3700    1140     0.00000 0.00000 0.00000 0.00000 0.00000 0.00000    4992    9.35   -3.80  1.0000
 -15  16   6      34     544     0.00000 0.00000 0.00000 0.00000 0.00000 0.00000    -288    5.20    1.68  1.0000
 -14  16   6       5     324     0.00000 0.00000 0.00000 0.00000 0.00000 0.00000    -116   -0.48    1.94  1.0000
 -13  16   6    3848     600     0.00000 0.00000 0.00000 0.00000 0.00000 0.00000    4196   -2.58    0.85  1.0000
 -12  16   6     220     426     0.00000 0.00000 0.00000 0.00000 0.00000 0.00000     179    1.34   -3.36  1.0000
 -11  16   6     148     206     0.00000 0.00000 0.00000 0.00000 0.00000 0.00000     309    6.18   -6.41  1.0000
 -10  16   6       9     212     0.00000 0.00000 0.00000 0.00000 0.00000 0.00000      81    5.72    2.67  1.0000
  -9  16   6     219     201     0.00000 0.00000 0.00000 0.00000 0.00000 0.00000     502    0.23    9.51  1.0000
  -8  16   6      50     178     0.00000 0.00000 0.00000 0.00000 0.00000 0.00000      86   -1.93    1.57  1.0000
  -7  16   6     553     210     0.00000 0.00000 0.00000 0.00000 0.00000 0.00000     544    0.15    1.43  1.0000
  -6  16   6    2283     452     0.00000 0.00000 0.00000 0.00000 0.00000 0.00000    2581    2.57    4.07  1.0000
  -5  16   6    3010     437     0.00000 0.00000 0.00000 0.00000 0.00000 0.00000    2972    0.38   -0.77  1.0000
  -4  16   6    1828     371     0.00000 0.00000 0.00000 0.00000 0.00000 0.00000    1281   -6.44   -2.57  1.0000
  -3  16   6     111     305     0.00000 0.00000 0.00000 0.00000 0.00000 0.00000     200   -3.14    1.72  1.0000
  -2  16   6     132     273     0.00000 0.00000 0.00000 0.00000 0.00000 0.00000     162    1.25    4.71  1.0000
  -1  16   6    1055     432     0.00000 0.00000 0.00000 0.00000 0.00000 0.00000    1160    0.95   -3.79  1.0000
   0  16   6    1754     808     0.00000 0.00000 0.00000 0.00000 0.00000 0.00000    1894   -1.47   -0.78  1.0000
 -17  17   6     242     659     0.00000 0.00000 0.00000 0.00000 0.00000 0.00000     -72   14.49    1.08  1.0000
 -16  17   6     107     287     0.00000 0.00000 0.00000 0.00000 0.00000 0.00000      -2    9.58   -1.40  1.0000
 -15  17   6    1030     554     0.00000 0.00000 0.00000 0.00000 0.00000 0.00000     645    6.27    0.06  1.0000
 -14  17   6    1453     462     0.00000 0.00000 0.00000 0.00000 0.00000 0.00000    1491   -0.36    5.24  1.0000
 -13  17   6    1381     509     0.00000 0.00000 0.00000 0.00000 0.00000 0.00000    1343   -0.65    4.38  1.0000
 -12  17   6      17     315     0.00000 0.00000 0.00000 0.00000 0.00000 0.00000     168    8.67   -0.92  1.0000
 -11  17   6    1032     406     0.00000 0.00000 0.00000 0.00000 0.00000 0.00000     599    7.95   -4.80  1.0000
 -10  17   6      53     613     0.00000 0.00000 0.00000 0.00000 0.00000 0.00000     -29    6.38    2.41  1.0000
  -9  17   6    6177     709     0.00000 0.00000 0.00000 0.00000 0.00000 0.00000    6157   -0.20    1.59  1.0000
  -8  17   6     530     377     0.00000 0.00000 0.00000 0.00000 0.00000 0.00000     908   -3.62   -8.73  1.0000
  -7  17   6       7     219     0.00000 0.00000 0.00000 0.00000 0.00000 0.00000      -9   -0.64   -2.34  1.0000
  -6  17   6     201     242     0.00000 0.00000 0.00000 0.00000 0.00000 0.00000     257    1.36    2.88  1.0000
  -5  17   6     617     333     0.00000 0.00000 0.00000 0.00000 0.00000 0.00000     441    3.83   -1.36  1.0000
  -4  17   6    1258     548     0.00000 0.00000 0.00000 0.00000 0.00000 0.00000    1521    3.30   -0.21  1.0000
  -3  17   6      12     378     0.00000 0.00000 0.00000 0.00000 0.00000 0.00000    -263   -0.37    3.18  1.0000
  -2  17   6     260     361     0.00000 0.00000 0.00000 0.00000 0.00000 0.00000     484   -5.77   -1.58  1.0000
  -1  17   6     181     441     0.00000 0.00000 0.00000 0.00000 0.00000 0.00000     280   -3.03   -5.11  1.0000
   0  17   6     484     548     0.00000 0.00000 0.00000 0.00000 0.00000 0.00000     478   -0.67    5.91  1.0000
 -18  18   6     208     933     0.00000 0.00000 0.00000 0.00000 0.00000 0.00000     687   10.30    3.94  1.0000
 -17  18   6     157     600     0.00000 0.00000 0.00000 0.00000 0.00000 0.00000     562   10.45   -0.04  1.0000
 -16  18   6     987     433     0.00000 0.00000 0.00000 0.00000 0.00000 0.00000     668    6.34   -4.92  1.0000
 -15  18   6    1007     639     0.00000 0.00000 0.00000 0.00000 0.00000 0.00000    1332    4.46   -1.16  1.0000
 -14  18   6     491     361     0.00000 0.00000 0.00000 0.00000 0.00000 0.00000     491   -0.48    4.52  1.0000
 -13  18   6    1057     426     0.00000 0.00000 0.00000 0.00000 0.00000 0.00000    1159   -1.40    5.39  1.0000
 -12  18   6      13     237     0.00000 0.00000 0.00000 0.00000 0.00000 0.00000    -135    2.18   -2.48  1.0000
 -11  18   6     919     380     0.00000 0.00000 0.00000 0.00000 0.00000 0.00000    1191    3.35   -5.89  1.0000
 -10  18   6     301     534     0.00000 0.00000 0.00000 0.00000 0.00000 0.00000     386   -1.30    3.00  1.0000
  -9  18   6     405     281     0.00000 0.00000 0.00000 0.00000 0.00000 0.00000     720   -6.22   -1.99  1.0000
  -8  18   6     293     280     0.00000 0.00000 0.00000 0.00000 0.00000 0.00000     620   -4.44   -8.03  1.0000
  -7  18   6     102     335     0.00000 0.00000 0.00000 0.00000 0.00000 0.00000    -376   -9.38    1.17  1.0000
  -6  18   6     240     408     0.00000 0.00000 0.00000 0.00000 0.00000 0.00000     140   -3.80    2.57  1.0000
  -5  18   6      36     446     0.00000 0.00000 0.00000 0.00000 0.00000 0.00000    -580    3.25   -4.60  1.0000
  -4  18   6    4655    1124     0.00000 0.00000 0.00000 0.00000 0.00000 0.00000    4395    1.84   -1.43  1.0000
  -3  18   6      26     687     0.00000 0.00000 0.00000 0.00000 0.00000 0.00000    -428   -4.73    0.71  1.0000
  -2  18   6    1756    1070     0.00000 0.00000 0.00000 0.00000 0.00000 0.00000    1497   -2.95   -3.96  1.0000
  -1  18   6      11     990     0.00000 0.00000 0.00000 0.00000 0.00000 0.00000    -154    3.01    0.68  1.0000
   0  18   6     612     601     0.00000 0.00000 0.00000 0.00000 0.00000 0.00000     496    2.92    6.52  1.0000
 -18  19   6      17     691     0.00000 0.00000 0.00000 0.00000 0.00000 0.00000   -1037    0.42   -3.82  1.0000
 -17  19   6    1883     923     0.00000 0.00000 0.00000 0.00000 0.00000 0.00000    1787   -1.08    0.25  1.0000
 -16  19   6      41     369     0.00000 0.00000 0.00000 0.00000 0.00000 0.00000     135    4.78   -3.53  1.0000
 -15  19   6    1200     597     0.00000 0.00000 0.00000 0.00000 0.00000 0.00000     873    4.92   -2.60  1.0000
 -14  19   6     883     588     0.00000 0.00000 0.00000 0.00000 0.00000 0.00000     913   -0.61    5.32  1.0000
 -13  19   6    2205     460     0.00000 0.00000 0.00000 0.00000 0.00000 0.00000    2007   -2.18    2.49  1.0000
 -12  19   6     551     280     0.00000 0.00000 0.00000 0.00000 0.00000 0.00000     570   -0.02   -3.77  1.0000
 -11  19   6    1593     601     0.00000 0.00000 0.00000 0.00000 0.00000 0.00000    1487    1.32   -1.27  1.0000
 -10  19   6    3826     672     0.00000 0.00000 0.00000 0.00000 0.00000 0.00000    3463   -2.92    2.64  1.0000
  -9  19   6     880     412     0.00000 0.00000 0.00000 0.00000 0.00000 0.00000    1090   -3.15    1.34  1.0000
  -8  19   6     440     301     0.00000 0.00000 0.00000 0.00000 0.00000 0.00000     333   -3.67   -5.55  1.0000
  -7  19   6      27     307     0.00000 0.00000 0.00000 0.00000 0.00000 0.00000    -299   -4.49   -1.81  1.0000
  -6  19   6    2216     843     0.00000 0.00000 0.00000 0.00000 0.00000 0.00000    2662   -4.23    1.90  1.0000
  -5  19   6    6213    1043     0.00000 0.00000 0.00000 0.00000 0.00000 0.00000    5554   -3.93   -2.89  1.0000
  -4  19   6      13     372     0.00000 0.00000 0.00000 0.00000 0.00000 0.00000    -118   -3.29   -0.48  1.0000
  -3  19   6     132     460     0.00000 0.00000 0.00000 0.00000 0.00000 0.00000     241   -3.69   -1.16  1.0000
  -2  19   6     997     670     0.00000 0.00000 0.00000 0.00000 0.00000 0.00000    1106   -1.46   -1.35  1.0000
  -1  19   6      18     805     0.00000 0.00000 0.00000 0.00000 0.00000 0.00000    -486   -0.61    3.89  1.0000
   0  19   6     528     707     0.00000 0.00000 0.00000 0.00000 0.00000 0.00000     727    3.29    3.48  1.0000
 -18  20   6      75    1501     0.00000 0.00000 0.00000 0.00000 0.00000 0.00000   -1621   -8.01    1.14  1.0000
 -17  20   6     366    1134     0.00000 0.00000 0.00000 0.00000 0.00000 0.00000     415   -1.07    5.02  1.0000
 -16  20   6       3    1344     0.00000 0.00000 0.00000 0.00000 0.00000 0.00000   -1116    1.59   -0.42  1.0000
 -15  20   6      87     543     0.00000 0.00000 0.00000 0.00000 0.00000 0.00000     244    5.13    3.40  1.0000
 -14  20   6     120     558     0.00000 0.00000 0.00000 0.00000 0.00000 0.00000     161   -2.49    6.08  1.0000
 -13  20   6     228     383     0.00000 0.00000 0.00000 0.00000 0.00000 0.00000     511   -6.90   -1.99  1.0000
 -12  20   6      49     435     0.00000 0.00000 0.00000 0.00000 0.00000 0.00000     -23    4.98   -4.21  1.0000
 -11  20   6    1410     483     0.00000 0.00000 0.00000 0.00000 0.00000 0.00000    1256    1.96    0.70  1.0000
 -10  20   6      13     267     0.00000 0.00000 0.00000 0.00000 0.00000 0.00000    -310   -1.61    3.01  1.0000
  -9  20   6     665     544     0.00000 0.00000 0.00000 0.00000 0.00000 0.00000     636   -0.60   -2.53  1.0000
  -8  20   6     143     353     0.00000 0.00000 0.00000 0.00000 0.00000 0.00000     297    1.56   -8.45  1.0000
  -7  20   6       1     447     0.00000 0.00000 0.00000 0.00000 0.00000 0.00000     -13   -0.01   -0.76  1.0000
  -6  20   6     378    1311     0.00000 0.00000 0.00000 0.00000 0.00000 0.00000     668   -6.00    1.65  1.0000
  -5  20   6       3     866     0.00000 0.00000 0.00000 0.00000 0.00000 0.00000    -315   -1.50    0.03  1.0000
  -4  20   6       4     678     0.00000 0.00000 0.00000 0.00000 0.00000 0.00000     -47   -0.42   -1.79  1.0000
  -3  20   6      33    1383     0.00000 0.00000 0.00000 0.00000 0.00000 0.00000     123   -3.24   -4.67  1.0000
  -2  20   6      25     801     0.00000 0.00000 0.00000 0.00000 0.00000 0.00000    -274   -4.20   -2.12  1.0000
 -17  21   6       2    1389     0.00000 0.00000 0.00000 0.00000 0.00000 0.00000   -1198   -1.39   -0.10  1.0000
 -16  21   6      15    1133     0.00000 0.00000 0.00000 0.00000 0.00000 0.00000   -1700   -3.10    1.78  1.0000
 -14  21   6    1448    1000     0.00000 0.00000 0.00000 0.00000 0.00000 0.00000    2245   -8.35    3.53  1.0000
 -13  21   6      14     408     0.00000 0.00000 0.00000 0.00000 0.00000 0.00000    -271   -3.20   -1.41  1.0000
 -12  21   6      16     398     0.00000 0.00000 0.00000 0.00000 0.00000 0.00000      55    3.14   -3.78  1.0000
 -11  21   6    1474     626     0.00000 0.00000 0.00000 0.00000 0.00000 0.00000    1817    3.52    4.19  1.0000
 -10  21   6    2584     725     0.00000 0.00000 0.00000 0.00000 0.00000 0.00000    2193    3.90    5.20  1.0000
  -9  21   6     412     500     0.00000 0.00000 0.00000 0.00000 0.00000 0.00000     736    6.11   -2.76  1.0000
  -8  21   6     168     423     0.00000 0.00000 0.00000 0.00000 0.00000 0.00000     461    6.69   -4.63  1.0000
  -7  21   6      21     569     0.00000 0.00000 0.00000 0.00000 0.00000 0.00000    -131   -4.11   -1.22  1.0000
  -6  21   6       6     412     0.00000 0.00000 0.00000 0.00000 0.00000 0.00000    -180   -1.08   -1.91  1.0000
 -12  22   6     210     495     0.00000 0.00000 0.00000 0.00000 0.00000 0.00000     133    2.87    1.32  1.0000
 -11  22   6     528     522     0.00000 0.00000 0.00000 0.00000 0.00000 0.00000     985    7.02    4.43  1.0000
 -10  22   6      49     328     0.00000 0.00000 0.00000 0.00000 0.00000 0.00000     245    8.14    0.83  1.0000
  -9  22   6      72     746     0.00000 0.00000 0.00000 0.00000 0.00000 0.00000     -22    7.93   -0.41  1.0000
  -8  22   6      62     507     0.00000 0.00000 0.00000 0.00000 0.00000 0.00000     147   -0.60   -4.47  1.0000
  -7  22   6     436     368     0.00000 0.00000 0.00000 0.00000 0.00000 0.00000     717   -2.86   -5.87  1.0000
  -1   2   7   22769     345     0.00000 0.00000 0.00000 0.00000 0.00000 0.00000   13185   33.70   -6.22  1.0000
  -2   3   7      30      78     0.00000 0.00000 0.00000 0.00000 0.00000 0.00000     788   29.79   -5.04  1.0000
  -1   3   7   53064     660     0.00000 0.00000 0.00000 0.00000 0.00000 0.00000   60687   14.94    1.47  1.0000
  -3   4   7     621      91     0.00000 0.00000 0.00000 0.00000 0.00000 0.00000     754    2.23   -1.47  1.0000
  -2   4   7    5467     238     0.00000 0.00000 0.00000 0.00000 0.00000 0.00000    6410   -5.59   -5.53  1.0000
  -1   4   7   10423     321     0.00000 0.00000 0.00000 0.00000 0.00000 0.00000   13424  -12.83   -0.92  1.0000
  -4   5   7     120      79     0.00000 0.00000 0.00000 0.00000 0.00000 0.00000     358  -25.23   11.08  1.0000
  -3   5   7    3405     243     0.00000 0.00000 0.00000 0.00000 0.00000 0.00000    6135  -18.78   -4.97  1.0000
  -2   5   7   35106     530     0.00000 0.00000 0.00000 0.00000 0.00000 0.00000   29274  -15.03   -7.40  1.0000
  -1   5   7    5217     152     0.00000 0.00000 0.00000 0.00000 0.00000 0.00000    3472   12.54   -2.45  1.0000
  -5   6   7    7159     199     0.00000 0.00000 0.00000 0.00000 0.00000 0.00000    3509  -24.42    7.93  1.0000
  -4   6   7    4334     307     0.00000 0.00000 0.00000 0.00000 0.00000 0.00000    8973  -26.68    4.11  1.0000
  -3   6   7    4280     190     0.00000 0.00000 0.00000 0.00000 0.00000 0.00000    3569   -6.34   -6.90  1.0000
  -2   6   7    5856     180     0.00000 0.00000 0.00000 0.00000 0.00000 0.00000    3492   16.27    0.68  1.0000
  -1   6   7    4537     257     0.00000 0.00000 0.00000 0.00000 0.00000 0.00000    9370   26.88    7.27  1.0000
  -6   7   7   13615     434     0.00000 0.00000 0.00000 0.00000 0.00000 0.00000   11433   -9.28    1.51  1.0000
  -5   7   7      80      96     0.00000 0.00000 0.00000 0.00000 0.00000 0.00000     474  -13.60    3.26  1.0000
  -4   7   7     139      70     0.00000 0.00000 0.00000 0.00000 0.00000 0.00000     101    1.63   -1.64  1.0000
  -3   7   7   37222     637     0.00000 0.00000 0.00000 0.00000 0.00000 0.00000   29717   19.20   -0.76  1.0000
  -2   7   7     334      69     0.00000 0.00000 0.00000 0.00000 0.00000 0.00000     128   14.67   11.65  1.0000
  -1   7   7   18503     453     0.00000 0.00000 0.00000 0.00000 0.00000 0.00000   21474    9.13    9.64  1.0000
  -7   8   7   10164     384     0.00000 0.00000 0.00000 0.00000 0.00000 0.00000   10842    3.04    1.89  1.0000
  -6   8   7    4889     295     0.00000 0.00000 0.00000 0.00000 0.00000 0.00000    4256    4.32    3.99  1.0000
  -5   8   7   29453     522     0.00000 0.00000 0.00000 0.00000 0.00000 0.00000   25761   10.40    6.48  1.0000
  -4   8   7   70819    1094     0.00000 0.00000 0.00000 0.00000 0.00000 0.00000   82231   19.25    1.26  1.0000
  -3   8   7    1990     138     0.00000 0.00000 0.00000 0.00000 0.00000 0.00000     924   13.19    2.04  1.0000
  -2   8   7    1772     165     0.00000 0.00000 0.00000 0.00000 0.00000 0.00000    1885   -1.35    9.54  1.0000
  -1   8   7   13289     413     0.00000 0.00000 0.00000 0.00000 0.00000 0.00000   14297   -4.01    0.04  1.0000
  -8   9   7     364     121     0.00000 0.00000 0.00000 0.00000 0.00000 0.00000     284   15.38   -7.90  1.0000
  -7   9   7    1450     174     0.00000 0.00000 0.00000 0.00000 0.00000 0.00000     572   13.25    0.27  1.0000
  -6   9   7   11669     464     0.00000 0.00000 0.00000 0.00000 0.00000 0.00000   10041    7.27    1.14  1.0000
  -5   9   7   19415     534     0.00000 0.00000 0.00000 0.00000 0.00000 0.00000   21206    5.85    0.94  1.0000
  -4   9   7    8034     356     0.00000 0.00000 0.00000 0.00000 0.00000 0.00000    8580    2.80   -0.63  1.0000
  -3   9   7      15      87     0.00000 0.00000 0.00000 0.00000 0.00000 0.00000     -12   -1.31   -3.35  1.0000
  -2   9   7    3743     202     0.00000 0.00000 0.00000 0.00000 0.00000 0.00000    2873   -7.18   -4.50  1.0000
  -1   9   7    9839     440     0.00000 0.00000 0.00000 0.00000 0.00000 0.00000   11238   -6.35   -0.56  1.0000
  -9  10   7   11014     421     0.00000 0.00000 0.00000 0.00000 0.00000 0.00000    8889   10.18   -2.53  1.0000
  -8  10   7   18601     922     0.00000 0.00000 0.00000 0.00000 0.00000 0.00000   22522   12.84   -1.85  1.0000
  -7  10   7   11782     531     0.00000 0.00000 0.00000 0.00000 0.00000 0.00000   11783    0.16   -2.93  1.0000
  -6  10   7    1357     193     0.00000 0.00000 0.00000 0.00000 0.00000 0.00000    2382  -11.01   -3.08  1.0000
  -5  10   7   19896     571     0.00000 0.00000 0.00000 0.00000 0.00000 0.00000   23634  -11.84   -0.27  1.0000
  -4  10   7   35471     810     0.00000 0.00000 0.00000 0.00000 0.00000 0.00000   38057   -5.92   -6.16  1.0000
  -3  10   7   12590     433     0.00000 0.00000 0.00000 0.00000 0.00000 0.00000   11987   -2.47   -7.42  1.0000
  -2  10   7    1141     145     0.00000 0.00000 0.00000 0.00000 0.00000 0.00000     937   -3.05    0.60  1.0000
  -1  10   7    7584     412     0.00000 0.00000 0.00000 0.00000 0.00000 0.00000    7698   -0.57    3.10  1.0000
 -10  11   7    6171     424     0.00000 0.00000 0.00000 0.00000 0.00000 0.00000    7476    7.41   -0.85  1.0000
  -9  11   7    1017     185     0.00000 0.00000 0.00000 0.00000 0.00000 0.00000     584    7.57    1.58  1.0000
  -8  11   7      19     125     0.00000 0.00000 0.00000 0.00000 0.00000 0.00000     -77    4.09   -0.27  1.0000
  -7  11   7   16136     594     0.00000 0.00000 0.00000 0.00000 0.00000 0.00000   18043   -6.75   -1.60  1.0000
  -6  11   7    9975     381     0.00000 0.00000 0.00000 0.00000 0.00000 0.00000    7529  -12.17   -4.20  1.0000
  -5  11   7    9233     356     0.00000 0.00000 0.00000 0.00000 0.00000 0.00000    7798   -7.25   -5.70  1.0000
  -4  11   7     287     157     0.00000 0.00000 0.00000 0.00000 0.00000 0.00000     460   -3.44   -4.28  1.0000
  -3  11   7    9506     396     0.00000 0.00000 0.00000 0.00000 0.00000 0.00000    9144    1.74    0.56  1.0000
  -2  11   7    5964     333     0.00000 0.00000 0.00000 0.00000 0.00000 0.00000    6850    5.23    1.58  1.0000
  -1  11   7    7566     443     0.00000 0.00000 0.00000 0.00000 0.00000 0.00000    7704    0.81   -1.34  1.0000
 -11  12   7    3354     317     0.00000 0.00000 0.00000 0.00000 0.00000 0.00000    3482    1.18   -4.21  1.0000
 -10  12   7    7343     557     0.00000 0.00000 0.00000 0.00000 0.00000 0.00000    7075    1.53   -1.71  1.0000
  -9  12   7    3409     399     0.00000 0.00000 0.00000 0.00000 0.00000 0.00000    3478    0.51    2.26  1.0000
  -8  12   7    2256     282     0.00000 0.00000 0.00000 0.00000 0.00000 0.00000    2332   -0.84    3.93  1.0000
  -7  12   7     113     156     0.00000 0.00000 0.00000 0.00000 0.00000 0.00000      27   -4.97    1.16  1.0000
  -6  12   7     486     125     0.00000 0.00000 0.00000 0.00000 0.00000 0.00000     383   -1.71   -3.57  1.0000
  -5  12   7       4     115     0.00000 0.00000 0.00000 0.00000 0.00000 0.00000    -125    0.35   -1.86  1.0000
  -4  12   7    6027     310     0.00000 0.00000 0.00000 0.00000 0.00000 0.00000    6353    1.74    4.78  1.0000
  -3  12   7    9054     469     0.00000 0.00000 0.00000 0.00000 0.00000 0.00000    7744    6.64    1.22  1.0000
  -2  12   7    5716     304     0.00000 0.00000 0.00000 0.00000 0.00000 0.00000    4940    5.14   -2.68  1.0000
  -1  12   7    2394     338     0.00000 0.00000 0.00000 0.00000 0.00000 0.00000    2745    3.18    0.99  1.0000
 -12  13   7     543     223     0.00000 0.00000 0.00000 0.00000 0.00000 0.00000     859   -5.58    1.75  1.0000
 -11  13   7     736     379     0.00000 0.00000 0.00000 0.00000 0.00000 0.00000     553   -3.34    0.41  1.0000
 -10  13   7     412     273     0.00000 0.00000 0.00000 0.00000 0.00000 0.00000     521   -2.37   -0.21  1.0000
  -9  13   7     353     228     0.00000 0.00000 0.00000 0.00000 0.00000 0.00000     655   -3.60    6.37  1.0000
  -8  13   7    5309     375     0.00000 0.00000 0.00000 0.00000 0.00000 0.00000    4752   -3.96    4.50  1.0000
  -7  13   7     343     150     0.00000 0.00000 0.00000 0.00000 0.00000 0.00000     334    0.49   -2.73  1.0000
  -6  13   7    3720     278     0.00000 0.00000 0.00000 0.00000 0.00000 0.00000    3001    6.09   -2.11  1.0000
  -5  13   7      24     131     0.00000 0.00000 0.00000 0.00000 0.00000 0.00000      36   -0.88    3.40  1.0000
  -4  13   7    2221     220     0.00000 0.00000 0.00000 0.00000 0.00000 0.00000    1595   -7.18    3.00  1.0000
  -3  13   7    7001     326     0.00000 0.00000 0.00000 0.00000 0.00000 0.00000    6841   -0.91    0.72  1.0000
  -2  13   7    2369     245     0.00000 0.00000 0.00000 0.00000 0.00000 0.00000    2040    3.27    3.04  1.0000
  -1  13   7    1944     508     0.00000 0.00000 0.00000 0.00000 0.00000 0.00000    1886    0.59    0.83  1.0000
 -13  14   7     311     335     0.00000 0.00000 0.00000 0.00000 0.00000 0.00000     224   -3.05   -3.60  1.0000
 -12  14   7    1935     448     0.00000 0.00000 0.00000 0.00000 0.00000 0.00000    1708   -2.50    1.44  1.0000
 -11  14   7   13096     889     0.00000 0.00000 0.00000 0.00000 0.00000 0.00000   13194   -0.41    2.13  1.0000
 -10  14   7    6811     713     0.00000 0.00000 0.00000 0.00000 0.00000 0.00000    7725    5.01    0.00  1.0000
  -9  14   7    3264     398     0.00000 0.00000 0.00000 0.00000 0.00000 0.00000    3275    0.08   -0.87  1.0000
  -8  14   7    3219     381     0.00000 0.00000 0.00000 0.00000 0.00000 0.00000    3204    0.20   -2.26  1.0000
  -7  14   7       5     168     0.00000 0.00000 0.00000 0.00000 0.00000 0.00000     127    7.95   -4.51  1.0000
  -6  14   7     780     168     0.00000 0.00000 0.00000 0.00000 0.00000 0.00000     486    5.95   -5.24  1.0000
  -5  14   7     587     154     0.00000 0.00000 0.00000 0.00000 0.00000 0.00000     376   -4.55   -2.87  1.0000
  -4  14   7    2320     254     0.00000 0.00000 0.00000 0.00000 0.00000 0.00000    3052   -6.55   -2.39  1.0000
  -3  14   7     839     185     0.00000 0.00000 0.00000 0.00000 0.00000 0.00000     915    1.16    0.86  1.0000
  -2  14   7    5013     408     0.00000 0.00000 0.00000 0.00000 0.00000 0.00000    5246    1.52    0.23  1.0000
  -1  14   7    5326     726     0.00000 0.00000 0.00000 0.00000 0.00000 0.00000    6118   -4.59   -5.67  1.0000
 -14  15   7     219     248     0.00000 0.00000 0.00000 0.00000 0.00000 0.00000     214    0.14    0.43  1.0000
 -13  15   7     911     284     0.00000 0.00000 0.00000 0.00000 0.00000 0.00000     706    4.01   -5.41  1.0000
 -12  15   7    6424     736     0.00000 0.00000 0.00000 0.00000 0.00000 0.00000    6926    2.82    1.05  1.0000
 -11  15   7      18     187     0.00000 0.00000 0.00000 0.00000 0.00000 0.00000      94    2.73    4.45  1.0000
 -10  15   7   16739     953     0.00000 0.00000 0.00000 0.00000 0.00000 0.00000   15915    2.99    0.76  1.0000
  -9  15   7     417     231     0.00000 0.00000 0.00000 0.00000 0.00000 0.00000     525    2.99    0.19  1.0000
  -8  15   7    2082     277     0.00000 0.00000 0.00000 0.00000 0.00000 0.00000    2455    3.21    4.34  1.0000
  -7  15   7    3225     498     0.00000 0.00000 0.00000 0.00000 0.00000 0.00000    4549    9.69    2.71  1.0000
  -6  15   7    1600     176     0.00000 0.00000 0.00000 0.00000 0.00000 0.00000    1023    7.67   -2.64  1.0000
  -5  15   7     842     194     0.00000 0.00000 0.00000 0.00000 0.00000 0.00000     743    3.34   -6.08  1.0000
  -4  15   7       5     103     0.00000 0.00000 0.00000 0.00000 0.00000 0.00000     115    4.10   -6.80  1.0000
  -3  15   7    1914     351     0.00000 0.00000 0.00000 0.00000 0.00000 0.00000    1653    2.95    1.64  1.0000
  -2  15   7    1072     515     0.00000 0.00000 0.00000 0.00000 0.00000 0.00000     925   -2.38    1.62  1.0000
  -1  15   7     178     287     0.00000 0.00000 0.00000 0.00000 0.00000 0.00000     160   -2.34   -7.03  1.0000
 -15  16   7     224     340     0.00000 0.00000 0.00000 0.00000 0.00000 0.00000     548   -0.02   10.90  1.0000
 -14  16   7      59     284     0.00000 0.00000 0.00000 0.00000 0.00000 0.00000     108    2.52   -1.38  1.0000
 -13  16   7      89     302     0.00000 0.00000 0.00000 0.00000 0.00000 0.00000      57    5.69   -6.54  1.0000
 -12  16   7    1817     364     0.00000 0.00000 0.00000 0.00000 0.00000 0.00000    1689    1.58   -2.83  1.0000
 -11  16   7   11945     902     0.00000 0.00000 0.00000 0.00000 0.00000 0.00000   11690   -1.17    2.76  1.0000
 -10  16   7     194     322     0.00000 0.00000 0.00000 0.00000 0.00000 0.00000     217    0.03    2.67  1.0000
  -9  16   7     293     194     0.00000 0.00000 0.00000 0.00000 0.00000 0.00000     257    1.15    1.31  1.0000
  -8  16   7     852     332     0.00000 0.00000 0.00000 0.00000 0.00000 0.00000     942    5.31    9.82  1.0000
  -7  16   7      48     153     0.00000 0.00000 0.00000 0.00000 0.00000 0.00000     -21    2.89    5.79  1.0000
  -6  16   7    2876     345     0.00000 0.00000 0.00000 0.00000 0.00000 0.00000    3185    2.63   -2.17  1.0000
  -5  16   7     286     316     0.00000 0.00000 0.00000 0.00000 0.00000 0.00000     210    2.82   -5.19  1.0000
  -4  16   7     145     238     0.00000 0.00000 0.00000 0.00000 0.00000 0.00000     135   -0.81   -3.49  1.0000
  -3  16   7      28     292     0.00000 0.00000 0.00000 0.00000 0.00000 0.00000    -214    3.64    3.37  1.0000
  -2  16   7       1     210     0.00000 0.00000 0.00000 0.00000 0.00000 0.00000      -3   -0.68   -0.12  1.0000
  -1  16   7      23     298     0.00000 0.00000 0.00000 0.00000 0.00000 0.00000     100    0.51   -9.84  1.0000
 -16  17   7     518     489     0.00000 0.00000 0.00000 0.00000 0.00000 0.00000     484    3.75    7.27  1.0000
 -15  17   7    1312     433     0.00000 0.00000 0.00000 0.00000 0.00000 0.00000    1034   -4.58    4.03  1.0000
 -14  17   7      24     343     0.00000 0.00000 0.00000 0.00000 0.00000 0.00000     104   -3.54   -3.91  1.0000
 -13  17   7     647     354     0.00000 0.00000 0.00000 0.00000 0.00000 0.00000     595    2.65   -6.11  1.0000
 -12  17   7     441     448     0.00000 0.00000 0.00000 0.00000 0.00000 0.00000     510   -0.92   -3.20  1.0000
 -11  17   7     226     280     0.00000 0.00000 0.00000 0.00000 0.00000 0.00000     207    1.15    3.60  1.0000
 -10  17   7    1182     787     0.00000 0.00000 0.00000 0.00000 0.00000 0.00000    1337    2.04    0.07  1.0000
  -9  17   7     202     217     0.00000 0.00000 0.00000 0.00000 0.00000 0.00000     210    0.32    0.61  1.0000
  -8  17   7     135     275     0.00000 0.00000 0.00000 0.00000 0.00000 0.00000      58    2.98    4.65  1.0000
  -7  17   7     479     288     0.00000 0.00000 0.00000 0.00000 0.00000 0.00000     595   -2.28    1.48  1.0000
  -6  17   7       8     275     0.00000 0.00000 0.00000 0.00000 0.00000 0.00000       0   -2.22   -0.55  1.0000
  -5  17   7    2764     914     0.00000 0.00000 0.00000 0.00000 0.00000 0.00000    2654   -1.00   -4.35  1.0000
  -4  17   7      22     429     0.00000 0.00000 0.00000 0.00000 0.00000 0.00000    -643    4.10   -1.65  1.0000
  -3  17   7      22     502     0.00000 0.00000 0.00000 0.00000 0.00000 0.00000      -6    4.09    1.60  1.0000
  -2  17   7      41     305     0.00000 0.00000 0.00000 0.00000 0.00000 0.00000      47    0.30   -4.13  1.0000
  -1  17   7     196     349     0.00000 0.00000 0.00000 0.00000 0.00000 0.00000     478    3.70   -6.95  1.0000
 -17  18   7     304     359     0.00000 0.00000 0.00000 0.00000 0.00000 0.00000     336   -1.28   -3.23  1.0000
 -16  18   7     199     714     0.00000 0.00000 0.00000 0.00000 0.00000 0.00000     311   -3.26    0.86  1.0000
 -15  18   7      15     348     0.00000 0.00000 0.00000 0.00000 0.00000 0.00000    -283   -3.55    0.22  1.0000
 -14  18   7     333     371     0.00000 0.00000 0.00000 0.00000 0.00000 0.00000     388   -1.36   -0.54  1.0000
 -13  18   7    2842     447     0.00000 0.00000 0.00000 0.00000 0.00000 0.00000    2596   -2.46    3.40  1.0000
 -12  18   7     486     307     0.00000 0.00000 0.00000 0.00000 0.00000 0.00000     205    7.23    4.57  1.0000
 -11  18   7     364     264     0.00000 0.00000 0.00000 0.00000 0.00000 0.00000     177    5.23    1.75  1.0000
 -10  18   7       5     301     0.00000 0.00000 0.00000 0.00000 0.00000 0.00000     -88   -1.65   -1.30  1.0000
  -9  18   7     601     258     0.00000 0.00000 0.00000 0.00000 0.00000 0.00000     605    0.38   -4.76  1.0000
  -8  18   7    1947     631     0.00000 0.00000 0.00000 0.00000 0.00000 0.00000    1602   -3.72   -2.05  1.0000
  -7  18   7      39     344     0.00000 0.00000 0.00000 0.00000 0.00000 0.00000     -83   -4.03    4.22  1.0000
  -6  18   7    2484    1013     0.00000 0.00000 0.00000 0.00000 0.00000 0.00000    2936   -4.11    3.69  1.0000
  -5  18   7     917     655     0.00000 0.00000 0.00000 0.00000 0.00000 0.00000    1129   -3.07    2.01  1.0000
  -4  18   7      15     845     0.00000 0.00000 0.00000 0.00000 0.00000 0.00000    -153   -2.41    2.76  1.0000
  -3  18   7    1503     998     0.00000 0.00000 0.00000 0.00000 0.00000 0.00000    1360   -2.23    4.24  1.0000
  -2  18   7     230     789     0.00000 0.00000 0.00000 0.00000 0.00000 0.00000      92    5.75    5.01  1.0000
  -1  18   7       0     421     0.00000 0.00000 0.00000 0.00000 0.00000 0.00000      36    4.81    1.43  1.0000
 -18  19   7     930     711     0.00000 0.00000 0.00000 0.00000 0.00000 0.00000     434   -9.43    1.04  1.0000
 -17  19   7    1152     961     0.00000 0.00000 0.00000 0.00000 0.00000 0.00000    1736   -7.18   -0.88  1.0000
 -16  19   7       9     480     0.00000 0.00000 0.00000 0.00000 0.00000 0.00000    -720    1.98   -1.92  1.0000
 -15  19   7      78     414     0.00000 0.00000 0.00000 0.00000 0.00000 0.00000     379    4.53   -8.97  1.0000
 -14  19   7     406     315     0.00000 0.00000 0.00000 0.00000 0.00000 0.00000     572   -1.75   -7.57  1.0000
 -13  19   7     639     348     0.00000 0.00000 0.00000 0.00000 0.00000 0.00000     696    0.42    3.32  1.0000
 -12  19   7      26     224     0.00000 0.00000 0.00000 0.00000 0.00000 0.00000     -44    4.79    0.15  1.0000
 -11  19   7       5     353     0.00000 0.00000 0.00000 0.00000 0.00000 0.00000    -143   -0.17   -2.15  1.0000
 -10  19   7     385     239     0.00000 0.00000 0.00000 0.00000 0.00000 0.00000     421   -0.41   -5.47  1.0000
  -9  19   7      64     339     0.00000 0.00000 0.00000 0.00000 0.00000 0.00000     433   -2.37  -11.92  1.0000
  -8  19   7     161     289     0.00000 0.00000 0.00000 0.00000 0.00000 0.00000     248   -2.82    1.04  1.0000
  -7  19   7     401     453     0.00000 0.00000 0.00000 0.00000 0.00000 0.00000    1033   -1.80   11.64  1.0000
  -6  19   7     934    1431     0.00000 0.00000 0.00000 0.00000 0.00000 0.00000    1350    4.25    5.35  1.0000
  -5  19   7     546     550     0.00000 0.00000 0.00000 0.00000 0.00000 0.00000     536   -0.26    1.21  1.0000
  -4  19   7     417     454     0.00000 0.00000 0.00000 0.00000 0.00000 0.00000     760   -6.63   -0.87  1.0000
  -3  19   7     693     445     0.00000 0.00000 0.00000 0.00000 0.00000 0.00000     529    3.08    1.06  1.0000
  -2  19   7     214     455     0.00000 0.00000 0.00000 0.00000 0.00000 0.00000     433    1.83    5.89  1.0000
  -1  19   7      27     688     0.00000 0.00000 0.00000 0.00000 0.00000 0.00000    -678   -4.78    0.57  1.0000
 -17  20   7    1086    1073     0.00000 0.00000 0.00000 0.00000 0.00000 0.00000    1205    1.59   -2.16  1.0000
 -16  20   7    1179    1279     0.00000 0.00000 0.00000 0.00000 0.00000 0.00000    1885    2.80   -9.91  1.0000
 -15  20   7    2885    1011     0.00000 0.00000 0.00000 0.00000 0.00000 0.00000    3578   -1.51  -13.85  1.0000
 -14  20   7     735     542     0.00000 0.00000 0.00000 0.00000 0.00000 0.00000     794   -1.28   -6.60  1.0000
 -13  20   7      12     320     0.00000 0.00000 0.00000 0.00000 0.00000 0.00000    -226    3.21    0.73  1.0000
 -12  20   7     278     278     0.00000 0.00000 0.00000 0.00000 0.00000 0.00000     319    1.23   -0.98  1.0000
 -11  20   7     442     693     0.00000 0.00000 0.00000 0.00000 0.00000 0.00000     754    5.72    2.78  1.0000
 -10  20   7    1043     380     0.00000 0.00000 0.00000 0.00000 0.00000 0.00000     619    7.06   -1.04  1.0000
  -9  20   7      52     423     0.00000 0.00000 0.00000 0.00000 0.00000 0.00000     152    3.21   -4.62  1.0000
  -8  20   7      16     352     0.00000 0.00000 0.00000 0.00000 0.00000 0.00000    -386    3.38    1.71  1.0000
  -7  20   7    2105     918     0.00000 0.00000 0.00000 0.00000 0.00000 0.00000    2726    4.91    8.28  1.0000
  -6  20   7       9     582     0.00000 0.00000 0.00000 0.00000 0.00000 0.00000     144    9.51    4.82  1.0000
  -5  20   7    2059     720     0.00000 0.00000 0.00000 0.00000 0.00000 0.00000    1678    4.85   -6.38  1.0000
  -4  20   7    1920    1444     0.00000 0.00000 0.00000 0.00000 0.00000 0.00000    2209    2.39   -7.34  1.0000
  -3  20   7     158     689     0.00000 0.00000 0.00000 0.00000 0.00000 0.00000     211   -1.71   -0.98  1.0000
  -2  20   7     844    1241     0.00000 0.00000 0.00000 0.00000 0.00000 0.00000    1478   -8.68   -1.31  1.0000
 -16  21   7     110    1353     0.00000 0.00000 0.00000 0.00000 0.00000 0.00000   -1610   -9.38   -2.80  1.0000
 -14  21   7      74     521     0.00000 0.00000 0.00000 0.00000 0.00000 0.00000      58    1.06    2.45  1.0000
 -13  21   7       6     421     0.00000 0.00000 0.00000 0.00000 0.00000 0.00000    -285    1.82    1.53  1.0000
 -12  21   7      63     501     0.00000 0.00000 0.00000 0.00000 0.00000 0.00000    -630    6.94    2.67  1.0000
 -11  21   7     109     279     0.00000 0.00000 0.00000 0.00000 0.00000 0.00000     365    5.74    8.11  1.0000
 -10  21   7      18     264     0.00000 0.00000 0.00000 0.00000 0.00000 0.00000    -380    3.34    2.04  1.0000
  -9  21   7    1587     797     0.00000 0.00000 0.00000 0.00000 0.00000 0.00000    2054    4.66   -5.30  1.0000
  -8  21   7    1135     651     0.00000 0.00000 0.00000 0.00000 0.00000 0.00000    1176   -0.15   -2.87  1.0000
  -7  21   7     926     795     0.00000 0.00000 0.00000 0.00000 0.00000 0.00000    1225   -1.80    9.08  1.0000
  -6  21   7     296     415     0.00000 0.00000 0.00000 0.00000 0.00000 0.00000     436    2.38    7.20  1.0000
 -12  22   7     333     680     0.00000 0.00000 0.00000 0.00000 0.00000 0.00000     422    2.00    1.37  1.0000
 -11  22   7      14     552     0.00000 0.00000 0.00000 0.00000 0.00000 0.00000    -468   -3.23    1.33  1.0000
 -10  22   7     170     352     0.00000 0.00000 0.00000 0.00000 0.00000 0.00000     124   -1.70   -1.18  1.0000
  -9  22   7    1275     864     0.00000 0.00000 0.00000 0.00000 0.00000 0.00000    1257    1.26   -6.32  1.0000
  -8  22   7     275     553     0.00000 0.00000 0.00000 0.00000 0.00000 0.00000     212   -1.90    0.65  1.0000
  -7  22   7     608    1009     0.00000 0.00000 0.00000 0.00000 0.00000 0.00000    1281   -1.03   11.85  1.0000
  -1   1   8   13820     675     0.00000 0.00000 0.00000 0.00000 0.00000 0.00000   17360   13.43    3.73  1.0000
   0   1   8   68457    1015     0.00000 0.00000 0.00000 0.00000 0.00000 0.00000   59056  -17.44   -0.61  1.0000
  -2   2   8  329132    4658     0.00000 0.00000 0.00000 0.00000 0.00000 0.00000  225693   92.03    7.37  1.0000
  -1   2   8  174453    1109     0.00000 0.00000 0.00000 0.00000 0.00000 0.00000  130407   52.82   -1.67  1.0000
   0   2   8   10341     505     0.00000 0.00000 0.00000 0.00000 0.00000 0.00000   12809   10.70   -1.29  1.0000
  -3   3   8  145993    3229     0.00000 0.00000 0.00000 0.00000 0.00000 0.00000  197102   57.74    7.38  1.0000
  -2   3   8   28951    1417     0.00000 0.00000 0.00000 0.00000 0.00000 0.00000   43143   35.17   -5.03  1.0000
  -1   3   8  114330     955     0.00000 0.00000 0.00000 0.00000 0.00000 0.00000   94504  -28.68   -0.61  1.0000
   0   3   8   75423    1152     0.00000 0.00000 0.00000 0.00000 0.00000 0.00000  103280  -43.82    5.34  1.0000
  -4   4   8   17148     690     0.00000 0.00000 0.00000 0.00000 0.00000 0.00000   14873    8.38    0.95  1.0000
  -3   4   8   19076     428     0.00000 0.00000 0.00000 0.00000 0.00000 0.00000   14316  -17.22  -11.62  1.0000
  -2   4   8   72935    1474     0.00000 0.00000 0.00000 0.00000 0.00000 0.00000   96507  -37.83   -9.82  1.0000
  -1   4   8    6617     104     0.00000 0.00000 0.00000 0.00000 0.00000 0.00000    1555  -39.02    9.72  1.0000
   0   4   8   50037    1166     0.00000 0.00000 0.00000 0.00000 0.00000 0.00000   62787  -25.15    2.64  1.0000
  -5   5   8   18394     909     0.00000 0.00000 0.00000 0.00000 0.00000 0.00000   17799   -2.04   -0.38  1.0000
  -4   5   8     204      66     0.00000 0.00000 0.00000 0.00000 0.00000 0.00000      54  -19.48    4.37  1.0000
  -3   5   8   25144     571     0.00000 0.00000 0.00000 0.00000 0.00000 0.00000   37204  -31.70   -5.77  1.0000
  -2   5   8   31787     538     0.00000 0.00000 0.00000 0.00000 0.00000 0.00000   33297   -3.82    8.42  1.0000
  -1   5   8   78826     825     0.00000 0.00000 0.00000 0.00000 0.00000 0.00000   91128   19.35   13.34  1.0000
   0   5   8    5097     524     0.00000 0.00000 0.00000 0.00000 0.00000 0.00000    8922   22.61   -9.37  1.0000
  -6   6   8    4802     386     0.00000 0.00000 0.00000 0.00000 0.00000 0.00000    5608   -5.33    2.71  1.0000
  -5   6   8    2231     215     0.00000 0.00000 0.00000 0.00000 0.00000 0.00000    3800  -13.38   11.46  1.0000
  -4   6   8    1884      76     0.00000 0.00000 0.00000 0.00000 0.00000 0.00000     177  -28.83    7.26  1.0000
  -3   6   8   15538     434     0.00000 0.00000 0.00000 0.00000 0.00000 0.00000   17971    8.31    8.77  1.0000
  -2   6   8    1231     155     0.00000 0.00000 0.00000 0.00000 0.00000 0.00000    1937   38.39   25.03  1.0000
  -1   6   8    6652     211     0.00000 0.00000 0.00000 0.00000 0.00000 0.00000    3857   18.02   10.67  1.0000
   0   6   8     203     132     0.00000 0.00000 0.00000 0.00000 0.00000 0.00000     507   -7.23   -2.71  1.0000
  -7   7   8     504     118     0.00000 0.00000 0.00000 0.00000 0.00000 0.00000     269    6.13    3.37  1.0000
  -6   7   8    2113     195     0.00000 0.00000 0.00000 0.00000 0.00000 0.00000    2049    0.61    1.67  1.0000
  -5   7   8     270      75     0.00000 0.00000 0.00000 0.00000 0.00000 0.00000     324    1.49    2.23  1.0000
  -4   7   8      82     103     0.00000 0.00000 0.00000 0.00000 0.00000 0.00000     409   12.00    3.90  1.0000
  -3   7   8       8     107     0.00000 0.00000 0.00000 0.00000 0.00000 0.00000     713   21.91    4.63  1.0000
  -2   7   8      63      61     0.00000 0.00000 0.00000 0.00000 0.00000 0.00000      17    7.74    7.28  1.0000
  -1   7   8   10827     382     0.00000 0.00000 0.00000 0.00000 0.00000 0.00000   14496  -15.27    0.46  1.0000
   0   7   8     151     144     0.00000 0.00000 0.00000 0.00000 0.00000 0.00000     282  -27.00   -2.78  1.0000
  -8   8   8    4130     316     0.00000 0.00000 0.00000 0.00000 0.00000 0.00000    2928    9.58    2.22  1.0000
  -7   8   8   24451     589     0.00000 0.00000 0.00000 0.00000 0.00000 0.00000   26316    5.52   -4.55  1.0000
  -6   8   8    2631     182     0.00000 0.00000 0.00000 0.00000 0.00000 0.00000    1805    8.26    1.59  1.0000
  -5   8   8   10348     304     0.00000 0.00000 0.00000 0.00000 0.00000 0.00000    6546   19.36    5.61  1.0000
  -4   8   8     890     164     0.00000 0.00000 0.00000 0.00000 0.00000 0.00000    1895   12.72   -1.96  1.0000
  -3   8   8    1819     205     0.00000 0.00000 0.00000 0.00000 0.00000 0.00000    2483   -6.48   -6.08  1.0000
  -2   8   8   12818     278     0.00000 0.00000 0.00000 0.00000 0.00000 0.00000    8541  -19.40   -1.43  1.0000
  -1   8   8    5967     188     0.00000 0.00000 0.00000 0.00000 0.00000 0.00000    3221  -19.04   -4.54  1.0000
   0   8   8   12634     670     0.00000 0.00000 0.00000 0.00000 0.00000 0.00000   16035  -13.24   -1.97  1.0000
  -9   9   8   11814     615     0.00000 0.00000 0.00000 0.00000 0.00000 0.00000   11990   -0.88    2.81  1.0000
  -8   9   8     525     140     0.00000 0.00000 0.00000 0.00000 0.00000 0.00000     890   -2.50   -9.83  1.0000
  -7   9   8    1252     161     0.00000 0.00000 0.00000 0.00000 0.00000 0.00000    1095   -2.52   -3.66  1.0000
  -6   9   8    2215     211     0.00000 0.00000 0.00000 0.00000 0.00000 0.00000    2579    3.06    5.82  1.0000
  -5   9   8    3241     245     0.00000 0.00000 0.00000 0.00000 0.00000 0.00000    4238    7.52    4.63  1.0000
  -4   9   8    8911     405     0.00000 0.00000 0.00000 0.00000 0.00000 0.00000    9693   -3.68   -2.98  1.0000
  -3   9   8    9315     404     0.00000 0.00000 0.00000 0.00000 0.00000 0.00000    6940  -12.30   -1.12  1.0000
  -2   9   8   12112     391     0.00000 0.00000 0.00000 0.00000 0.00000 0.00000   12236   -0.56    1.65  1.0000
  -1   9   8     741     111     0.00000 0.00000 0.00000 0.00000 0.00000 0.00000     721   -0.30    0.85  1.0000
   0   9   8     223     236     0.00000 0.00000 0.00000 0.00000 0.00000 0.00000     380   -3.49    4.99  1.0000
 -10  10   8    1998     237     0.00000 0.00000 0.00000 0.00000 0.00000 0.00000    2149    1.54    0.32  1.0000
  -9  10   8    4916     263     0.00000 0.00000 0.00000 0.00000 0.00000 0.00000    4947   -0.01   -5.88  1.0000
  -8  10   8    8648     633     0.00000 0.00000 0.00000 0.00000 0.00000 0.00000    9975   -5.94   -7.08  1.0000
  -7  10   8    4197     378     0.00000 0.00000 0.00000 0.00000 0.00000 0.00000    5364   -7.95    1.15  1.0000
  -6  10   8     267      86     0.00000 0.00000 0.00000 0.00000 0.00000 0.00000     450   -4.52    0.38  1.0000
  -5  10   8    9559     363     0.00000 0.00000 0.00000 0.00000 0.00000 0.00000    8372   -5.77   -3.60  1.0000
  -4  10   8     856     125     0.00000 0.00000 0.00000 0.00000 0.00000 0.00000     835   -1.29   -3.99  1.0000
  -3  10   8   10939     397     0.00000 0.00000 0.00000 0.00000 0.00000 0.00000    9319    7.49    1.45  1.0000
  -2  10   8    4783     287     0.00000 0.00000 0.00000 0.00000 0.00000 0.00000    6210    9.02    1.58  1.0000
  -1  10   8      37     100     0.00000 0.00000 0.00000 0.00000 0.00000 0.00000     176    7.63   -0.02  1.0000
   0  10   8     366     360     0.00000 0.00000 0.00000 0.00000 0.00000 0.00000     625    5.38    2.04  1.0000
 -11  11   8      77     165     0.00000 0.00000 0.00000 0.00000 0.00000 0.00000     229    6.04    3.24  1.0000
 -10  11   8     677     190     0.00000 0.00000 0.00000 0.00000 0.00000 0.00000     554    2.32   -0.34  1.0000
  -9  11   8   11581     657     0.00000 0.00000 0.00000 0.00000 0.00000 0.00000   11561    0.03   -2.40  1.0000
  -8  11   8      95     134     0.00000 0.00000 0.00000 0.00000 0.00000 0.00000     118   -0.39    4.02  1.0000
  -7  11   8     722     175     0.00000 0.00000 0.00000 0.00000 0.00000 0.00000    1145   -6.01    5.96  1.0000
  -6  11   8    2333     176     0.00000 0.00000 0.00000 0.00000 0.00000 0.00000    1889   -4.51    2.04  1.0000
  -5  11   8   11267     446     0.00000 0.00000 0.00000 0.00000 0.00000 0.00000   11145    0.63   -2.23  1.0000
  -4  11   8     725     175     0.00000 0.00000 0.00000 0.00000 0.00000 0.00000     850    2.13   -4.77  1.0000
  -3  11   8       1      88     0.00000 0.00000 0.00000 0.00000 0.00000 0.00000     104    8.42   -0.86  1.0000
  -2  11   8    4200     253     0.00000 0.00000 0.00000 0.00000 0.00000 0.00000    4561    2.64   -1.15  1.0000
  -1  11   8     202     160     0.00000 0.00000 0.00000 0.00000 0.00000 0.00000     336   -3.67   -3.07  1.0000
   0  11   8    3008     420     0.00000 0.00000 0.00000 0.00000 0.00000 0.00000    3188   -1.52   -0.01  1.0000
 -12  12   8    5211     920     0.00000 0.00000 0.00000 0.00000 0.00000 0.00000    4914   -2.41    4.11  1.0000
 -11  12   8    4234     378     0.00000 0.00000 0.00000 0.00000 0.00000 0.00000    4916   -4.79    6.30  1.0000
 -10  12   8    1493     232     0.00000 0.00000 0.00000 0.00000 0.00000 0.00000    1277    2.67    1.07  1.0000
  -9  12   8     994     237     0.00000 0.00000 0.00000 0.00000 0.00000 0.00000     647    5.69   -0.10  1.0000
  -8  12   8    2202     304     0.00000 0.00000 0.00000 0.00000 0.00000 0.00000    2447    1.95    7.11  1.0000
  -7  12   8    4477     383     0.00000 0.00000 0.00000 0.00000 0.00000 0.00000    4513   -0.58    8.41  1.0000
  -6  12   8   25749     732     0.00000 0.00000 0.00000 0.00000 0.00000 0.00000   25733    0.00    2.88  1.0000
  -5  12   8    9825     470     0.00000 0.00000 0.00000 0.00000 0.00000 0.00000   10790    4.47   -1.81  1.0000
  -4  12   8      10     100     0.00000 0.00000 0.00000 0.00000 0.00000 0.00000     -89    1.98   -2.12  1.0000
  -3  12   8    7228     426     0.00000 0.00000 0.00000 0.00000 0.00000 0.00000    8474   -6.46   -2.46  1.0000
  -2  12   8    1482     131     0.00000 0.00000 0.00000 0.00000 0.00000 0.00000     966   -6.94   -0.79  1.0000
  -1  12   8     253     164     0.00000 0.00000 0.00000 0.00000 0.00000 0.00000     312   -1.68    0.63  1.0000
   0  12   8      10     301     0.00000 0.00000 0.00000 0.00000 0.00000 0.00000    -222    2.14    1.94  1.0000
 -13  13   8      65     415     0.00000 0.00000 0.00000 0.00000 0.00000 0.00000     124   -2.44   -5.58  1.0000
 -12  13   8    1224     308     0.00000 0.00000 0.00000 0.00000 0.00000 0.00000     682   -8.72    2.75  1.0000
 -11  13   8     237     230     0.00000 0.00000 0.00000 0.00000 0.00000 0.00000     437   -4.87    5.48  1.0000
 -10  13   8    3215     492     0.00000 0.00000 0.00000 0.00000 0.00000 0.00000    3997    6.06    1.18  1.0000
  -9  13   8    3607     362     0.00000 0.00000 0.00000 0.00000 0.00000 0.00000    2736    7.34   -1.58  1.0000
  -8  13   8    1841     339     0.00000 0.00000 0.00000 0.00000 0.00000 0.00000    1933   -1.02   -1.47  1.0000
  -7  13   8    1687     172     0.00000 0.00000 0.00000 0.00000 0.00000 0.00000    1170   -7.07    6.04  1.0000
  -6  13   8    5702     362     0.00000 0.00000 0.00000 0.00000 0.00000 0.00000    5541   -1.11    3.77  1.0000
  -5  13   8     841     170     0.00000 0.00000 0.00000 0.00000 0.00000 0.00000     882   -0.47    2.22  1.0000
  -4  13   8    1130     158     0.00000 0.00000 0.00000 0.00000 0.00000 0.00000    1403   -3.69    1.26  1.0000
  -3  13   8     741     147     0.00000 0.00000 0.00000 0.00000 0.00000 0.00000     532   -3.92    0.69  1.0000
  -2  13   8    1846     297     0.00000 0.00000 0.00000 0.00000 0.00000 0.00000    1843    0.86    6.84  1.0000
  -1  13   8    5687     468     0.00000 0.00000 0.00000 0.00000 0.00000 0.00000    6612    5.12    6.31  1.0000
   0  13   8      17     217     0.00000 0.00000 0.00000 0.00000 0.00000 0.00000     143    6.18    4.01  1.0000
 -14  14   8    3299     655     0.00000 0.00000 0.00000 0.00000 0.00000 0.00000    2318    9.77   -6.25  1.0000
 -13  14   8    1311     327     0.00000 0.00000 0.00000 0.00000 0.00000 0.00000    1501    1.17   -5.92  1.0000
 -12  14   8    3254     402     0.00000 0.00000 0.00000 0.00000 0.00000 0.00000    4089   -6.45    2.05  1.0000
 -11  14   8     590     309     0.00000 0.00000 0.00000 0.00000 0.00000 0.00000     770    2.74    2.65  1.0000
 -10  14   8     678     331     0.00000 0.00000 0.00000 0.00000 0.00000 0.00000    1119    6.96   -1.43  1.0000
  -9  14   8    2298     312     0.00000 0.00000 0.00000 0.00000 0.00000 0.00000    2041    3.12   -4.19  1.0000
  -8  14   8    9834     522     0.00000 0.00000 0.00000 0.00000 0.00000 0.00000   10064    1.06    0.42  1.0000
  -7  14   8   11185     576     0.00000 0.00000 0.00000 0.00000 0.00000 0.00000   11239   -0.26    0.65  1.0000
  -6  14   8     138     218     0.00000 0.00000 0.00000 0.00000 0.00000 0.00000     129    0.34   -0.07  1.0000
  -5  14   8    2420     233     0.00000 0.00000 0.00000 0.00000 0.00000 0.00000    2537    0.93    4.09  1.0000
  -4  14   8     258     164     0.00000 0.00000 0.00000 0.00000 0.00000 0.00000     231   -0.89   -2.66  1.0000
  -3  14   8    5466     320     0.00000 0.00000 0.00000 0.00000 0.00000 0.00000    6015    3.46   -0.88  1.0000
  -2  14   8    6597     610     0.00000 0.00000 0.00000 0.00000 0.00000 0.00000    6399    1.09    7.50  1.0000
  -1  14   8    4704     436     0.00000 0.00000 0.00000 0.00000 0.00000 0.00000    4906   -1.29    7.31  1.0000
   0  14   8   14275    1277     0.00000 0.00000 0.00000 0.00000 0.00000 0.00000   15315    3.92    4.45  1.0000
 -15  15   8      28     510     0.00000 0.00000 0.00000 0.00000 0.00000 0.00000     318   11.82    1.20  1.0000
 -14  15   8      32     457     0.00000 0.00000 0.00000 0.00000 0.00000 0.00000     282   10.80   -3.01  1.0000
 -13  15   8      15     203     0.00000 0.00000 0.00000 0.00000 0.00000 0.00000     -23   -0.21   -3.61  1.0000
 -12  15   8     439     418     0.00000 0.00000 0.00000 0.00000 0.00000 0.00000     666   -4.63    0.38  1.0000
 -11  15   8    4948     666     0.00000 0.00000 0.00000 0.00000 0.00000 0.00000    4857   -0.61   -3.64  1.0000
 -10  15   8    2950     493     0.00000 0.00000 0.00000 0.00000 0.00000 0.00000    3314   -2.83   -3.92  1.0000
  -9  15   8    1537     270     0.00000 0.00000 0.00000 0.00000 0.00000 0.00000    1244   -3.92    3.03  1.0000
  -8  15   8    1166     292     0.00000 0.00000 0.00000 0.00000 0.00000 0.00000    1059    1.61    2.81  1.0000
  -7  15   8    4395     412     0.00000 0.00000 0.00000 0.00000 0.00000 0.00000    4830    2.83   -4.01  1.0000
  -6  15   8     512     175     0.00000 0.00000 0.00000 0.00000 0.00000 0.00000     484    0.48   -2.66  1.0000
  -5  15   8     684     194     0.00000 0.00000 0.00000 0.00000 0.00000 0.00000     689    0.14   -2.07  1.0000
  -4  15   8      51     160     0.00000 0.00000 0.00000 0.00000 0.00000 0.00000      30   -1.27   -4.52  1.0000
  -3  15   8      34     247     0.00000 0.00000 0.00000 0.00000 0.00000 0.00000     -93   -2.68   -4.78  1.0000
  -2  15   8    2544     500     0.00000 0.00000 0.00000 0.00000 0.00000 0.00000    2179   -3.83   -5.03  1.0000
  -1  15   8    2574     390     0.00000 0.00000 0.00000 0.00000 0.00000 0.00000    2663   -0.84   -0.67  1.0000
   0  15   8      11     333     0.00000 0.00000 0.00000 0.00000 0.00000 0.00000      -3   -0.97   -3.01  1.0000
 -16  16   8     865     589     0.00000 0.00000 0.00000 0.00000 0.00000 0.00000     972   -1.42    4.17  1.0000
 -15  16   8       5     455     0.00000 0.00000 0.00000 0.00000 0.00000 0.00000     162    3.94    9.28  1.0000
 -14  16   8    2719     645     0.00000 0.00000 0.00000 0.00000 0.00000 0.00000    3320    5.18   -0.57  1.0000
 -13  16   8     204     248     0.00000 0.00000 0.00000 0.00000 0.00000 0.00000     374   -4.14   -2.31  1.0000
 -12  16   8    2968     521     0.00000 0.00000 0.00000 0.00000 0.00000 0.00000    3625   -5.39    1.75  1.0000
 -11  16   8      47     217     0.00000 0.00000 0.00000 0.00000 0.00000 0.00000      38   -2.93   -6.25  1.0000
 -10  16   8     470     320     0.00000 0.00000 0.00000 0.00000 0.00000 0.00000    1007   -9.40    0.26  1.0000
  -9  16   8    1811     254     0.00000 0.00000 0.00000 0.00000 0.00000 0.00000    1492   -5.39    8.25  1.0000
  -8  16   8     878     211     0.00000 0.00000 0.00000 0.00000 0.00000 0.00000     762    2.15   -1.97  1.0000
  -7  16   8     115     310     0.00000 0.00000 0.00000 0.00000 0.00000 0.00000     111    2.91   -5.87  1.0000
  -6  16   8    2036     314     0.00000 0.00000 0.00000 0.00000 0.00000 0.00000    2248    2.15   -2.14  1.0000
  -5  16   8    5743     563     0.00000 0.00000 0.00000 0.00000 0.00000 0.00000    5705    0.28   -1.02  1.0000
  -4  16   8     485     384     0.00000 0.00000 0.00000 0.00000 0.00000 0.00000     660   -3.41   -0.36  1.0000
  -3  16   8     129     390     0.00000 0.00000 0.00000 0.00000 0.00000 0.00000     247   -2.19   -7.31  1.0000
  -2  16   8    6266     736     0.00000 0.00000 0.00000 0.00000 0.00000 0.00000    5694   -3.34   -6.84  1.0000
  -1  16   8     293     237     0.00000 0.00000 0.00000 0.00000 0.00000 0.00000     514   -5.11   -1.00  1.0000
   0  16   8    2029     837     0.00000 0.00000 0.00000 0.00000 0.00000 0.00000    2125   -0.76   -2.32  1.0000
 -17  17   8    3563    1429     0.00000 0.00000 0.00000 0.00000 0.00000 0.00000    2763   -6.93    1.87  1.0000
 -16  17   8     280     452     0.00000 0.00000 0.00000 0.00000 0.00000 0.00000     685   -3.96    8.10  1.0000
 -15  17   8     610     475     0.00000 0.00000 0.00000 0.00000 0.00000 0.00000     758   -2.11    7.93  1.0000
 -14  17   8       6     560     0.00000 0.00000 0.00000 0.00000 0.00000 0.00000    -458   -0.01   -2.26  1.0000
 -13  17   8       2     238     0.00000 0.00000 0.00000 0.00000 0.00000 0.00000     -37    1.16   -0.91  1.0000
 -12  17   8    2508     464     0.00000 0.00000 0.00000 0.00000 0.00000 0.00000    2507   -0.42    2.91  1.0000
 -11  17   8    1303     570     0.00000 0.00000 0.00000 0.00000 0.00000 0.00000    1762   -4.79   -5.48  1.0000
 -10  17   8    1227     406     0.00000 0.00000 0.00000 0.00000 0.00000 0.00000    1139   -1.40   -3.80  1.0000
  -9  17   8    3825     780     0.00000 0.00000 0.00000 0.00000 0.00000 0.00000    4106   -2.08    0.11  1.0000
  -8  17   8       6     519     0.00000 0.00000 0.00000 0.00000 0.00000 0.00000      37   -2.98   -5.96  1.0000
  -7  17   8     833     348     0.00000 0.00000 0.00000 0.00000 0.00000 0.00000     795   -1.67   -6.60  1.0000
  -6  17   8     694     441     0.00000 0.00000 0.00000 0.00000 0.00000 0.00000     854   -2.65   -0.46  1.0000
  -5  17   8    4006    1073     0.00000 0.00000 0.00000 0.00000 0.00000 0.00000    3887   -1.13    2.63  1.0000
  -4  17   8       3     702     0.00000 0.00000 0.00000 0.00000 0.00000 0.00000    -293   -0.79    1.39  1.0000
  -3  17   8    2217     465     0.00000 0.00000 0.00000 0.00000 0.00000 0.00000    2216   -0.06    1.26  1.0000
  -2  17   8      17     448     0.00000 0.00000 0.00000 0.00000 0.00000 0.00000    -292   -3.29    1.99  1.0000
  -1  17   8    1275     439     0.00000 0.00000 0.00000 0.00000 0.00000 0.00000    1425    1.55   -4.77  1.0000
   0  17   8      86     544     0.00000 0.00000 0.00000 0.00000 0.00000 0.00000    -163    8.38    2.15  1.0000
 -18  18   8       3     674     0.00000 0.00000 0.00000 0.00000 0.00000 0.00000    -388   -1.61   -0.05  1.0000
 -17  18   8     379     382     0.00000 0.00000 0.00000 0.00000 0.00000 0.00000     378    0.01   -0.85  1.0000
 -16  18   8     441     360     0.00000 0.00000 0.00000 0.00000 0.00000 0.00000     680   -4.85    0.71  1.0000
 -15  18   8      33     246     0.00000 0.00000 0.00000 0.00000 0.00000 0.00000    -198   -4.64   -2.65  1.0000
 -14  18   8      77     300     0.00000 0.00000 0.00000 0.00000 0.00000 0.00000    -450    2.35   -7.85  1.0000
 -13  18   8     346     288     0.00000 0.00000 0.00000 0.00000 0.00000 0.00000     372    0.67   -1.24  1.0000
 -12  18   8      47     319     0.00000 0.00000 0.00000 0.00000 0.00000 0.00000      92   -2.36    1.63  1.0000
 -11  18   8     200     221     0.00000 0.00000 0.00000 0.00000 0.00000 0.00000     302   -2.56   -2.72  1.0000
 -10  18   8    2099     603     0.00000 0.00000 0.00000 0.00000 0.00000 0.00000    1700   -4.25   -2.56  1.0000
  -9  18   8       1     303     0.00000 0.00000 0.00000 0.00000 0.00000 0.00000     119   -9.55    0.26  1.0000
  -8  18   8     232     365     0.00000 0.00000 0.00000 0.00000 0.00000 0.00000     550   -7.66    0.59  1.0000
  -7  18   8     301    1481     0.00000 0.00000 0.00000 0.00000 0.00000 0.00000     658   -7.70   -0.77  1.0000
  -6  18   8      42     552     0.00000 0.00000 0.00000 0.00000 0.00000 0.00000    -827   -5.89   -1.53  1.0000
  -5  18   8      35     600     0.00000 0.00000 0.00000 0.00000 0.00000 0.00000    -475   -3.51   -4.23  1.0000
  -4  18   8     407     580     0.00000 0.00000 0.00000 0.00000 0.00000 0.00000     392    1.52    4.09  1.0000
  -3  18   8     741     368     0.00000 0.00000 0.00000 0.00000 0.00000 0.00000     825   -0.71    9.03  1.0000
  -2  18   8    2215     522     0.00000 0.00000 0.00000 0.00000 0.00000 0.00000    2219    0.45   -5.98  1.0000
  -1  18   8     247     441     0.00000 0.00000 0.00000 0.00000 0.00000 0.00000     683    4.96  -10.63  1.0000
   0  18   8    2962    1111     0.00000 0.00000 0.00000 0.00000 0.00000 0.00000    3101    1.04    2.56  1.0000
 -18  19   8       7     944     0.00000 0.00000 0.00000 0.00000 0.00000 0.00000    -339   -1.87    1.69  1.0000
 -17  19   8     257     572     0.00000 0.00000 0.00000 0.00000 0.00000 0.00000     341   -1.59    5.17  1.0000
 -16  19   8    1407     560     0.00000 0.00000 0.00000 0.00000 0.00000 0.00000    1212   -2.50   -0.30  1.0000
 -15  19   8      45     392     0.00000 0.00000 0.00000 0.00000 0.00000 0.00000     232   -2.70   -7.56  1.0000
 -14  19   8     532     382     0.00000 0.00000 0.00000 0.00000 0.00000 0.00000     573    1.41   -6.34  1.0000
 -13  19   8       0     260     0.00000 0.00000 0.00000 0.00000 0.00000 0.00000     -13   -0.33    0.45  1.0000
 -12  19   8     876     311     0.00000 0.00000 0.00000 0.00000 0.00000 0.00000     918    0.45    6.96  1.0000
 -11  19   8    1216     365     0.00000 0.00000 0.00000 0.00000 0.00000 0.00000    1342    0.82    6.48  1.0000
 -10  19   8     267     351     0.00000 0.00000 0.00000 0.00000 0.00000 0.00000     569   -6.78    2.29  1.0000
  -9  19   8     296     235     0.00000 0.00000 0.00000 0.00000 0.00000 0.00000     478   -3.91    4.47  1.0000
  -8  19   8    1918     539     0.00000 0.00000 0.00000 0.00000 0.00000 0.00000    1962    0.52   -1.09  1.0000
  -7  19   8     714     426     0.00000 0.00000 0.00000 0.00000 0.00000 0.00000     831   -1.55   -3.86  1.0000
  -6  19   8     124     293     0.00000 0.00000 0.00000 0.00000 0.00000 0.00000     351   -5.95   -8.89  1.0000
  -5  19   8      36     374     0.00000 0.00000 0.00000 0.00000 0.00000 0.00000     333   -5.01  -11.43  1.0000
  -4  19   8      92     382     0.00000 0.00000 0.00000 0.00000 0.00000 0.00000     224    4.09    4.32  1.0000
  -2  19   8     292     605     0.00000 0.00000 0.00000 0.00000 0.00000 0.00000    1098   -0.75  -14.97  1.0000
  -1  19   8    2048    1352     0.00000 0.00000 0.00000 0.00000 0.00000 0.00000    2133   -0.35   -5.03  1.0000
 -18  20   8     896    1576     0.00000 0.00000 0.00000 0.00000 0.00000 0.00000    2051   -8.32   11.72  1.0000
 -17  20   8     447    1153     0.00000 0.00000 0.00000 0.00000 0.00000 0.00000    1375   -3.91   14.81  1.0000
 -16  20   8      27     944     0.00000 0.00000 0.00000 0.00000 0.00000 0.00000    -895   -1.65    4.53  1.0000
 -15  20   8       1     538     0.00000 0.00000 0.00000 0.00000 0.00000 0.00000    -280    0.08   -1.05  1.0000
 -14  20   8     345     365     0.00000 0.00000 0.00000 0.00000 0.00000 0.00000     362   -0.09   -2.91  1.0000
 -13  20   8     918     433     0.00000 0.00000 0.00000 0.00000 0.00000 0.00000    1129    3.07    0.73  1.0000
 -12  20   8      85     290     0.00000 0.00000 0.00000 0.00000 0.00000 0.00000     356    5.44    9.79  1.0000
 -11  20   8     655     394     0.00000 0.00000 0.00000 0.00000 0.00000 0.00000     966   -4.95    4.59  1.0000
 -10  20   8      40     366     0.00000 0.00000 0.00000 0.00000 0.00000 0.00000     108   -3.13   -2.84  1.0000
  -9  20   8       1     397     0.00000 0.00000 0.00000 0.00000 0.00000 0.00000     -93   -0.51   -0.72  1.0000
  -8  20   8     653     478     0.00000 0.00000 0.00000 0.00000 0.00000 0.00000     641    0.49   -2.28  1.0000
  -7  20   8     659     481     0.00000 0.00000 0.00000 0.00000 0.00000 0.00000     595   -1.38   -3.10  1.0000
  -6  20   8       7     359     0.00000 0.00000 0.00000 0.00000 0.00000 0.00000     259  -10.21   -9.08  1.0000
  -5  20   8    1194     727     0.00000 0.00000 0.00000 0.00000 0.00000 0.00000    1264   -0.22   -4.65  1.0000
  -4  20   8     575     932     0.00000 0.00000 0.00000 0.00000 0.00000 0.00000    1205    9.97   -1.07  1.0000
  -3  20   8     400    1088     0.00000 0.00000 0.00000 0.00000 0.00000 0.00000     979    3.96  -11.04  1.0000
  -2  20   8     551     936     0.00000 0.00000 0.00000 0.00000 0.00000 0.00000    1103   -0.88  -10.00  1.0000
 -17  21   8      40    1043     0.00000 0.00000 0.00000 0.00000 0.00000 0.00000      66   -1.16    7.02  1.0000
 -16  21   8    1088    1563     0.00000 0.00000 0.00000 0.00000 0.00000 0.00000    1455   -4.00    3.87  1.0000
 -15  21   8    2352    1610     0.00000 0.00000 0.00000 0.00000 0.00000 0.00000    2481    1.23   -1.28  1.0000
 -13  21   8     687     731     0.00000 0.00000 0.00000 0.00000 0.00000 0.00000     512    3.29    1.59  1.0000
 -12  21   8      12     604     0.00000 0.00000 0.00000 0.00000 0.00000 0.00000    -203   -2.88    1.46  1.0000
 -11  21   8      68     284     0.00000 0.00000 0.00000 0.00000 0.00000 0.00000     -47   -7.64   -0.78  1.0000
 -10  21   8     103     299     0.00000 0.00000 0.00000 0.00000 0.00000 0.00000     174   -2.73   -1.82  1.0000
  -9  21   8      58     589     0.00000 0.00000 0.00000 0.00000 0.00000 0.00000      58   -0.04    2.01  1.0000
  -8  21   8      17     545     0.00000 0.00000 0.00000 0.00000 0.00000 0.00000    -356    2.08    3.27  1.0000
  -7  21   8      48     509     0.00000 0.00000 0.00000 0.00000 0.00000 0.00000    -622   -6.43   -0.52  1.0000
  -6  21   8      13     492     0.00000 0.00000 0.00000 0.00000 0.00000 0.00000     114   -6.42   -2.19  1.0000
 -12  22   8      16     819     0.00000 0.00000 0.00000 0.00000 0.00000 0.00000    -586   -3.53   -1.12  1.0000
 -11  22   8       3    1079     0.00000 0.00000 0.00000 0.00000 0.00000 0.00000    -120   -1.66   -0.49  1.0000
 -10  22   8       3     492     0.00000 0.00000 0.00000 0.00000 0.00000 0.00000      -3    0.65    1.38  1.0000
  -9  22   8     490     720     0.00000 0.00000 0.00000 0.00000 0.00000 0.00000     314    4.22    2.36  1.0000
  -8  22   8       2     551     0.00000 0.00000 0.00000 0.00000 0.00000 0.00000    -299    0.51   -1.23  1.0000
  -1   2   9  106932    1092     0.00000 0.00000 0.00000 0.00000 0.00000 0.00000   88657   27.35    4.36  1.0000
  -2   3   9   13012     690     0.00000 0.00000 0.00000 0.00000 0.00000 0.00000   23676   36.68    8.03  1.0000
  -1   3   9    7333     291     0.00000 0.00000 0.00000 0.00000 0.00000 0.00000    7409   -0.34    9.55  1.0000
  -3   4   9    1158     290     0.00000 0.00000 0.00000 0.00000 0.00000 0.00000    6445   42.68    6.89  1.0000
  -2   4   9      69     133     0.00000 0.00000 0.00000 0.00000 0.00000 0.00000     644   15.17    5.34  1.0000
  -1   4   9     618     144     0.00000 0.00000 0.00000 0.00000 0.00000 0.00000    3215  -29.89    4.58  1.0000
  -4   5   9     228      68     0.00000 0.00000 0.00000 0.00000 0.00000 0.00000     113   22.05    7.52  1.0000
  -3   5   9    2433      89     0.00000 0.00000 0.00000 0.00000 0.00000 0.00000      50   39.49   -1.02  1.0000
  -2   5   9    1152     110     0.00000 0.00000 0.00000 0.00000 0.00000 0.00000    1121   -1.02   -4.54  1.0000
  -1   5   9   12013     287     0.00000 0.00000 0.00000 0.00000 0.00000 0.00000    8637  -15.29   -5.15  1.0000
  -5   6   9   16795     436     0.00000 0.00000 0.00000 0.00000 0.00000 0.00000   17949   -3.63   -6.56  1.0000
  -4   6   9   12620     403     0.00000 0.00000 0.00000 0.00000 0.00000 0.00000   16193   14.14   -6.07  1.0000
  -3   6   9    6431     299     0.00000 0.00000 0.00000 0.00000 0.00000 0.00000   10406   20.09   -8.70  1.0000
  -2   6   9    9187     363     0.00000 0.00000 0.00000 0.00000 0.00000 0.00000    9021    0.96   -3.15  1.0000
  -1   6   9    2682     150     0.00000 0.00000 0.00000 0.00000 0.00000 0.00000    2610   -0.82   -5.51  1.0000
  -6   7   9     279      87     0.00000 0.00000 0.00000 0.00000 0.00000 0.00000      49  -14.47   -3.08  1.0000
  -5   7   9    2917     178     0.00000 0.00000 0.00000 0.00000 0.00000 0.00000    2346   -5.63   -7.38  1.0000
  -4   7   9    1191     161     0.00000 0.00000 0.00000 0.00000 0.00000 0.00000    1523    4.58   -4.33  1.0000
  -3   7   9      57      69     0.00000 0.00000 0.00000 0.00000 0.00000 0.00000     -74    7.02   -0.79  1.0000
  -2   7   9    2856     165     0.00000 0.00000 0.00000 0.00000 0.00000 0.00000    2548    3.43    6.19  1.0000
  -1   7   9     245      60     0.00000 0.00000 0.00000 0.00000 0.00000 0.00000      72    7.94   -0.56  1.0000
  -7   8   9     690     133     0.00000 0.00000 0.00000 0.00000 0.00000 0.00000     222  -20.10    9.46  1.0000
  -6   8   9   25188     607     0.00000 0.00000 0.00000 0.00000 0.00000 0.00000   29570  -12.35    9.18  1.0000
  -5   8   9    4498     266     0.00000 0.00000 0.00000 0.00000 0.00000 0.00000    4496   -0.16    4.41  1.0000
  -4   8   9    1055     138     0.00000 0.00000 0.00000 0.00000 0.00000 0.00000    1118   -0.52   -3.29  1.0000
  -3   8   9     678     103     0.00000 0.00000 0.00000 0.00000 0.00000 0.00000     760    0.92    1.71  1.0000
  -2   8   9    3918     239     0.00000 0.00000 0.00000 0.00000 0.00000 0.00000    4954    6.27    8.84  1.0000
  -1   8   9   21647     453     0.00000 0.00000 0.00000 0.00000 0.00000 0.00000   19814    6.38   -5.70  1.0000
  -8   9   9     455     156     0.00000 0.00000 0.00000 0.00000 0.00000 0.00000     241   -5.26   -1.60  1.0000
  -7   9   9    2653     186     0.00000 0.00000 0.00000 0.00000 0.00000 0.00000    1652  -11.76    9.99  1.0000
  -6   9   9   17925     536     0.00000 0.00000 0.00000 0.00000 0.00000 0.00000   17890    0.04    3.87  1.0000
  -5   9   9   11619     435     0.00000 0.00000 0.00000 0.00000 0.00000 0.00000   12586    4.15   -2.84  1.0000
  -4   9   9   26152     658     0.00000 0.00000 0.00000 0.00000 0.00000 0.00000   27553   -3.79   -4.72  1.0000
  -3   9   9    2484     189     0.00000 0.00000 0.00000 0.00000 0.00000 0.00000    2452   -0.36    0.83  1.0000
  -2   9   9   23170     529     0.00000 0.00000 0.00000 0.00000 0.00000 0.00000   24179    2.97    2.56  1.0000
  -1   9   9    3644     193     0.00000 0.00000 0.00000 0.00000 0.00000 0.00000    3515    1.36   -5.46  1.0000
  -9  10   9      25      73     0.00000 0.00000 0.00000 0.00000 0.00000 0.00000     -48    4.63    0.67  1.0000
  -8  10   9    1019     184     0.00000 0.00000 0.00000 0.00000 0.00000 0.00000    1042    0.15   -1.90  1.0000
  -7  10   9    7732     439     0.00000 0.00000 0.00000 0.00000 0.00000 0.00000    8303   -2.99    1.66  1.0000
  -6  10   9   40832     850     0.00000 0.00000 0.00000 0.00000 0.00000 0.00000   42658    4.25   -1.47  1.0000
  -5  10   9   10644     418     0.00000 0.00000 0.00000 0.00000 0.00000 0.00000    9733    4.24   -2.46  1.0000
  -4  10   9    8874     401     0.00000 0.00000 0.00000 0.00000 0.00000 0.00000    8156   -3.69   -0.95  1.0000
  -3  10   9    8942     401     0.00000 0.00000 0.00000 0.00000 0.00000 0.00000    9417   -2.39    1.74  1.0000
  -2  10   9   13900     409     0.00000 0.00000 0.00000 0.00000 0.00000 0.00000   13398    2.02   -0.35  1.0000
  -1  10   9   32403     720     0.00000 0.00000 0.00000 0.00000 0.00000 0.00000   34129    4.53   -2.77  1.0000
 -10  11   9    3188     215     0.00000 0.00000 0.00000 0.00000 0.00000 0.00000    2396    6.86    2.98  1.0000
  -9  11   9       6     156     0.00000 0.00000 0.00000 0.00000 0.00000 0.00000     -96    0.37   -2.16  1.0000
  -8  11   9    1472     195     0.00000 0.00000 0.00000 0.00000 0.00000 0.00000    1347   -1.71   -4.70  1.0000
  -7  11   9      14     145     0.00000 0.00000 0.00000 0.00000 0.00000 0.00000     -35   -0.98   -3.35  1.0000
  -6  11   9    1101     165     0.00000 0.00000 0.00000 0.00000 0.00000 0.00000    1168    0.70   -3.17  1.0000
  -5  11   9    7082     384     0.00000 0.00000 0.00000 0.00000 0.00000 0.00000    7966   -4.78    0.63  1.0000
  -4  11   9    3554     240     0.00000 0.00000 0.00000 0.00000 0.00000 0.00000    2372  -10.22   -0.19  1.0000
  -3  11   9    7432     348     0.00000 0.00000 0.00000 0.00000 0.00000 0.00000    6903   -2.93   -1.96  1.0000
  -2  11   9   10845     388     0.00000 0.00000 0.00000 0.00000 0.00000 0.00000   10428    2.05   -2.84  1.0000
  -1  11   9    1011     181     0.00000 0.00000 0.00000 0.00000 0.00000 0.00000    1152   -2.00   -1.52  1.0000
 -11  12   9     275     139     0.00000 0.00000 0.00000 0.00000 0.00000 0.00000      99    7.10   -4.68  1.0000
 -10  12   9    5645     491     0.00000 0.00000 0.00000 0.00000 0.00000 0.00000    6242    3.65   -3.63  1.0000
  -9  12   9    5262     478     0.00000 0.00000 0.00000 0.00000 0.00000 0.00000    4630   -4.12   -4.20  1.0000
  -8  12   9   19109     813     0.00000 0.00000 0.00000 0.00000 0.00000 0.00000   19658   -1.78   -1.76  1.0000
  -7  12   9     393     248     0.00000 0.00000 0.00000 0.00000 0.00000 0.00000     362    0.84   -0.93  1.0000
  -6  12   9    1911     222     0.00000 0.00000 0.00000 0.00000 0.00000 0.00000    2139   -2.35   -0.68  1.0000
  -5  12   9    8962     443     0.00000 0.00000 0.00000 0.00000 0.00000 0.00000    8287   -3.41    0.44  1.0000
  -4  12   9      26     164     0.00000 0.00000 0.00000 0.00000 0.00000 0.00000      12    1.95   -2.83  1.0000
  -3  12   9    1784     251     0.00000 0.00000 0.00000 0.00000 0.00000 0.00000    1670    3.02   -6.26  1.0000
  -2  12   9    7812     380     0.00000 0.00000 0.00000 0.00000 0.00000 0.00000    7372   -2.43   -3.34  1.0000
  -1  12   9    5383     388     0.00000 0.00000 0.00000 0.00000 0.00000 0.00000    6099   -4.37   -1.21  1.0000
 -12  13   9    1582     255     0.00000 0.00000 0.00000 0.00000 0.00000 0.00000    1782    2.07    2.38  1.0000
 -11  13   9    4361     620     0.00000 0.00000 0.00000 0.00000 0.00000 0.00000    3611    5.58    2.77  1.0000
 -10  13   9    7843     604     0.00000 0.00000 0.00000 0.00000 0.00000 0.00000    7769    0.36    1.68  1.0000
  -9  13   9     497     179     0.00000 0.00000 0.00000 0.00000 0.00000 0.00000     657   -3.04    6.33  1.0000
  -8  13   9    9715     712     0.00000 0.00000 0.00000 0.00000 0.00000 0.00000   10032    1.19    4.72  1.0000
  -7  13   9    1538     229     0.00000 0.00000 0.00000 0.00000 0.00000 0.00000    1781    2.73    0.65  1.0000
  -6  13   9    2435     229     0.00000 0.00000 0.00000 0.00000 0.00000 0.00000    2234    2.07   -1.19  1.0000
  -5  13   9    4873     336     0.00000 0.00000 0.00000 0.00000 0.00000 0.00000    4219    4.74   -3.02  1.0000
  -4  13   9    2365     183     0.00000 0.00000 0.00000 0.00000 0.00000 0.00000    1867    5.16   -1.96  1.0000
  -3  13   9    4896     303     0.00000 0.00000 0.00000 0.00000 0.00000 0.00000    5022    0.78    0.92  1.0000
  -2  13   9     240     143     0.00000 0.00000 0.00000 0.00000 0.00000 0.00000     177   -2.26    1.74  1.0000
  -1  13   9     823     222     0.00000 0.00000 0.00000 0.00000 0.00000 0.00000     876   -0.93    2.06  1.0000
 -13  14   9     152     184     0.00000 0.00000 0.00000 0.00000 0.00000 0.00000     164   -1.15    7.15  1.0000
 -12  14   9      63     193     0.00000 0.00000 0.00000 0.00000 0.00000 0.00000     630   -0.26   16.09  1.0000
 -11  14   9     521     235     0.00000 0.00000 0.00000 0.00000 0.00000 0.00000     723    2.05   11.61  1.0000
 -10  14   9    1272     380     0.00000 0.00000 0.00000 0.00000 0.00000 0.00000    1305    0.38    1.73  1.0000
  -9  14   9     891     314     0.00000 0.00000 0.00000 0.00000 0.00000 0.00000    1181   -4.23    1.43  1.0000
  -8  14   9     202     252     0.00000 0.00000 0.00000 0.00000 0.00000 0.00000     165   -1.41    1.23  1.0000
  -7  14   9    2552     275     0.00000 0.00000 0.00000 0.00000 0.00000 0.00000    2410   -1.68   -3.65  1.0000
  -6  14   9      61     158     0.00000 0.00000 0.00000 0.00000 0.00000 0.00000     215    2.99   -6.35  1.0000
  -5  14   9     102     143     0.00000 0.00000 0.00000 0.00000 0.00000 0.00000     193    3.53    0.74  1.0000
  -4  14   9      53     136     0.00000 0.00000 0.00000 0.00000 0.00000 0.00000      71    0.49    6.31  1.0000
  -3  14   9     467     190     0.00000 0.00000 0.00000 0.00000 0.00000 0.00000     486    2.37    6.18  1.0000
  -2  14   9     338     149     0.00000 0.00000 0.00000 0.00000 0.00000 0.00000     291    1.38    3.35  1.0000
  -1  14   9    1181     221     0.00000 0.00000 0.00000 0.00000 0.00000 0.00000    1187    0.01    2.16  1.0000
 -14  15   9     957     448     0.00000 0.00000 0.00000 0.00000 0.00000 0.00000    1029   -0.72    4.49  1.0000
 -13  15   9     152     175     0.00000 0.00000 0.00000 0.00000 0.00000 0.00000     451    4.16    8.25  1.0000
 -12  15   9      76     242     0.00000 0.00000 0.00000 0.00000 0.00000 0.00000     428    1.31   14.19  1.0000
 -11  15   9    1554     358     0.00000 0.00000 0.00000 0.00000 0.00000 0.00000    1707    1.46    1.88  1.0000
 -10  15   9     295     287     0.00000 0.00000 0.00000 0.00000 0.00000 0.00000     421    2.86   -5.51  1.0000
  -9  15   9     172     220     0.00000 0.00000 0.00000 0.00000 0.00000 0.00000     281   -2.59   -2.28  1.0000
  -8  15   9   12684     708     0.00000 0.00000 0.00000 0.00000 0.00000 0.00000   14705   -8.12    1.06  1.0000
  -7  15   9     546     184     0.00000 0.00000 0.00000 0.00000 0.00000 0.00000     666    2.24    0.54  1.0000
  -6  15   9    6891     524     0.00000 0.00000 0.00000 0.00000 0.00000 0.00000    7759    4.61    1.91  1.0000
  -5  15   9      91     134     0.00000 0.00000 0.00000 0.00000 0.00000 0.00000     191    1.84    7.89  1.0000
  -4  15   9    1032     180     0.00000 0.00000 0.00000 0.00000 0.00000 0.00000     786    3.82    6.13  1.0000
  -3  15   9     140     171     0.00000 0.00000 0.00000 0.00000 0.00000 0.00000     228    2.55    4.45  1.0000
  -2  15   9      19     176     0.00000 0.00000 0.00000 0.00000 0.00000 0.00000    -187    3.89    1.08  1.0000
  -1  15   9     450     229     0.00000 0.00000 0.00000 0.00000 0.00000 0.00000     564    2.33   -2.24  1.0000
 -15  16   9     198     375     0.00000 0.00000 0.00000 0.00000 0.00000 0.00000     224   -0.78    3.54  1.0000
 -14  16   9    1449     361     0.00000 0.00000 0.00000 0.00000 0.00000 0.00000    1817    4.26   -1.75  1.0000
 -13  16   9     758     221     0.00000 0.00000 0.00000 0.00000 0.00000 0.00000     557    3.73   -2.30  1.0000
 -12  16   9     489     482     0.00000 0.00000 0.00000 0.00000 0.00000 0.00000     379    3.36   -6.47  1.0000
 -11  16   9     185     279     0.00000 0.00000 0.00000 0.00000 0.00000 0.00000     200    4.02   -7.05  1.0000
 -10  16   9      85     226     0.00000 0.00000 0.00000 0.00000 0.00000 0.00000     192    4.35   -0.89  1.0000
  -9  16   9    2377     353     0.00000 0.00000 0.00000 0.00000 0.00000 0.00000    2253   -1.15   -1.40  1.0000
  -8  16   9      56     278     0.00000 0.00000 0.00000 0.00000 0.00000 0.00000     137   -3.29    2.42  1.0000
  -7  16   9    2200     310     0.00000 0.00000 0.00000 0.00000 0.00000 0.00000    2090    1.09    3.39  1.0000
  -6  16   9      29     166     0.00000 0.00000 0.00000 0.00000 0.00000 0.00000     129   -2.91    9.55  1.0000
  -5  16   9     219     310     0.00000 0.00000 0.00000 0.00000 0.00000 0.00000     193   -2.36    6.81  1.0000
  -4  16   9      44     202     0.00000 0.00000 0.00000 0.00000 0.00000 0.00000    -164    2.39   -5.70  1.0000
  -3  16   9    1277     406     0.00000 0.00000 0.00000 0.00000 0.00000 0.00000    1972    7.82   -5.55  1.0000
  -2  16   9      84     559     0.00000 0.00000 0.00000 0.00000 0.00000 0.00000     205    3.13   -6.21  1.0000
  -1  16   9     217     356     0.00000 0.00000 0.00000 0.00000 0.00000 0.00000     391   -3.11   -7.46  1.0000
 -16  17   9     154     444     0.00000 0.00000 0.00000 0.00000 0.00000 0.00000     134    0.79   -0.48  1.0000
 -15  17   9     689     411     0.00000 0.00000 0.00000 0.00000 0.00000 0.00000     869   -3.01   -0.86  1.0000
 -14  17   9      22     274     0.00000 0.00000 0.00000 0.00000 0.00000 0.00000     -87   -3.17   -2.99  1.0000
 -13  17   9     905     330     0.00000 0.00000 0.00000 0.00000 0.00000 0.00000     926   -1.00   -6.74  1.0000
 -12  17   9     733     391     0.00000 0.00000 0.00000 0.00000 0.00000 0.00000     845   -0.06   -8.30  1.0000
 -11  17   9      79     246     0.00000 0.00000 0.00000 0.00000 0.00000 0.00000      11    5.20    0.38  1.0000
 -10  17   9     954     357     0.00000 0.00000 0.00000 0.00000 0.00000 0.00000    1297    4.56    2.29  1.0000
  -9  17   9      14     325     0.00000 0.00000 0.00000 0.00000 0.00000 0.00000      38    2.33   -0.12  1.0000
  -8  17   9     933     457     0.00000 0.00000 0.00000 0.00000 0.00000 0.00000    1167    3.37    0.46  1.0000
  -7  17   9    1604     498     0.00000 0.00000 0.00000 0.00000 0.00000 0.00000    1894   -3.36    3.42  1.0000
  -6  17   9      38     252     0.00000 0.00000 0.00000 0.00000 0.00000 0.00000     -83   -1.56    5.53  1.0000
  -5  17   9      48     292     0.00000 0.00000 0.00000 0.00000 0.00000 0.00000    -193    1.26   -6.34  1.0000
  -4  17   9     131     313     0.00000 0.00000 0.00000 0.00000 0.00000 0.00000     665    5.87  -12.74  1.0000
  -3  17   9     371     387     0.00000 0.00000 0.00000 0.00000 0.00000 0.00000     894    6.42  -14.76  1.0000
  -2  17   9      27     265     0.00000 0.00000 0.00000 0.00000 0.00000 0.00000     358   -5.30  -15.27  1.0000
  -1  17   9     137     360     0.00000 0.00000 0.00000 0.00000 0.00000 0.00000     502   -3.40   -9.40  1.0000
 -17  18   9     107     372     0.00000 0.00000 0.00000 0.00000 0.00000 0.00000     399   -0.13  -12.53  1.0000
 -16  18   9     320     519     0.00000 0.00000 0.00000 0.00000 0.00000 0.00000     457    3.08   -3.91  1.0000
 -15  18   9      70     342     0.00000 0.00000 0.00000 0.00000 0.00000 0.00000     -78   -4.83    6.16  1.0000
 -14  18   9     639     435     0.00000 0.00000 0.00000 0.00000 0.00000 0.00000    1120   -7.49    3.17  1.0000
 -13  18   9    3267     529     0.00000 0.00000 0.00000 0.00000 0.00000 0.00000    2953   -2.84    2.77  1.0000
 -12  18   9      23     357     0.00000 0.00000 0.00000 0.00000 0.00000 0.00000    -191    4.21    1.47  1.0000
 -11  18   9      75     408     0.00000 0.00000 0.00000 0.00000 0.00000 0.00000     159    3.72   -1.03  1.0000
 -10  18   9    3297     633     0.00000 0.00000 0.00000 0.00000 0.00000 0.00000    2695    5.05    1.76  1.0000
  -9  18   9     402     417     0.00000 0.00000 0.00000 0.00000 0.00000 0.00000     295    2.65    1.41  1.0000
  -8  18   9    1833     445     0.00000 0.00000 0.00000 0.00000 0.00000 0.00000    1784   -0.41   -2.24  1.0000
  -7  18   9     271     393     0.00000 0.00000 0.00000 0.00000 0.00000 0.00000     386    3.06   -2.27  1.0000
  -6  18   9       4     246     0.00000 0.00000 0.00000 0.00000 0.00000 0.00000    -160   -1.75   -0.72  1.0000
  -5  18   9     667     608     0.00000 0.00000 0.00000 0.00000 0.00000 0.00000     947   -4.76    1.56  1.0000
  -4  18   9      63     252     0.00000 0.00000 0.00000 0.00000 0.00000 0.00000     131   -3.26   -1.14  1.0000
  -3  18   9     119     285     0.00000 0.00000 0.00000 0.00000 0.00000 0.00000     310   -7.00   -7.89  1.0000
  -2  18   9      31     468     0.00000 0.00000 0.00000 0.00000 0.00000 0.00000    -268   -1.91   -4.84  1.0000
  -1  18   9     136     407     0.00000 0.00000 0.00000 0.00000 0.00000 0.00000     282    4.77   -2.57  1.0000
 -18  19   9     507    1088     0.00000 0.00000 0.00000 0.00000 0.00000 0.00000    1121   -6.85   -8.59  1.0000
 -17  19   9    1232     937     0.00000 0.00000 0.00000 0.00000 0.00000 0.00000    1951    7.00   -7.97  1.0000
 -16  19   9     932     683     0.00000 0.00000 0.00000 0.00000 0.00000 0.00000    1668    6.57    8.13  1.0000
 -15  19   9     524     499     0.00000 0.00000 0.00000 0.00000 0.00000 0.00000     633   -1.42    4.90  1.0000
 -14  19   9      96     338     0.00000 0.00000 0.00000 0.00000 0.00000 0.00000     249   -5.37   -1.80  1.0000
 -13  19   9      92     308     0.00000 0.00000 0.00000 0.00000 0.00000 0.00000     224   -3.47    5.42  1.0000
 -12  19   9     157     452     0.00000 0.00000 0.00000 0.00000 0.00000 0.00000     230    2.39   -1.46  1.0000
 -11  19   9      31     426     0.00000 0.00000 0.00000 0.00000 0.00000 0.00000      53    0.56   -4.39  1.0000
 -10  19   9     919     373     0.00000 0.00000 0.00000 0.00000 0.00000 0.00000     840   -1.24    1.11  1.0000
  -9  19   9      28     407     0.00000 0.00000 0.00000 0.00000 0.00000 0.00000    -141   -4.85   -0.91  1.0000
  -8  19   9    1764     716     0.00000 0.00000 0.00000 0.00000 0.00000 0.00000    1840   -0.33   -4.42  1.0000
  -7  19   9     624     783     0.00000 0.00000 0.00000 0.00000 0.00000 0.00000     832    1.39   -7.29  1.0000
  -6  19   9      25     359     0.00000 0.00000 0.00000 0.00000 0.00000 0.00000     -20   -4.49    1.33  1.0000
  -5  19   9     406     566     0.00000 0.00000 0.00000 0.00000 0.00000 0.00000    1221   -8.70   10.92  1.0000
  -4  19   9     123     372     0.00000 0.00000 0.00000 0.00000 0.00000 0.00000    -110  -10.01    2.69  1.0000
  -3  19   9     221     616     0.00000 0.00000 0.00000 0.00000 0.00000 0.00000     470   -6.37    1.82  1.0000
  -2  19   9     147     896     0.00000 0.00000 0.00000 0.00000 0.00000 0.00000     391    1.65    9.37  1.0000
  -1  19   9      19     639     0.00000 0.00000 0.00000 0.00000 0.00000 0.00000     -72    1.61    3.77  1.0000
 -17  20   9     116    1020     0.00000 0.00000 0.00000 0.00000 0.00000 0.00000     453    9.27    3.46  1.0000
 -16  20   9     398     893     0.00000 0.00000 0.00000 0.00000 0.00000 0.00000     625   -0.55   12.80  1.0000
 -15  20   9     353    1503     0.00000 0.00000 0.00000 0.00000 0.00000 0.00000     198   -5.89    4.26  1.0000
 -14  20   9      33     374     0.00000 0.00000 0.00000 0.00000 0.00000 0.00000     102   -4.10   -0.29  1.0000
 -13  20   9    2005     708     0.00000 0.00000 0.00000 0.00000 0.00000 0.00000    2264   -2.67    4.68  1.0000
 -12  20   9    1510     338     0.00000 0.00000 0.00000 0.00000 0.00000 0.00000    1247   -3.38    0.98  1.0000
 -11  20   9     153     255     0.00000 0.00000 0.00000 0.00000 0.00000 0.00000     203   -1.24    4.79  1.0000
 -10  20   9     177     342     0.00000 0.00000 0.00000 0.00000 0.00000 0.00000     544   -4.20    8.36  1.0000
  -9  20   9    1684     453     0.00000 0.00000 0.00000 0.00000 0.00000 0.00000    1376   -3.72    2.32  1.0000
  -8  20   9    2848    1157     0.00000 0.00000 0.00000 0.00000 0.00000 0.00000    2900    0.22   -5.69  1.0000
  -7  20   9     361     680     0.00000 0.00000 0.00000 0.00000 0.00000 0.00000     364   -0.53   -4.91  1.0000
  -6  20   9       0     390     0.00000 0.00000 0.00000 0.00000 0.00000 0.00000    -179    0.21    0.28  1.0000
  -5  20   9       6     479     0.00000 0.00000 0.00000 0.00000 0.00000 0.00000    -161   -2.03    0.85  1.0000
  -4  20   9      25    1171     0.00000 0.00000 0.00000 0.00000 0.00000 0.00000   -1081   -4.49    1.40  1.0000
  -3  20   9     870    1164     0.00000 0.00000 0.00000 0.00000 0.00000 0.00000    1114   -2.73    6.05  1.0000
  -2  20   9     580    1119     0.00000 0.00000 0.00000 0.00000 0.00000 0.00000    1054    0.14    8.21  1.0000
 -17  21   9      51    1107     0.00000 0.00000 0.00000 0.00000 0.00000 0.00000    -611   -4.06    5.27  1.0000
 -16  21   9     684    1825     0.00000 0.00000 0.00000 0.00000 0.00000 0.00000    1946  -10.18   13.43  1.0000
 -15  21   9     376    1222     0.00000 0.00000 0.00000 0.00000 0.00000 0.00000     238   -6.42    5.34  1.0000
 -13  21   9     300     557     0.00000 0.00000 0.00000 0.00000 0.00000 0.00000     371   -1.56    2.61  1.0000
 -12  21   9     112     628     0.00000 0.00000 0.00000 0.00000 0.00000 0.00000     334   -5.95    4.78  1.0000
 -11  21   9     247     502     0.00000 0.00000 0.00000 0.00000 0.00000 0.00000     862   -7.09   10.78  1.0000
 -10  21   9     111     244     0.00000 0.00000 0.00000 0.00000 0.00000 0.00000     121   -2.96    8.18  1.0000
  -9  21   9     535     457     0.00000 0.00000 0.00000 0.00000 0.00000 0.00000     720   -3.33    1.84  1.0000
  -8  21   9    1041     673     0.00000 0.00000 0.00000 0.00000 0.00000 0.00000     833   -3.44   -4.45  1.0000
  -7  21   9       3     770     0.00000 0.00000 0.00000 0.00000 0.00000 0.00000    -375   -1.39   -0.57  1.0000
  -6  21   9       3     627     0.00000 0.00000 0.00000 0.00000 0.00000 0.00000    -395    0.36    1.70  1.0000
 -12  22   9    1496    1081     0.00000 0.00000 0.00000 0.00000 0.00000 0.00000    2143   -7.18    1.82  1.0000
 -11  22   9     480     797     0.00000 0.00000 0.00000 0.00000 0.00000 0.00000     751   -4.82    3.00  1.0000
 -10  22   9     603     514     0.00000 0.00000 0.00000 0.00000 0.00000 0.00000     535   -1.72    2.74  1.0000
  -9  22   9     447     933     0.00000 0.00000 0.00000 0.00000 0.00000 0.00000     606   -3.21   -0.44  1.0000
  -8  22   9       3     657     0.00000 0.00000 0.00000 0.00000 0.00000 0.00000    -721   -1.29   -0.87  1.0000
   0   0  10   71269    1302     0.00000 0.00000 0.00000 0.00000 0.00000 0.00000   24696 -102.74  -12.15  1.0000
  -1   1  10   39314     997     0.00000 0.00000 0.00000 0.00000 0.00000 0.00000   25491  -35.90   -4.33  1.0000
   0   1  10  160959    2672     0.00000 0.00000 0.00000 0.00000 0.00000 0.00000  171740  -12.33   -0.63  1.0000
  -2   2  10  272410    4907     0.00000 0.00000 0.00000 0.00000 0.00000 0.00000  281765    8.30   -2.72  1.0000
  -1   2  10   24234     393     0.00000 0.00000 0.00000 0.00000 0.00000 0.00000   11029   47.31    0.65  1.0000
   0   2  10    1953     591     0.00000 0.00000 0.00000 0.00000 0.00000 0.00000   15606   75.89    6.72  1.0000
  -3   3  10    5799     691     0.00000 0.00000 0.00000 0.00000 0.00000 0.00000   13878  -39.03   -1.93  1.0000
  -2   3  10    2638     328     0.00000 0.00000 0.00000 0.00000 0.00000 0.00000    1330  -14.76    7.32  1.0000
  -1   3  10     907      75     0.00000 0.00000 0.00000 0.00000 0.00000 0.00000     166   39.39    3.85  1.0000
   0   3  10   36429    1415     0.00000 0.00000 0.00000 0.00000 0.00000 0.00000   59649   49.85    0.29  1.0000
  -4   4  10   65877    3727     0.00000 0.00000 0.00000 0.00000 0.00000 0.00000   74501  -15.11   -3.01  1.0000
  -3   4  10   28729     752     0.00000 0.00000 0.00000 0.00000 0.00000 0.00000   41382  -31.56   10.35  1.0000
  -2   4  10    3696     226     0.00000 0.00000 0.00000 0.00000 0.00000 0.00000    2226  -14.82    7.88  1.0000
  -1   4  10    4240     189     0.00000 0.00000 0.00000 0.00000 0.00000 0.00000    3916    2.34    0.80  1.0000
   0   4  10   27527     799     0.00000 0.00000 0.00000 0.00000 0.00000 0.00000   33542   16.22   -2.88  1.0000
  -5   5  10    6155     754     0.00000 0.00000 0.00000 0.00000 0.00000 0.00000   10323   21.62   -2.06  1.0000
  -4   5  10   68708    1207     0.00000 0.00000 0.00000 0.00000 0.00000 0.00000   76723   13.34   10.59  1.0000
  -3   5  10       6      70     0.00000 0.00000 0.00000 0.00000 0.00000 0.00000     144  -12.82    3.51  1.0000
  -2   5  10    1166     126     0.00000 0.00000 0.00000 0.00000 0.00000 0.00000     348  -14.79   -1.08  1.0000
  -1   5  10   39990     556     0.00000 0.00000 0.00000 0.00000 0.00000 0.00000   37860    4.92    3.44  1.0000
   0   5  10     976     197     0.00000 0.00000 0.00000 0.00000 0.00000 0.00000     350   11.65   -1.47  1.0000
  -6   6  10   29276     880     0.00000 0.00000 0.00000 0.00000 0.00000 0.00000   26336   -8.21   -1.59  1.0000
  -5   6  10   38141     699     0.00000 0.00000 0.00000 0.00000 0.00000 0.00000   33638   10.97    6.87  1.0000
  -4   6  10     356      77     0.00000 0.00000 0.00000 0.00000 0.00000 0.00000     475   11.31    8.17  1.0000
  -3   6  10    3466     177     0.00000 0.00000 0.00000 0.00000 0.00000 0.00000    3184    2.25   -1.50  1.0000
  -2   6  10    8744     319     0.00000 0.00000 0.00000 0.00000 0.00000 0.00000    8323   -2.52    6.88  1.0000
  -1   6  10   23297     481     0.00000 0.00000 0.00000 0.00000 0.00000 0.00000   25251    5.50    5.99  1.0000
   0   6  10    9594     435     0.00000 0.00000 0.00000 0.00000 0.00000 0.00000    6671   15.20    0.47  1.0000
  -7   7  10   69924    1401     0.00000 0.00000 0.00000 0.00000 0.00000 0.00000   59515  -19.14    0.61  1.0000
  -6   7  10   22806     590     0.00000 0.00000 0.00000 0.00000 0.00000 0.00000   25849   -9.11   -0.24  1.0000
  -5   7  10     667      82     0.00000 0.00000 0.00000 0.00000 0.00000 0.00000     190   13.29    6.12  1.0000
  -4   7  10    1761     109     0.00000 0.00000 0.00000 0.00000 0.00000 0.00000     594   16.45   -0.55  1.0000
  -3   7  10    7718     359     0.00000 0.00000 0.00000 0.00000 0.00000 0.00000    9832   10.67   -6.15  1.0000
  -2   7  10   12210     391     0.00000 0.00000 0.00000 0.00000 0.00000 0.00000   14560    9.49    0.23  1.0000
  -1   7  10   27994     551     0.00000 0.00000 0.00000 0.00000 0.00000 0.00000   24553    9.94   -0.64  1.0000
   0   7  10    1163     237     0.00000 0.00000 0.00000 0.00000 0.00000 0.00000    1831    8.13    1.75  1.0000
  -8   8  10   16807     830     0.00000 0.00000 0.00000 0.00000 0.00000 0.00000   19939  -10.78   -1.02  1.0000
  -7   8  10     299      65     0.00000 0.00000 0.00000 0.00000 0.00000 0.00000      57   -9.09   -0.95  1.0000
  -6   8  10   14495     426     0.00000 0.00000 0.00000 0.00000 0.00000 0.00000   15028    1.97    1.49  1.0000
  -5   8  10    5975     351     0.00000 0.00000 0.00000 0.00000 0.00000 0.00000    7502    8.68    1.05  1.0000
  -4   8  10    4549     212     0.00000 0.00000 0.00000 0.00000 0.00000 0.00000    3238   10.08   -3.29  1.0000
  -3   8  10   10535     379     0.00000 0.00000 0.00000 0.00000 0.00000 0.00000    8689    9.01   -4.67  1.0000
  -2   8  10    6877     259     0.00000 0.00000 0.00000 0.00000 0.00000 0.00000    7160    1.41   -3.78  1.0000
  -1   8  10    1048     113     0.00000 0.00000 0.00000 0.00000 0.00000 0.00000     944   -1.35   -2.72  1.0000
   0   8  10    6711     432     0.00000 0.00000 0.00000 0.00000 0.00000 0.00000    5560   -7.10    5.10  1.0000
  -9   9  10    7349     504     0.00000 0.00000 0.00000 0.00000 0.00000 0.00000    6907   -2.47   -3.95  1.0000
  -8   9  10     233     109     0.00000 0.00000 0.00000 0.00000 0.00000 0.00000     199    1.64   -3.80  1.0000
  -7   9  10   15452     494     0.00000 0.00000 0.00000 0.00000 0.00000 0.00000   14528    3.51    0.38  1.0000
  -6   9  10     361     123     0.00000 0.00000 0.00000 0.00000 0.00000 0.00000     386   -0.38    1.33  1.0000
  -5   9  10   13908     511     0.00000 0.00000 0.00000 0.00000 0.00000 0.00000   14238    1.02    5.76  1.0000
  -4   9  10    3420     210     0.00000 0.00000 0.00000 0.00000 0.00000 0.00000    2643    6.57    2.49  1.0000
  -3   9  10     884     148     0.00000 0.00000 0.00000 0.00000 0.00000 0.00000    1541    8.90   -0.03  1.0000
  -2   9  10     430     111     0.00000 0.00000 0.00000 0.00000 0.00000 0.00000     316   -2.84    0.93  1.0000
  -1   9  10    3219     246     0.00000 0.00000 0.00000 0.00000 0.00000 0.00000    4935  -12.60    1.42  1.0000
   0   9  10     207     177     0.00000 0.00000 0.00000 0.00000 0.00000 0.00000     594   -9.62    1.46  1.0000
 -10  10  10    3106     297     0.00000 0.00000 0.00000 0.00000 0.00000 0.00000    3112   -0.08    0.75  1.0000
  -9  10  10     234     152     0.00000 0.00000 0.00000 0.00000 0.00000 0.00000      88    6.13    0.25  1.0000
  -8  10  10    2625     267     0.00000 0.00000 0.00000 0.00000 0.00000 0.00000    3400    6.62    1.07  1.0000
  -7  10  10    1852     228     0.00000 0.00000 0.00000 0.00000 0.00000 0.00000    2012    1.68    0.99  1.0000
  -6  10  10   10077     445     0.00000 0.00000 0.00000 0.00000 0.00000 0.00000   11520   -6.50    0.15  1.0000
  -5  10  10    9825     438     0.00000 0.00000 0.00000 0.00000 0.00000 0.00000   10670   -3.80    4.66  1.0000
  -4  10  10   18282     623     0.00000 0.00000 0.00000 0.00000 0.00000 0.00000   19967    5.62    1.45  1.0000
  -3  10  10   11998     565     0.00000 0.00000 0.00000 0.00000 0.00000 0.00000   12648   -2.77    2.97  1.0000
  -2  10  10    5384     245     0.00000 0.00000 0.00000 0.00000 0.00000 0.00000    4772   -4.07    2.93  1.0000
  -1  10  10    2618     207     0.00000 0.00000 0.00000 0.00000 0.00000 0.00000    2531    0.84   -0.59  1.0000
   0  10  10    5948     482     0.00000 0.00000 0.00000 0.00000 0.00000 0.00000    6182   -1.40    0.68  1.0000
 -11  11  10     341     176     0.00000 0.00000 0.00000 0.00000 0.00000 0.00000     612   -6.30    1.86  1.0000
 -10  11  10    2747     189     0.00000 0.00000 0.00000 0.00000 0.00000 0.00000    2494   -2.40    4.29  1.0000
  -9  11  10     386     264     0.00000 0.00000 0.00000 0.00000 0.00000 0.00000     707    6.41    1.33  1.0000
  -8  11  10     198     194     0.00000 0.00000 0.00000 0.00000 0.00000 0.00000     190    0.91    3.84  1.0000
  -7  11  10      31     158     0.00000 0.00000 0.00000 0.00000 0.00000 0.00000     113   -1.38    4.87  1.0000
  -6  11  10    5456     301     0.00000 0.00000 0.00000 0.00000 0.00000 0.00000    5550    0.58    2.86  1.0000
  -5  11  10     789     137     0.00000 0.00000 0.00000 0.00000 0.00000 0.00000     534   -4.66    0.88  1.0000
  -4  11  10    4801     308     0.00000 0.00000 0.00000 0.00000 0.00000 0.00000    6291   -9.35   -0.52  1.0000
  -3  11  10    2975     226     0.00000 0.00000 0.00000 0.00000 0.00000 0.00000    3397   -3.57    3.48  1.0000
  -2  11  10    2105     287     0.00000 0.00000 0.00000 0.00000 0.00000 0.00000    2351    2.32    1.58  1.0000
  -1  11  10   15786     537     0.00000 0.00000 0.00000 0.00000 0.00000 0.00000   16803    3.74   -0.64  1.0000
   0  11  10    4374     407     0.00000 0.00000 0.00000 0.00000 0.00000 0.00000    3780    4.35    0.11  1.0000
 -12  12  10    2525     322     0.00000 0.00000 0.00000 0.00000 0.00000 0.00000    2475   -0.40   -5.58  1.0000
 -11  12  10    6970     493     0.00000 0.00000 0.00000 0.00000 0.00000 0.00000    7577   -3.19    3.30  1.0000
 -10  12  10    1015     304     0.00000 0.00000 0.00000 0.00000 0.00000 0.00000    1068    0.77    0.12  1.0000
  -9  12  10   11200     570     0.00000 0.00000 0.00000 0.00000 0.00000 0.00000   11876   -2.83   -2.13  1.0000
  -8  12  10     146     224     0.00000 0.00000 0.00000 0.00000 0.00000 0.00000     204    1.02    5.91  1.0000
  -7  12  10   14657     613     0.00000 0.00000 0.00000 0.00000 0.00000 0.00000   16711    7.63    1.60  1.0000
  -6  12  10   17977     589     0.00000 0.00000 0.00000 0.00000 0.00000 0.00000   16428    5.59   -2.22  1.0000
  -5  12  10    3642     271     0.00000 0.00000 0.00000 0.00000 0.00000 0.00000    3347   -2.32   -1.71  1.0000
  -4  12  10      56     130     0.00000 0.00000 0.00000 0.00000 0.00000 0.00000     -84   -6.62   -2.16  1.0000
  -3  12  10    2747     229     0.00000 0.00000 0.00000 0.00000 0.00000 0.00000    2858    1.01   -0.35  1.0000
  -2  12  10    2527     193     0.00000 0.00000 0.00000 0.00000 0.00000 0.00000    2099    4.08    2.80  1.0000
  -1  12  10    4465     320     0.00000 0.00000 0.00000 0.00000 0.00000 0.00000    4006    3.36   -0.68  1.0000
   0  12  10   15076     994     0.00000 0.00000 0.00000 0.00000 0.00000 0.00000   15046   -0.11   -5.64  1.0000
 -13  13  10     306     424     0.00000 0.00000 0.00000 0.00000 0.00000 0.00000     383    0.94   -5.53  1.0000
 -12  13  10    1884     263     0.00000 0.00000 0.00000 0.00000 0.00000 0.00000    2095    2.21   -0.06  1.0000
 -11  13  10    3637     460     0.00000 0.00000 0.00000 0.00000 0.00000 0.00000    3692    0.12    3.39  1.0000
 -10  13  10     635     307     0.00000 0.00000 0.00000 0.00000 0.00000 0.00000     774   -2.46    0.43  1.0000
  -9  13  10    3405     320     0.00000 0.00000 0.00000 0.00000 0.00000 0.00000    2851   -4.67   -0.68  1.0000
  -8  13  10    3093     395     0.00000 0.00000 0.00000 0.00000 0.00000 0.00000    3276   -1.47   -3.56  1.0000
  -7  13  10    1975     222     0.00000 0.00000 0.00000 0.00000 0.00000 0.00000    1782    2.29   -1.75  1.0000
  -6  13  10    5605     369     0.00000 0.00000 0.00000 0.00000 0.00000 0.00000    5630    0.20   -1.32  1.0000
  -5  13  10    2291     253     0.00000 0.00000 0.00000 0.00000 0.00000 0.00000    2554   -2.49    0.28  1.0000
  -4  13  10    1028     190     0.00000 0.00000 0.00000 0.00000 0.00000 0.00000     871    2.45   -1.32  1.0000
  -3  13  10    2913     241     0.00000 0.00000 0.00000 0.00000 0.00000 0.00000    3035    1.05   -0.58  1.0000
  -2  13  10    3288     292     0.00000 0.00000 0.00000 0.00000 0.00000 0.00000    2894    3.16    4.28  1.0000
  -1  13  10     654     175     0.00000 0.00000 0.00000 0.00000 0.00000 0.00000     712   -1.11   -2.44  1.0000
   0  13  10       3     370     0.00000 0.00000 0.00000 0.00000 0.00000 0.00000     210  -10.52   -6.19  1.0000
 -14  14  10     964     603     0.00000 0.00000 0.00000 0.00000 0.00000 0.00000     791   -2.84    0.30  1.0000
 -13  14  10     216     179     0.00000 0.00000 0.00000 0.00000 0.00000 0.00000     186    0.85    1.56  1.0000
 -12  14  10   15755     746     0.00000 0.00000 0.00000 0.00000 0.00000 0.00000   14715    3.91    0.71  1.0000
 -11  14  10    2082     376     0.00000 0.00000 0.00000 0.00000 0.00000 0.00000    2329    2.41    0.96  1.0000
 -10  14  10      39     415     0.00000 0.00000 0.00000 0.00000 0.00000 0.00000     107   -2.48    5.70  1.0000
  -9  14  10      95     346     0.00000 0.00000 0.00000 0.00000 0.00000 0.00000      56   -2.69    1.67  1.0000
  -8  14  10     690     223     0.00000 0.00000 0.00000 0.00000 0.00000 0.00000     678   -0.61   -2.82  1.0000
  -7  14  10    3798     355     0.00000 0.00000 0.00000 0.00000 0.00000 0.00000    3948   -1.15    1.37  1.0000
  -6  14  10    2221     235     0.00000 0.00000 0.00000 0.00000 0.00000 0.00000    2091   -1.73    4.75  1.0000
  -5  14  10     201     169     0.00000 0.00000 0.00000 0.00000 0.00000 0.00000     132    2.00    2.95  1.0000
  -4  14  10     779     155     0.00000 0.00000 0.00000 0.00000 0.00000 0.00000     686    1.93   -4.93  1.0000
  -3  14  10    1687     215     0.00000 0.00000 0.00000 0.00000 0.00000 0.00000    1892    2.11    1.68  1.0000
  -2  14  10      66     238     0.00000 0.00000 0.00000 0.00000 0.00000 0.00000     232    0.25    8.77  1.0000
  -1  14  10    1488     236     0.00000 0.00000 0.00000 0.00000 0.00000 0.00000    1126   -4.81    2.61  1.0000
   0  14  10    1808     396     0.00000 0.00000 0.00000 0.00000 0.00000 0.00000    1613    2.87   -2.42  1.0000
 -15  15  10     369     687     0.00000 0.00000 0.00000 0.00000 0.00000 0.00000     372    0.49   -4.21  1.0000
 -14  15  10     773     316     0.00000 0.00000 0.00000 0.00000 0.00000 0.00000     770   -0.48    3.62  1.0000
 -13  15  10     369     240     0.00000 0.00000 0.00000 0.00000 0.00000 0.00000     311    3.96   -4.70  1.0000
 -12  15  10    2066     574     0.00000 0.00000 0.00000 0.00000 0.00000 0.00000    2303    2.13   -7.03  1.0000
 -11  15  10    1433     318     0.00000 0.00000 0.00000 0.00000 0.00000 0.00000    1383    0.62    0.20  1.0000
 -10  15  10     618     309     0.00000 0.00000 0.00000 0.00000 0.00000 0.00000     784   -2.86    3.86  1.0000
  -9  15  10    1961     404     0.00000 0.00000 0.00000 0.00000 0.00000 0.00000    1533   -5.22    4.14  1.0000
  -8  15  10    2765     341     0.00000 0.00000 0.00000 0.00000 0.00000 0.00000    2749    0.08    2.87  1.0000
  -7  15  10    2685     287     0.00000 0.00000 0.00000 0.00000 0.00000 0.00000    2487   -1.84    0.30  1.0000
  -6  15  10    2109     423     0.00000 0.00000 0.00000 0.00000 0.00000 0.00000    2383   -2.68    2.04  1.0000
  -5  15  10    2587     267     0.00000 0.00000 0.00000 0.00000 0.00000 0.00000    2840    2.23    2.26  1.0000
  -4  15  10     226     169     0.00000 0.00000 0.00000 0.00000 0.00000 0.00000     311   -2.37    0.47  1.0000
  -3  15  10     227     200     0.00000 0.00000 0.00000 0.00000 0.00000 0.00000     314   -2.89    4.46  1.0000
  -2  15  10    2226     331     0.00000 0.00000 0.00000 0.00000 0.00000 0.00000    2290   -0.05    5.90  1.0000
  -1  15  10    1913     305     0.00000 0.00000 0.00000 0.00000 0.00000 0.00000    1578    4.00    4.31  1.0000
   0  15  10      33     264     0.00000 0.00000 0.00000 0.00000 0.00000 0.00000     -83    5.34   -0.54  1.0000
 -16  16  10    1976     764     0.00000 0.00000 0.00000 0.00000 0.00000 0.00000    2235   -2.26   -2.85  1.0000
 -15  16  10     822     413     0.00000 0.00000 0.00000 0.00000 0.00000 0.00000    1009   -0.97    8.33  1.0000
 -14  16  10    2099     841     0.00000 0.00000 0.00000 0.00000 0.00000 0.00000    2446    3.45   -2.91  1.0000
 -13  16  10     534     418     0.00000 0.00000 0.00000 0.00000 0.00000 0.00000     665    0.70   -9.75  1.0000
 -12  16  10      69     188     0.00000 0.00000 0.00000 0.00000 0.00000 0.00000     118    2.41   -0.13  1.0000
 -11  16  10     339     245     0.00000 0.00000 0.00000 0.00000 0.00000 0.00000     575    3.93   -3.48  1.0000
 -10  16  10      20     365     0.00000 0.00000 0.00000 0.00000 0.00000 0.00000    -140   -3.99   -1.37  1.0000
  -9  16  10     180     261     0.00000 0.00000 0.00000 0.00000 0.00000 0.00000     212   -0.31    3.02  1.0000
  -8  16  10      83     226     0.00000 0.00000 0.00000 0.00000 0.00000 0.00000     153    2.54   -1.93  1.0000
  -7  16  10     504     321     0.00000 0.00000 0.00000 0.00000 0.00000 0.00000     443   -1.19   -3.24  1.0000
  -6  16  10     596     240     0.00000 0.00000 0.00000 0.00000 0.00000 0.00000     558    0.72    0.85  1.0000
  -5  16  10     322     271     0.00000 0.00000 0.00000 0.00000 0.00000 0.00000     407    2.01    0.68  1.0000
  -4  16  10      55     239     0.00000 0.00000 0.00000 0.00000 0.00000 0.00000     111   -2.92   -0.35  1.0000
  -3  16  10    2406     538     0.00000 0.00000 0.00000 0.00000 0.00000 0.00000    2739   -3.02   -0.71  1.0000
  -2  16  10    1233     509     0.00000 0.00000 0.00000 0.00000 0.00000 0.00000    1274    0.36    1.85  1.0000
  -1  16  10      11     408     0.00000 0.00000 0.00000 0.00000 0.00000 0.00000    -181    0.27    3.07  1.0000
   0  16  10    3546     917     0.00000 0.00000 0.00000 0.00000 0.00000 0.00000    3275   -2.41    3.51  1.0000
 -17  17  10       5     617     0.00000 0.00000 0.00000 0.00000 0.00000 0.00000      68   -8.86    0.20  1.0000
 -16  17  10     516     411     0.00000 0.00000 0.00000 0.00000 0.00000 0.00000     364   -5.97    8.29  1.0000
 -15  17  10    1425     470     0.00000 0.00000 0.00000 0.00000 0.00000 0.00000    1237   -3.87    7.45  1.0000
 -14  17  10    3903     678     0.00000 0.00000 0.00000 0.00000 0.00000 0.00000    3596    3.07   -5.58  1.0000
 -13  17  10      31     197     0.00000 0.00000 0.00000 0.00000 0.00000 0.00000    -200    4.58    2.48  1.0000
 -12  17  10     448     301     0.00000 0.00000 0.00000 0.00000 0.00000 0.00000     825    6.15    5.02  1.0000
 -11  17  10     114     239     0.00000 0.00000 0.00000 0.00000 0.00000 0.00000     373    3.80  -12.56  1.0000
 -10  17  10     148     237     0.00000 0.00000 0.00000 0.00000 0.00000 0.00000     253    1.43   -8.60  1.0000
  -9  17  10     572     344     0.00000 0.00000 0.00000 0.00000 0.00000 0.00000     579   -0.16    0.26  1.0000
  -8  17  10     858     359     0.00000 0.00000 0.00000 0.00000 0.00000 0.00000     819   -0.68   -2.11  1.0000
  -7  17  10    1342     530     0.00000 0.00000 0.00000 0.00000 0.00000 0.00000    1618   -3.36    0.08  1.0000
  -6  17  10       5     261     0.00000 0.00000 0.00000 0.00000 0.00000 0.00000    -129   -1.17   -1.63  1.0000
  -5  17  10     147     634     0.00000 0.00000 0.00000 0.00000 0.00000 0.00000     224    5.10   -8.83  1.0000
  -4  17  10     192     587     0.00000 0.00000 0.00000 0.00000 0.00000 0.00000     233    0.75   -5.62  1.0000
  -3  17  10      36     349     0.00000 0.00000 0.00000 0.00000 0.00000 0.00000      49    1.13   -0.91  1.0000
  -2  17  10      12     392     0.00000 0.00000 0.00000 0.00000 0.00000 0.00000     -40    3.22   -0.50  1.0000
  -1  17  10    1936     796     0.00000 0.00000 0.00000 0.00000 0.00000 0.00000    1787    1.94   -3.11  1.0000
   0  17  10     205     532     0.00000 0.00000 0.00000 0.00000 0.00000 0.00000     289    2.54   -2.38  1.0000
 -17  18  10      39     371     0.00000 0.00000 0.00000 0.00000 0.00000 0.00000    -342   -5.34   -2.26  1.0000
 -16  18  10     124     404     0.00000 0.00000 0.00000 0.00000 0.00000 0.00000     249   -4.22    1.04  1.0000
 -15  18  10     102     497     0.00000 0.00000 0.00000 0.00000 0.00000 0.00000      78    1.19   -0.15  1.0000
 -14  18  10     233     327     0.00000 0.00000 0.00000 0.00000 0.00000 0.00000     200    1.03    0.00  1.0000
 -13  18  10     891     367     0.00000 0.00000 0.00000 0.00000 0.00000 0.00000    1159    2.62    8.04  1.0000
 -12  18  10     751     330     0.00000 0.00000 0.00000 0.00000 0.00000 0.00000     732    0.67   -2.67  1.0000
 -11  18  10    1014     363     0.00000 0.00000 0.00000 0.00000 0.00000 0.00000    1230   -3.91  -13.58  1.0000
 -10  18  10     189     334     0.00000 0.00000 0.00000 0.00000 0.00000 0.00000     392   -4.47   -5.49  1.0000
  -9  18  10     298     313     0.00000 0.00000 0.00000 0.00000 0.00000 0.00000     747   -8.85    4.24  1.0000
  -8  18  10    1528     449     0.00000 0.00000 0.00000 0.00000 0.00000 0.00000    1084   -6.44    5.91  1.0000
  -7  18  10    1644     754     0.00000 0.00000 0.00000 0.00000 0.00000 0.00000    2417   -7.87   -1.85  1.0000
  -6  18  10     832     539     0.00000 0.00000 0.00000 0.00000 0.00000 0.00000     920   -1.36   -8.77  1.0000
  -5  18  10     896     616     0.00000 0.00000 0.00000 0.00000 0.00000 0.00000    1471    5.31   -8.32  1.0000
  -4  18  10       8     560     0.00000 0.00000 0.00000 0.00000 0.00000 0.00000    -350   -1.57   -2.05  1.0000
  -3  18  10     324     362     0.00000 0.00000 0.00000 0.00000 0.00000 0.00000     285   -1.45    3.42  1.0000
  -2  18  10    1392     487     0.00000 0.00000 0.00000 0.00000 0.00000 0.00000    1092    4.09    5.06  1.0000
  -1  18  10    1720    1205     0.00000 0.00000 0.00000 0.00000 0.00000 0.00000    1814    0.97    1.45  1.0000
   0  18  10     978     894     0.00000 0.00000 0.00000 0.00000 0.00000 0.00000    1028   -0.44   -4.72  1.0000
 -18  19  10     829     974     0.00000 0.00000 0.00000 0.00000 0.00000 0.00000     987   -1.92   -2.61  1.0000
 -17  19  10    2276    1746     0.00000 0.00000 0.00000 0.00000 0.00000 0.00000    2055    2.37   -1.79  1.0000
 -16  19  10     213     654     0.00000 0.00000 0.00000 0.00000 0.00000 0.00000     477    6.73    0.91  1.0000
 -15  19  10     226     666     0.00000 0.00000 0.00000 0.00000 0.00000 0.00000     241    0.39    0.55  1.0000
 -14  19  10     336     341     0.00000 0.00000 0.00000 0.00000 0.00000 0.00000     241   -3.08    5.25  1.0000
 -13  19  10    1162     432     0.00000 0.00000 0.00000 0.00000 0.00000 0.00000    1451   -3.60    4.29  1.0000
 -12  19  10     467     297     0.00000 0.00000 0.00000 0.00000 0.00000 0.00000     654   -3.07   -3.61  1.0000
 -11  19  10      10     249     0.00000 0.00000 0.00000 0.00000 0.00000 0.00000    -106   -2.82   -0.83  1.0000
 -10  19  10     606     363     0.00000 0.00000 0.00000 0.00000 0.00000 0.00000    1038   -6.69    3.65  1.0000
  -9  19  10      38     242     0.00000 0.00000 0.00000 0.00000 0.00000 0.00000    -111   -3.02    4.87  1.0000
  -8  19  10      32     354     0.00000 0.00000 0.00000 0.00000 0.00000 0.00000    -477   -3.13   -4.30  1.0000
  -7  19  10     167     903     0.00000 0.00000 0.00000 0.00000 0.00000 0.00000     443   -4.04   -6.48  1.0000
  -6  19  10      28     586     0.00000 0.00000 0.00000 0.00000 0.00000 0.00000    -240    2.17   -4.40  1.0000
  -5  19  10    1959     882     0.00000 0.00000 0.00000 0.00000 0.00000 0.00000    2469   -1.11  -11.62  1.0000
  -4  19  10      38     449     0.00000 0.00000 0.00000 0.00000 0.00000 0.00000    -509   -3.90   -4.26  1.0000
  -3  19  10     474     808     0.00000 0.00000 0.00000 0.00000 0.00000 0.00000     490   -2.10   10.17  1.0000
  -2  19  10     766    1033     0.00000 0.00000 0.00000 0.00000 0.00000 0.00000    1851   -3.59   14.52  1.0000
  -1  19  10     155     766     0.00000 0.00000 0.00000 0.00000 0.00000 0.00000     479   -1.50    8.83  1.0000
   0  19  10       6     779     0.00000 0.00000 0.00000 0.00000 0.00000 0.00000    -808    0.39    2.20  1.0000
 -17  20  10     292     742     0.00000 0.00000 0.00000 0.00000 0.00000 0.00000     724    6.34    6.84  1.0000
 -16  20  10     520     902     0.00000 0.00000 0.00000 0.00000 0.00000 0.00000     984    7.41    4.77  1.0000
 -15  20  10     672     650     0.00000 0.00000 0.00000 0.00000 0.00000 0.00000     813   -2.43    1.35  1.0000
 -14  20  10      28     400     0.00000 0.00000 0.00000 0.00000 0.00000 0.00000    -146   -4.90    0.15  1.0000
 -13  20  10     436     671     0.00000 0.00000 0.00000 0.00000 0.00000 0.00000     563   -2.62   -0.63  1.0000
 -12  20  10     599     309     0.00000 0.00000 0.00000 0.00000 0.00000 0.00000     567   -1.10    3.63  1.0000
 -11  20  10      47     376     0.00000 0.00000 0.00000 0.00000 0.00000 0.00000      79   -2.83    5.12  1.0000
 -10  20  10      14     293     0.00000 0.00000 0.00000 0.00000 0.00000 0.00000     -16   -0.14    3.52  1.0000
  -9  20  10     254     391     0.00000 0.00000 0.00000 0.00000 0.00000 0.00000     341   -2.27   -0.95  1.0000
  -8  20  10     189     435     0.00000 0.00000 0.00000 0.00000 0.00000 0.00000     258   -1.54   -4.82  1.0000
  -7  20  10     884     578     0.00000 0.00000 0.00000 0.00000 0.00000 0.00000     981    0.58    5.63  1.0000
  -6  20  10     353     512     0.00000 0.00000 0.00000 0.00000 0.00000 0.00000     253   -3.19   -2.93  1.0000
  -5  20  10       6    1028     0.00000 0.00000 0.00000 0.00000 0.00000 0.00000     408   -1.24  -17.08  1.0000
  -4  20  10     420    1438     0.00000 0.00000 0.00000 0.00000 0.00000 0.00000     837    3.34   -7.22  1.0000
  -3  20  10     501    1410     0.00000 0.00000 0.00000 0.00000 0.00000 0.00000     574   -1.48    3.34  1.0000
  -2  20  10      33     950     0.00000 0.00000 0.00000 0.00000 0.00000 0.00000   -1004   -4.00    3.52  1.0000
 -16  21  10     580    1369     0.00000 0.00000 0.00000 0.00000 0.00000 0.00000     516    1.22    1.22  1.0000
 -15  21  10     845    1111     0.00000 0.00000 0.00000 0.00000 0.00000 0.00000     937    1.22   -2.80  1.0000
 -13  21  10       0     496     0.00000 0.00000 0.00000 0.00000 0.00000 0.00000    -219   -0.28   -0.45  1.0000
 -12  21  10       3     707     0.00000 0.00000 0.00000 0.00000 0.00000 0.00000    -559   -1.22    1.09  1.0000
 -11  21  10       6     339     0.00000 0.00000 0.00000 0.00000 0.00000 0.00000    -414    0.34    2.21  1.0000
 -10  21  10       2     554     0.00000 0.00000 0.00000 0.00000 0.00000 0.00000     -40    1.30   -0.42  1.0000
  -9  21  10     533     379     0.00000 0.00000 0.00000 0.00000 0.00000 0.00000     601    1.33   -0.55  1.0000
  -8  21  10     663    1277     0.00000 0.00000 0.00000 0.00000 0.00000 0.00000     370    6.45    3.80  1.0000
  -7  21  10      96     566     0.00000 0.00000 0.00000 0.00000 0.00000 0.00000     249   -4.32    5.22  1.0000
  -6  21  10      72     488     0.00000 0.00000 0.00000 0.00000 0.00000 0.00000    -197   -7.29   -3.13  1.0000
 -12  22  10      10     638     0.00000 0.00000 0.00000 0.00000 0.00000 0.00000    -143    2.38   -1.79  1.0000
 -11  22  10      78     510     0.00000 0.00000 0.00000 0.00000 0.00000 0.00000     156    3.44   -0.44  1.0000
 -10  22  10       5     536     0.00000 0.00000 0.00000 0.00000 0.00000 0.00000    -281    1.46   -1.34  1.0000
  -9  22  10     733     635     0.00000 0.00000 0.00000 0.00000 0.00000 0.00000    1425    9.78   -2.52  1.0000
  -8  22  10     457     940     0.00000 0.00000 0.00000 0.00000 0.00000 0.00000     793    5.74   -3.78  1.0000
  -1   2  11   17615     424     0.00000 0.00000 0.00000 0.00000 0.00000 0.00000   14502  -11.45    2.07  1.0000
  -2   3  11    8909     320     0.00000 0.00000 0.00000 0.00000 0.00000 0.00000    6902  -10.62    2.55  1.0000
  -1   3  11   20770     567     0.00000 0.00000 0.00000 0.00000 0.00000 0.00000   27225  -19.50   -1.57  1.0000
  -3   4  11   46398     953     0.00000 0.00000 0.00000 0.00000 0.00000 0.00000   48491   -4.49   -2.32  1.0000
  -2   4  11    8634     232     0.00000 0.00000 0.00000 0.00000 0.00000 0.00000    4826  -21.98   -4.43  1.0000
  -1   4  11    4620     154     0.00000 0.00000 0.00000 0.00000 0.00000 0.00000    1737  -24.56   -0.84  1.0000
  -4   5  11   16617     533     0.00000 0.00000 0.00000 0.00000 0.00000 0.00000   17285    2.03    5.36  1.0000
  -3   5  11     214      79     0.00000 0.00000 0.00000 0.00000 0.00000 0.00000     211   -0.22   -0.53  1.0000
  -2   5  11   26318     600     0.00000 0.00000 0.00000 0.00000 0.00000 0.00000   30915  -12.69   -0.61  1.0000
  -1   5  11    2893     234     0.00000 0.00000 0.00000 0.00000 0.00000 0.00000    2658   -2.41    2.86  1.0000
  -5   6  11    5467     278     0.00000 0.00000 0.00000 0.00000 0.00000 0.00000    5393    0.48   -0.15  1.0000
  -4   6  11   33663     634     0.00000 0.00000 0.00000 0.00000 0.00000 0.00000   30775    7.51    2.73  1.0000
  -3   6  11   11730     387     0.00000 0.00000 0.00000 0.00000 0.00000 0.00000   13542    7.50    2.68  1.0000
  -2   6  11    2363     166     0.00000 0.00000 0.00000 0.00000 0.00000 0.00000    2698    2.95    2.28  1.0000
  -1   6  11    6502     242     0.00000 0.00000 0.00000 0.00000 0.00000 0.00000    5232    7.78    0.07  1.0000
  -6   7  11   48853     790     0.00000 0.00000 0.00000 0.00000 0.00000 0.00000   48845    0.31   -5.73  1.0000
  -5   7  11   46648    1024     0.00000 0.00000 0.00000 0.00000 0.00000 0.00000   49085    5.28   -4.68  1.0000
  -4   7  11    3960     201     0.00000 0.00000 0.00000 0.00000 0.00000 0.00000    4083    0.79    2.88  1.0000
  -3   7  11     130      69     0.00000 0.00000 0.00000 0.00000 0.00000 0.00000      11   -7.59   -2.04  1.0000
  -2   7  11    3431     164     0.00000 0.00000 0.00000 0.00000 0.00000 0.00000    2419   -8.70   -1.58  1.0000
  -1   7  11    4536     281     0.00000 0.00000 0.00000 0.00000 0.00000 0.00000    3732    6.25   -3.79  1.0000
  -7   8  11     671     131     0.00000 0.00000 0.00000 0.00000 0.00000 0.00000    1015   -5.54    0.57  1.0000
  -6   8  11    7872     357     0.00000 0.00000 0.00000 0.00000 0.00000 0.00000    9066    5.99    2.01  1.0000
  -5   8  11     967     119     0.00000 0.00000 0.00000 0.00000 0.00000 0.00000     673    4.98    2.95  1.0000
  -4   8  11   21753     649     0.00000 0.00000 0.00000 0.00000 0.00000 0.00000   25790  -12.14   -1.84  1.0000
  -3   8  11    3915     169     0.00000 0.00000 0.00000 0.00000 0.00000 0.00000    1606  -21.01   -5.72  1.0000
  -2   8  11    5608     291     0.00000 0.00000 0.00000 0.00000 0.00000 0.00000    6613   -5.92   -4.21  1.0000
  -1   8  11    2529     252     0.00000 0.00000 0.00000 0.00000 0.00000 0.00000    3702    9.85   -4.02  1.0000
  -8   9  11    1709     164     0.00000 0.00000 0.00000 0.00000 0.00000 0.00000     825  -11.62   -2.26  1.0000
  -7   9  11    1095     179     0.00000 0.00000 0.00000 0.00000 0.00000 0.00000    1611   -6.64    3.09  1.0000
  -6   9  11   13555     555     0.00000 0.00000 0.00000 0.00000 0.00000 0.00000   14872    5.09    1.89  1.0000
  -5   9  11    6906     364     0.00000 0.00000 0.00000 0.00000 0.00000 0.00000    6934   -0.24    3.62  1.0000
  -4   9  11    5912     357     0.00000 0.00000 0.00000 0.00000 0.00000 0.00000    8003  -11.53   -4.16  1.0000
  -3   9  11     288      81     0.00000 0.00000 0.00000 0.00000 0.00000 0.00000     176   -6.79   -6.60  1.0000
  -2   9  11    1078     123     0.00000 0.00000 0.00000 0.00000 0.00000 0.00000     997    1.15    0.44  1.0000
  -1   9  11   13493     428     0.00000 0.00000 0.00000 0.00000 0.00000 0.00000   13663    0.53    2.47  1.0000
  -9  10  11    2061     159     0.00000 0.00000 0.00000 0.00000 0.00000 0.00000    1287   -9.64    3.12  1.0000
  -8  10  11    3482     334     0.00000 0.00000 0.00000 0.00000 0.00000 0.00000    5010  -11.12    2.28  1.0000
  -7  10  11   13227     582     0.00000 0.00000 0.00000 0.00000 0.00000 0.00000   14135   -3.73    1.83  1.0000
  -6  10  11    4954     315     0.00000 0.00000 0.00000 0.00000 0.00000 0.00000    5508    3.55    0.74  1.0000
  -5  10  11    3310     272     0.00000 0.00000 0.00000 0.00000 0.00000 0.00000    3995    5.35   -0.69  1.0000
  -4  10  11   11583     531     0.00000 0.00000 0.00000 0.00000 0.00000 0.00000   12665    4.83   -4.68  1.0000
  -3  10  11    1858     163     0.00000 0.00000 0.00000 0.00000 0.00000 0.00000    1636    3.15   -2.99  1.0000
  -2  10  11    2503     205     0.00000 0.00000 0.00000 0.00000 0.00000 0.00000    2945   -4.07    0.70  1.0000
  -1  10  11    1814     183     0.00000 0.00000 0.00000 0.00000 0.00000 0.00000    1625   -2.08   -1.49  1.0000
 -10  11  11    2526     245     0.00000 0.00000 0.00000 0.00000 0.00000 0.00000    3136   -5.39    4.20  1.0000
  -9  11  11      19     208     0.00000 0.00000 0.00000 0.00000 0.00000 0.00000     129   -8.76    6.66  1.0000
  -8  11  11     311     188     0.00000 0.00000 0.00000 0.00000 0.00000 0.00000     440   -3.10    0.63  1.0000
  -7  11  11   14765     588     0.00000 0.00000 0.00000 0.00000 0.00000 0.00000   14934    0.71   -1.51  1.0000
  -6  11  11    3715     216     0.00000 0.00000 0.00000 0.00000 0.00000 0.00000    2710    8.43   -1.07  1.0000
  -5  11  11      66     123     0.00000 0.00000 0.00000 0.00000 0.00000 0.00000     481   12.78   -1.78  1.0000
  -4  11  11     519     109     0.00000 0.00000 0.00000 0.00000 0.00000 0.00000     171    9.03   -0.84  1.0000
  -3  11  11     935     161     0.00000 0.00000 0.00000 0.00000 0.00000 0.00000     873    1.00    1.40  1.0000
  -2  11  11    3065     201     0.00000 0.00000 0.00000 0.00000 0.00000 0.00000    2587   -4.11   -2.12  1.0000
  -1  11  11   12236     493     0.00000 0.00000 0.00000 0.00000 0.00000 0.00000   12897   -2.41   -4.57  1.0000
 -11  12  11     498     240     0.00000 0.00000 0.00000 0.00000 0.00000 0.00000     685   -2.85   -5.56  1.0000
 -10  12  11      26     236     0.00000 0.00000 0.00000 0.00000 0.00000 0.00000    -181   -4.69   -0.54  1.0000
  -9  12  11    2463     297     0.00000 0.00000 0.00000 0.00000 0.00000 0.00000    1961   -5.01    0.34  1.0000
  -8  12  11     509     155     0.00000 0.00000 0.00000 0.00000 0.00000 0.00000     524   -0.49    2.92  1.0000
  -7  12  11     385     133     0.00000 0.00000 0.00000 0.00000 0.00000 0.00000     284    2.67    1.84  1.0000
  -6  12  11   10435     452     0.00000 0.00000 0.00000 0.00000 0.00000 0.00000    9510    4.34   -0.09  1.0000
  -5  12  11    1309     265     0.00000 0.00000 0.00000 0.00000 0.00000 0.00000     780    7.98    2.93  1.0000
  -4  12  11    8315     578     0.00000 0.00000 0.00000 0.00000 0.00000 0.00000    9792    7.13    3.60  1.0000
  -3  12  11       6     121     0.00000 0.00000 0.00000 0.00000 0.00000 0.00000      11    0.47    1.31  1.0000
  -2  12  11     657     138     0.00000 0.00000 0.00000 0.00000 0.00000 0.00000     596   -1.19   -2.59  1.0000
  -1  12  11     256     148     0.00000 0.00000 0.00000 0.00000 0.00000 0.00000     431   -2.24   -6.83  1.0000
 -12  13  11     288     164     0.00000 0.00000 0.00000 0.00000 0.00000 0.00000     250    3.07   -4.44  1.0000
 -11  13  11     258     238     0.00000 0.00000 0.00000 0.00000 0.00000 0.00000     323   -1.46   -4.28  1.0000
 -10  13  11    8108     735     0.00000 0.00000 0.00000 0.00000 0.00000 0.00000    8044   -0.38   -3.97  1.0000
  -9  13  11   10191     634     0.00000 0.00000 0.00000 0.00000 0.00000 0.00000   10046    0.52    4.84  1.0000
  -8  13  11     117     172     0.00000 0.00000 0.00000 0.00000 0.00000 0.00000     278    2.08    8.01  1.0000
  -7  13  11     898     177     0.00000 0.00000 0.00000 0.00000 0.00000 0.00000     800   -1.76    2.13  1.0000
  -6  13  11   14214     547     0.00000 0.00000 0.00000 0.00000 0.00000 0.00000   12209   -8.10   -1.73  1.0000
  -5  13  11    4153     355     0.00000 0.00000 0.00000 0.00000 0.00000 0.00000    4010    1.04    1.43  1.0000
  -4  13  11    6280     366     0.00000 0.00000 0.00000 0.00000 0.00000 0.00000    5773    2.88    2.90  1.0000
  -3  13  11    6159     340     0.00000 0.00000 0.00000 0.00000 0.00000 0.00000    6136   -0.13   -0.47  1.0000
  -2  13  11    5843     392     0.00000 0.00000 0.00000 0.00000 0.00000 0.00000    5222    4.00   -4.38  1.0000
  -1  13  11    2599     373     0.00000 0.00000 0.00000 0.00000 0.00000 0.00000    3017    3.46   -7.14  1.0000
 -13  14  11      41     313     0.00000 0.00000 0.00000 0.00000 0.00000 0.00000     178    6.84    1.99  1.0000
 -12  14  11    2046     303     0.00000 0.00000 0.00000 0.00000 0.00000 0.00000    2166    1.14    2.13  1.0000
 -11  14  11     718     379     0.00000 0.00000 0.00000 0.00000 0.00000 0.00000     842   -1.78   -4.61  1.0000
 -10  14  11      16     234     0.00000 0.00000 0.00000 0.00000 0.00000 0.00000     143   -1.17   -8.30  1.0000
  -9  14  11     213     582     0.00000 0.00000 0.00000 0.00000 0.00000 0.00000     227   -0.29    1.85  1.0000
  -8  14  11     696     456     0.00000 0.00000 0.00000 0.00000 0.00000 0.00000     706    0.03    2.54  1.0000
  -7  14  11      11     210     0.00000 0.00000 0.00000 0.00000 0.00000 0.00000     198   -9.51   -3.79  1.0000
  -6  14  11     308     203     0.00000 0.00000 0.00000 0.00000 0.00000 0.00000     161   -4.47   -2.96  1.0000
  -5  14  11    2704     305     0.00000 0.00000 0.00000 0.00000 0.00000 0.00000    2678   -0.23    0.38  1.0000
  -4  14  11    6941     431     0.00000 0.00000 0.00000 0.00000 0.00000 0.00000    7488   -2.97   -1.89  1.0000
  -3  14  11     111      85     0.00000 0.00000 0.00000 0.00000 0.00000 0.00000     103    2.28   -1.83  1.0000
  -2  14  11     331     271     0.00000 0.00000 0.00000 0.00000 0.00000 0.00000     509    2.81   -5.35  1.0000
  -1  14  11     420     191     0.00000 0.00000 0.00000 0.00000 0.00000 0.00000     562    1.89   -8.06  1.0000
 -14  15  11    3949     734     0.00000 0.00000 0.00000 0.00000 0.00000 0.00000    4470    2.86    8.43  1.0000
 -13  15  11    2690     409     0.00000 0.00000 0.00000 0.00000 0.00000 0.00000    2302    3.68    3.81  1.0000
 -12  15  11    1639     377     0.00000 0.00000 0.00000 0.00000 0.00000 0.00000    1973   -3.73    0.53  1.0000
 -11  15  11    2641     427     0.00000 0.00000 0.00000 0.00000 0.00000 0.00000    2637   -0.62   -7.63  1.0000
 -10  15  11     110     186     0.00000 0.00000 0.00000 0.00000 0.00000 0.00000     102   -0.93   -6.29  1.0000
  -9  15  11    7771     588     0.00000 0.00000 0.00000 0.00000 0.00000 0.00000    6810   -5.21   -2.01  1.0000
  -8  15  11     904     261     0.00000 0.00000 0.00000 0.00000 0.00000 0.00000    1191   -4.17   -0.10  1.0000
  -7  15  11    2572     287     0.00000 0.00000 0.00000 0.00000 0.00000 0.00000    2369    1.81    1.13  1.0000
  -6  15  11     737     177     0.00000 0.00000 0.00000 0.00000 0.00000 0.00000     575    3.01   -2.35  1.0000
  -5  15  11    1808     200     0.00000 0.00000 0.00000 0.00000 0.00000 0.00000    1602   -2.13   -3.98  1.0000
  -4  15  11    7104     455     0.00000 0.00000 0.00000 0.00000 0.00000 0.00000    6440   -3.73   -1.83  1.0000
  -3  15  11    1798     260     0.00000 0.00000 0.00000 0.00000 0.00000 0.00000    2148   -3.72    0.73  1.0000
  -2  15  11    1215     293     0.00000 0.00000 0.00000 0.00000 0.00000 0.00000    1190    0.69   -2.34  1.0000
  -1  15  11     107     248     0.00000 0.00000 0.00000 0.00000 0.00000 0.00000     136    1.24   -0.80  1.0000
 -15  16  11     356     529     0.00000 0.00000 0.00000 0.00000 0.00000 0.00000     945    2.53   11.95  1.0000
 -14  16  11      66     326     0.00000 0.00000 0.00000 0.00000 0.00000 0.00000     140    0.57    6.02  1.0000
 -13  16  11     565     289     0.00000 0.00000 0.00000 0.00000 0.00000 0.00000     649    1.21   -4.77  1.0000
 -12  16  11     267     266     0.00000 0.00000 0.00000 0.00000 0.00000 0.00000     444    3.42   -4.34  1.0000
 -11  16  11     906     281     0.00000 0.00000 0.00000 0.00000 0.00000 0.00000     863    0.72    3.01  1.0000
 -10  16  11     347     276     0.00000 0.00000 0.00000 0.00000 0.00000 0.00000     368   -0.51    4.32  1.0000
  -9  16  11    4536     616     0.00000 0.00000 0.00000 0.00000 0.00000 0.00000    5169   -3.90   -5.98  1.0000
  -8  16  11    2927     375     0.00000 0.00000 0.00000 0.00000 0.00000 0.00000    2742   -1.54   -2.11  1.0000
  -7  16  11     222     177     0.00000 0.00000 0.00000 0.00000 0.00000 0.00000     379    4.05    1.93  1.0000
  -6  16  11      13     148     0.00000 0.00000 0.00000 0.00000 0.00000 0.00000      -8   -3.38    0.10  1.0000
  -5  16  11    3552     479     0.00000 0.00000 0.00000 0.00000 0.00000 0.00000    3940   -2.65   -4.76  1.0000
  -4  16  11     346     496     0.00000 0.00000 0.00000 0.00000 0.00000 0.00000     576   -2.49   -8.35  1.0000
  -3  16  11    3153     683     0.00000 0.00000 0.00000 0.00000 0.00000 0.00000    3265    0.89    0.70  1.0000
  -2  16  11     317     312     0.00000 0.00000 0.00000 0.00000 0.00000 0.00000     183    5.05    3.90  1.0000
  -1  16  11       6     297     0.00000 0.00000 0.00000 0.00000 0.00000 0.00000    -373   -2.09   -0.73  1.0000
 -16  17  11      51     360     0.00000 0.00000 0.00000 0.00000 0.00000 0.00000    -106    3.83    5.49  1.0000
 -15  17  11     149     297     0.00000 0.00000 0.00000 0.00000 0.00000 0.00000     189    0.40    7.20  1.0000
 -14  17  11     937     541     0.00000 0.00000 0.00000 0.00000 0.00000 0.00000     893   -0.75    1.53  1.0000
 -13  17  11     529     286     0.00000 0.00000 0.00000 0.00000 0.00000 0.00000     537    0.20   -1.23  1.0000
 -12  17  11    1337     498     0.00000 0.00000 0.00000 0.00000 0.00000 0.00000    1309    0.74    5.55  1.0000
 -11  17  11     114     337     0.00000 0.00000 0.00000 0.00000 0.00000 0.00000     563   -0.34   12.91  1.0000
 -10  17  11    1136     376     0.00000 0.00000 0.00000 0.00000 0.00000 0.00000     896   -3.48    0.66  1.0000
  -9  17  11     627     368     0.00000 0.00000 0.00000 0.00000 0.00000 0.00000    1006   -0.64  -10.69  1.0000
  -8  17  11       4     338     0.00000 0.00000 0.00000 0.00000 0.00000 0.00000    -281   -1.30   -1.21  1.0000
  -7  17  11     261     632     0.00000 0.00000 0.00000 0.00000 0.00000 0.00000     492   -3.88    8.35  1.0000
  -6  17  11     146     273     0.00000 0.00000 0.00000 0.00000 0.00000 0.00000     115    1.06    3.93  1.0000
  -5  17  11     171     305     0.00000 0.00000 0.00000 0.00000 0.00000 0.00000     499   -1.70  -11.44  1.0000
  -4  17  11     389     428     0.00000 0.00000 0.00000 0.00000 0.00000 0.00000    1035   -2.72  -11.52  1.0000
  -3  17  11      11     362     0.00000 0.00000 0.00000 0.00000 0.00000 0.00000     -21    2.76   -1.39  1.0000
  -2  17  11       6     341     0.00000 0.00000 0.00000 0.00000 0.00000 0.00000      51   -3.85   -2.29  1.0000
  -1  17  11      91     547     0.00000 0.00000 0.00000 0.00000 0.00000 0.00000     157    0.56   -4.16  1.0000
 -17  18  11      28     973     0.00000 0.00000 0.00000 0.00000 0.00000 0.00000    -172   -4.89    0.86  1.0000
 -16  18  11     786     483     0.00000 0.00000 0.00000 0.00000 0.00000 0.00000     793   -0.14    3.28  1.0000
 -15  18  11    1202     619     0.00000 0.00000 0.00000 0.00000 0.00000 0.00000    1472   -3.01    7.82  1.0000
 -14  18  11     368     889     0.00000 0.00000 0.00000 0.00000 0.00000 0.00000     501   -2.84    5.62  1.0000
 -13  18  11     106     406     0.00000 0.00000 0.00000 0.00000 0.00000 0.00000     189   -2.13    7.45  1.0000
 -12  18  11     453     290     0.00000 0.00000 0.00000 0.00000 0.00000 0.00000     569   -1.73    8.95  1.0000
 -11  18  11     258     397     0.00000 0.00000 0.00000 0.00000 0.00000 0.00000     152   -3.76    2.36  1.0000
 -10  18  11     569     452     0.00000 0.00000 0.00000 0.00000 0.00000 0.00000     749   -2.45   -6.64  1.0000
  -9  18  11      78     275     0.00000 0.00000 0.00000 0.00000 0.00000 0.00000     175   -1.92   -8.23  1.0000
  -8  18  11    1358     401     0.00000 0.00000 0.00000 0.00000 0.00000 0.00000    1175    2.31    4.27  1.0000
  -7  18  11    1323     959     0.00000 0.00000 0.00000 0.00000 0.00000 0.00000    2016    5.49   11.41  1.0000
  -6  18  11     531     639     0.00000 0.00000 0.00000 0.00000 0.00000 0.00000     534    0.02    0.33  1.0000
  -5  18  11      77     419     0.00000 0.00000 0.00000 0.00000 0.00000 0.00000    -105   -6.84   -4.54  1.0000
  -4  18  11    1643     956     0.00000 0.00000 0.00000 0.00000 0.00000 0.00000    2393   -7.72    2.37  1.0000
  -3  18  11     137     477     0.00000 0.00000 0.00000 0.00000 0.00000 0.00000     399   -7.81    1.22  1.0000
  -2  18  11     472    1880     0.00000 0.00000 0.00000 0.00000 0.00000 0.00000     583   -0.96    2.92  1.0000
  -1  18  11     641    1172     0.00000 0.00000 0.00000 0.00000 0.00000 0.00000    1483   11.52    4.98  1.0000
 -18  19  11    1622    1622     0.00000 0.00000 0.00000 0.00000 0.00000 0.00000    2765  -10.98    4.90  1.0000
 -17  19  11      30    1331     0.00000 0.00000 0.00000 0.00000 0.00000 0.00000   -1996   -5.09    0.77  1.0000
 -16  19  11      10     517     0.00000 0.00000 0.00000 0.00000 0.00000 0.00000     -53    2.43    1.61  1.0000
 -15  19  11     442     397     0.00000 0.00000 0.00000 0.00000 0.00000 0.00000     551    2.35   -3.92  1.0000
 -14  19  11      50     347     0.00000 0.00000 0.00000 0.00000 0.00000 0.00000    -349   -3.30   -5.70  1.0000
 -13  19  11    2222     604     0.00000 0.00000 0.00000 0.00000 0.00000 0.00000    2460   -2.27    4.62  1.0000
 -12  19  11     562     281     0.00000 0.00000 0.00000 0.00000 0.00000 0.00000     476   -1.82    0.64  1.0000
 -11  19  11     554     347     0.00000 0.00000 0.00000 0.00000 0.00000 0.00000     883   -4.34   -5.74  1.0000
 -10  19  11     121     291     0.00000 0.00000 0.00000 0.00000 0.00000 0.00000     115   -1.20   -7.19  1.0000
  -9  19  11      23     521     0.00000 0.00000 0.00000 0.00000 0.00000 0.00000      49    3.63   -3.23  1.0000
  -8  19  11     152     442     0.00000 0.00000 0.00000 0.00000 0.00000 0.00000     730   13.09    4.22  1.0000
  -7  19  11     639     555     0.00000 0.00000 0.00000 0.00000 0.00000 0.00000    1245    9.35   -2.05  1.0000
  -6  19  11    1081     956     0.00000 0.00000 0.00000 0.00000 0.00000 0.00000     973    2.31   -6.64  1.0000
  -5  19  11    1330     683     0.00000 0.00000 0.00000 0.00000 0.00000 0.00000    1260   -1.07   -2.52  1.0000
  -4  19  11      18     789     0.00000 0.00000 0.00000 0.00000 0.00000 0.00000     -78   -2.81   -2.83  1.0000
  -3  19  11     569     713     0.00000 0.00000 0.00000 0.00000 0.00000 0.00000     483   -2.49    4.17  1.0000
  -2  19  11     376     707     0.00000 0.00000 0.00000 0.00000 0.00000 0.00000     735    4.55   10.70  1.0000
  -1  19  11    1755     791     0.00000 0.00000 0.00000 0.00000 0.00000 0.00000    1396    4.18    1.63  1.0000
 -17  20  11     144    1184     0.00000 0.00000 0.00000 0.00000 0.00000 0.00000     315    4.66   -3.12  1.0000
 -16  20  11    1796    1105     0.00000 0.00000 0.00000 0.00000 0.00000 0.00000    1466    4.97   -5.15  1.0000
 -15  20  11    2462    1710     0.00000 0.00000 0.00000 0.00000 0.00000 0.00000    3599    5.07  -12.62  1.0000
 -14  20  11     340     601     0.00000 0.00000 0.00000 0.00000 0.00000 0.00000     491    2.60   -8.17  1.0000
 -13  20  11     399     419     0.00000 0.00000 0.00000 0.00000 0.00000 0.00000     602   -3.80    3.36  1.0000
 -12  20  11       4     266     0.00000 0.00000 0.00000 0.00000 0.00000 0.00000      11   -1.62    0.62  1.0000
 -11  20  11     428     507     0.00000 0.00000 0.00000 0.00000 0.00000 0.00000     324    2.55   -0.67  1.0000
 -10  20  11    1702     399     0.00000 0.00000 0.00000 0.00000 0.00000 0.00000    1630   -0.83    0.12  1.0000
  -9  20  11       4     379     0.00000 0.00000 0.00000 0.00000 0.00000 0.00000      18    5.55    1.26  1.0000
  -8  20  11     975     454     0.00000 0.00000 0.00000 0.00000 0.00000 0.00000     663    5.18   -0.46  1.0000
  -7  20  11     168    2390     0.00000 0.00000 0.00000 0.00000 0.00000 0.00000     475    3.64   -9.65  1.0000
  -6  20  11     167     808     0.00000 0.00000 0.00000 0.00000 0.00000 0.00000     835    3.38  -14.60  1.0000
  -5  20  11     618     738     0.00000 0.00000 0.00000 0.00000 0.00000 0.00000     885   -0.01  -12.17  1.0000
  -4  20  11      54     741     0.00000 0.00000 0.00000 0.00000 0.00000 0.00000    -481    2.59   -6.38  1.0000
  -3  20  11      15     750     0.00000 0.00000 0.00000 0.00000 0.00000 0.00000    -315    1.86    3.12  1.0000
  -2  20  11     291    1106     0.00000 0.00000 0.00000 0.00000 0.00000 0.00000     362    0.33    3.67  1.0000
 -15  21  11      33     658     0.00000 0.00000 0.00000 0.00000 0.00000 0.00000    -243    4.23   -3.36  1.0000
 -13  21  11     982     901     0.00000 0.00000 0.00000 0.00000 0.00000 0.00000     797   -3.39    2.88  1.0000
 -12  21  11     373     426     0.00000 0.00000 0.00000 0.00000 0.00000 0.00000     405   -0.36    1.96  1.0000
 -11  21  11     458     385     0.00000 0.00000 0.00000 0.00000 0.00000 0.00000     388   -1.63    1.59  1.0000
 -10  21  11    1077     605     0.00000 0.00000 0.00000 0.00000 0.00000 0.00000    1434   -4.75    1.04  1.0000
  -9  21  11      46     430     0.00000 0.00000 0.00000 0.00000 0.00000 0.00000    -394   -6.25    0.91  1.0000
  -8  21  11    1441     944     0.00000 0.00000 0.00000 0.00000 0.00000 0.00000    1027   -5.44   -3.08  1.0000
  -7  21  11     509     707     0.00000 0.00000 0.00000 0.00000 0.00000 0.00000     767   -4.76   -1.43  1.0000
  -6  21  11      55     313     0.00000 0.00000 0.00000 0.00000 0.00000 0.00000     -29   -6.50   -2.41  1.0000
 -11  22  11      80     484     0.00000 0.00000 0.00000 0.00000 0.00000 0.00000    -248   -8.16   -1.74  1.0000
 -10  22  11     768    1025     0.00000 0.00000 0.00000 0.00000 0.00000 0.00000    1229   -6.82   -0.85  1.0000
  -9  22  11      72     705     0.00000 0.00000 0.00000 0.00000 0.00000 0.00000      21   -3.55   -1.01  1.0000
  -8  22  11       1     442     0.00000 0.00000 0.00000 0.00000 0.00000 0.00000    -140   -0.98    0.11  1.0000
   0   0  12  379246    6107     0.00000 0.00000 0.00000 0.00000 0.00000 0.00000  345512   26.37   -3.48  1.0000
  -1   1  12   24961    1015     0.00000 0.00000 0.00000 0.00000 0.00000 0.00000   34675   26.26    2.57  1.0000
   0   1  12    2027     409     0.00000 0.00000 0.00000 0.00000 0.00000 0.00000    6562   33.73   -0.20  1.0000
  -2   2  12  211485    3018     0.00000 0.00000 0.00000 0.00000 0.00000 0.00000  245467   32.98    6.88  1.0000
  -1   2  12   17975     441     0.00000 0.00000 0.00000 0.00000 0.00000 0.00000   13991   14.67    4.04  1.0000
   0   2  12    9647     487     0.00000 0.00000 0.00000 0.00000 0.00000 0.00000    8886   -3.95   -6.09  1.0000
  -3   3  12  311628    3053     0.00000 0.00000 0.00000 0.00000 0.00000 0.00000  296713   12.63    3.96  1.0000
  -2   3  12   10349     415     0.00000 0.00000 0.00000 0.00000 0.00000 0.00000    9077   -5.95    3.78  1.0000
  -1   3  12    3103     131     0.00000 0.00000 0.00000 0.00000 0.00000 0.00000    1295  -20.31  -14.87  1.0000
   0   3  12   54307    1255     0.00000 0.00000 0.00000 0.00000 0.00000 0.00000   69516  -28.84   -7.60  1.0000
  -4   4  12   35995    1270     0.00000 0.00000 0.00000 0.00000 0.00000 0.00000   42844   16.10    1.54  1.0000
  -3   4  12     969     139     0.00000 0.00000 0.00000 0.00000 0.00000 0.00000     997   -0.80    5.80  1.0000
  -2   4  12    1194      84     0.00000 0.00000 0.00000 0.00000 0.00000 0.00000     181  -26.34  -11.19  1.0000
  -1   4  12     898     191     0.00000 0.00000 0.00000 0.00000 0.00000 0.00000    3409  -21.70  -15.29  1.0000
   0   4  12    1342     168     0.00000 0.00000 0.00000 0.00000 0.00000 0.00000    1046   -4.29    2.33  1.0000
  -5   5  12   58573    1214     0.00000 0.00000 0.00000 0.00000 0.00000 0.00000   42563   33.23    3.44  1.0000
  -4   5  12    3546     306     0.00000 0.00000 0.00000 0.00000 0.00000 0.00000    5375   12.64    4.10  1.0000
  -3   5  12     946      93     0.00000 0.00000 0.00000 0.00000 0.00000 0.00000     547   -6.23   -3.69  1.0000
  -2   5  12    6965     354     0.00000 0.00000 0.00000 0.00000 0.00000 0.00000    9164   11.34   -4.88  1.0000
  -1   5  12     241     102     0.00000 0.00000 0.00000 0.00000 0.00000 0.00000     540    7.19    0.54  1.0000
   0   5  12   54964    1246     0.00000 0.00000 0.00000 0.00000 0.00000 0.00000   64023  -17.38    0.21  1.0000
  -6   6  12   82457    1863     0.00000 0.00000 0.00000 0.00000 0.00000 0.00000   88442    9.57   -0.08  1.0000
  -5   6  12      10     131     0.00000 0.00000 0.00000 0.00000 0.00000 0.00000      73    6.44   -2.88  1.0000
  -4   6  12   40114     803     0.00000 0.00000 0.00000 0.00000 0.00000 0.00000   40138   -0.11    2.83  1.0000
  -3   6  12   28940     939     0.00000 0.00000 0.00000 0.00000 0.00000 0.00000   35789   17.79    4.53  1.0000
  -2   6  12   14297     327     0.00000 0.00000 0.00000 0.00000 0.00000 0.00000    9030   22.87    5.39  1.0000
  -1   6  12    4709     219     0.00000 0.00000 0.00000 0.00000 0.00000 0.00000    3719   -7.05   -2.05  1.0000
   0   6  12    5941     299     0.00000 0.00000 0.00000 0.00000 0.00000 0.00000    2334  -26.66   -6.07  1.0000
  -7   7  12   34221    1054     0.00000 0.00000 0.00000 0.00000 0.00000 0.00000   31820    6.17   -0.63  1.0000
  -6   7  12   11885     502     0.00000 0.00000 0.00000 0.00000 0.00000 0.00000   13415   -6.14   -8.16  1.0000
  -5   7  12   74546    1002     0.00000 0.00000 0.00000 0.00000 0.00000 0.00000   68761  -10.10   -2.48  1.0000
  -4   7  12   29271     860     0.00000 0.00000 0.00000 0.00000 0.00000 0.00000   27742    4.18    4.54  1.0000
  -3   7  12      62      63     0.00000 0.00000 0.00000 0.00000 0.00000 0.00000      96   16.45    0.77  1.0000
  -2   7  12      34      77     0.00000 0.00000 0.00000 0.00000 0.00000 0.00000      93    9.08   -5.51  1.0000
  -1   7  12    2259     151     0.00000 0.00000 0.00000 0.00000 0.00000 0.00000    1664   -8.04   -8.41  1.0000
   0   7  12     347     139     0.00000 0.00000 0.00000 0.00000 0.00000 0.00000     459   -2.34   -2.33  1.0000
  -8   8  12      10     153     0.00000 0.00000 0.00000 0.00000 0.00000 0.00000     163    9.81    3.22  1.0000
  -7   8  12    8355     340     0.00000 0.00000 0.00000 0.00000 0.00000 0.00000    9314    4.65   -2.89  1.0000
  -6   8  12    7548     380     0.00000 0.00000 0.00000 0.00000 0.00000 0.00000    9008   -7.41   -3.61  1.0000
  -5   8  12    1517     199     0.00000 0.00000 0.00000 0.00000 0.00000 0.00000    1840    1.04    5.65  1.0000
  -4   8  12    8830     403     0.00000 0.00000 0.00000 0.00000 0.00000 0.00000    9614    3.09    7.98  1.0000
  -3   8  12     207      91     0.00000 0.00000 0.00000 0.00000 0.00000 0.00000     141   -2.52   -1.83  1.0000
  -2   8  12    1725     133     0.00000 0.00000 0.00000 0.00000 0.00000 0.00000    1307    6.55   -7.88  1.0000
  -1   8  12      13      97     0.00000 0.00000 0.00000 0.00000 0.00000 0.00000     297   12.71   -3.12  1.0000
   0   8  12    1700     217     0.00000 0.00000 0.00000 0.00000 0.00000 0.00000    1175    8.27    7.32  1.0000
  -9   9  12   10089     664     0.00000 0.00000 0.00000 0.00000 0.00000 0.00000   10888    3.54    1.75  1.0000
  -8   9  12    1919     180     0.00000 0.00000 0.00000 0.00000 0.00000 0.00000    1371    6.40   -2.66  1.0000
  -7   9  12    1536     144     0.00000 0.00000 0.00000 0.00000 0.00000 0.00000    1234    3.80   -0.39  1.0000
  -6   9  12    1323     236     0.00000 0.00000 0.00000 0.00000 0.00000 0.00000    2178    9.73    3.17  1.0000
  -5   9  12    1971     182     0.00000 0.00000 0.00000 0.00000 0.00000 0.00000    1491    7.27    7.30  1.0000
  -4   9  12     534     119     0.00000 0.00000 0.00000 0.00000 0.00000 0.00000     825   -4.24    4.34  1.0000
  -3   9  12    1214     120     0.00000 0.00000 0.00000 0.00000 0.00000 0.00000     905    4.64   -1.10  1.0000
  -2   9  12      14      84     0.00000 0.00000 0.00000 0.00000 0.00000 0.00000      92   10.21   -0.95  1.0000
  -1   9  12    1367     193     0.00000 0.00000 0.00000 0.00000 0.00000 0.00000    1929    6.16    2.70  1.0000
   0   9  12    1377     244     0.00000 0.00000 0.00000 0.00000 0.00000 0.00000    1217   -2.48    5.46  1.0000
 -10  10  12     322     216     0.00000 0.00000 0.00000 0.00000 0.00000 0.00000     383   -1.34   -1.16  1.0000
  -9  10  12      80     193     0.00000 0.00000 0.00000 0.00000 0.00000 0.00000     126   -1.64   -2.41  1.0000
  -8  10  12      68      97     0.00000 0.00000 0.00000 0.00000 0.00000 0.00000     126    3.16   -1.95  1.0000
  -7  10  12    6600     417     0.00000 0.00000 0.00000 0.00000 0.00000 0.00000    8511   10.32   -1.28  1.0000
  -6  10  12    1256     153     0.00000 0.00000 0.00000 0.00000 0.00000 0.00000     665   10.13   -5.07  1.0000
  -5  10  12    1045     158     0.00000 0.00000 0.00000 0.00000 0.00000 0.00000     841    3.14   -0.27  1.0000
  -4  10  12     107     122     0.00000 0.00000 0.00000 0.00000 0.00000 0.00000     123    0.85   -1.17  1.0000
  -3  10  12    3914     232     0.00000 0.00000 0.00000 0.00000 0.00000 0.00000    3990    0.62   -1.28  1.0000
  -2  10  12      84     139     0.00000 0.00000 0.00000 0.00000 0.00000 0.00000     184    4.16   -0.67  1.0000
  -1  10  12    2655     251     0.00000 0.00000 0.00000 0.00000 0.00000 0.00000    2945   -2.54   -0.33  1.0000
   0  10  12      18     138     0.00000 0.00000 0.00000 0.00000 0.00000 0.00000      51  -10.33    0.81  1.0000
 -11  11  12    3181     454     0.00000 0.00000 0.00000 0.00000 0.00000 0.00000    2956   -2.19   -5.25  1.0000
 -10  11  12    2729     246     0.00000 0.00000 0.00000 0.00000 0.00000 0.00000    3118   -3.34   -0.86  1.0000
  -9  11  12     677     224     0.00000 0.00000 0.00000 0.00000 0.00000 0.00000     721   -1.02    1.63  1.0000
  -8  11  12    5915     468     0.00000 0.00000 0.00000 0.00000 0.00000 0.00000    6070    0.75    3.29  1.0000
  -7  11  12    8950     437     0.00000 0.00000 0.00000 0.00000 0.00000 0.00000    7237    8.92    0.97  1.0000
  -6  11  12     734     194     0.00000 0.00000 0.00000 0.00000 0.00000 0.00000    1183    6.81   -2.50  1.0000
  -5  11  12    8979     448     0.00000 0.00000 0.00000 0.00000 0.00000 0.00000    9127    0.69    0.78  1.0000
  -4  11  12    4031     288     0.00000 0.00000 0.00000 0.00000 0.00000 0.00000    4491   -3.23   -1.16  1.0000
  -3  11  12    1545     208     0.00000 0.00000 0.00000 0.00000 0.00000 0.00000     970   -7.63   -0.75  1.0000
  -2  11  12   10477     404     0.00000 0.00000 0.00000 0.00000 0.00000 0.00000   10582   -0.46   -0.49  1.0000
  -1  11  12     297     136     0.00000 0.00000 0.00000 0.00000 0.00000 0.00000     318    0.46   -3.32  1.0000
   0  11  12    3096     423     0.00000 0.00000 0.00000 0.00000 0.00000 0.00000    2882   -1.49   -5.41  1.0000
 -12  12  12    9748     589     0.00000 0.00000 0.00000 0.00000 0.00000 0.00000    9031    3.85   -5.66  1.0000
 -11  12  12     357     234     0.00000 0.00000 0.00000 0.00000 0.00000 0.00000     423    1.68   -0.92  1.0000
 -10  12  12    4040     520     0.00000 0.00000 0.00000 0.00000 0.00000 0.00000    3985   -1.09    7.21  1.0000
  -9  12  12   10506     711     0.00000 0.00000 0.00000 0.00000 0.00000 0.00000   11046   -2.37    6.12  1.0000
  -8  12  12    2469     322     0.00000 0.00000 0.00000 0.00000 0.00000 0.00000    2423   -0.57    3.10  1.0000
  -7  12  12     278     251     0.00000 0.00000 0.00000 0.00000 0.00000 0.00000     344    1.92    1.21  1.0000
  -6  12  12      95     133     0.00000 0.00000 0.00000 0.00000 0.00000 0.00000     109    4.59    5.20  1.0000
  -5  12  12       2     172     0.00000 0.00000 0.00000 0.00000 0.00000 0.00000    -128   -1.32    0.54  1.0000
  -4  12  12      38     189     0.00000 0.00000 0.00000 0.00000 0.00000 0.00000     291   -9.59   -3.88  1.0000
  -3  12  12    2554     287     0.00000 0.00000 0.00000 0.00000 0.00000 0.00000    2461   -1.24    4.06  1.0000
  -2  12  12     515     106     0.00000 0.00000 0.00000 0.00000 0.00000 0.00000     383    3.31    4.02  1.0000
  -1  12  12    2052     261     0.00000 0.00000 0.00000 0.00000 0.00000 0.00000    2436    3.68   -4.16  1.0000
   0  12  12    5746     545     0.00000 0.00000 0.00000 0.00000 0.00000 0.00000    5158    4.21   -5.09  1.0000
 -13  13  12    4090     460     0.00000 0.00000 0.00000 0.00000 0.00000 0.00000    3911    1.76   -5.66  1.0000
 -12  13  12    1781     451     0.00000 0.00000 0.00000 0.00000 0.00000 0.00000    2028    2.00   -6.44  1.0000
 -11  13  12     399     336     0.00000 0.00000 0.00000 0.00000 0.00000 0.00000     583    1.04    7.35  1.0000
 -10  13  12      11     266     0.00000 0.00000 0.00000 0.00000 0.00000 0.00000     119    0.86    7.27  1.0000
  -9  13  12    4918     426     0.00000 0.00000 0.00000 0.00000 0.00000 0.00000    4432   -3.38   -6.00  1.0000
  -8  13  12   10847     723     0.00000 0.00000 0.00000 0.00000 0.00000 0.00000   11845   -4.17   -4.97  1.0000
  -7  13  12    2475     252     0.00000 0.00000 0.00000 0.00000 0.00000 0.00000    2186   -3.30    7.98  1.0000
  -6  13  12       9     134     0.00000 0.00000 0.00000 0.00000 0.00000 0.00000     117   -1.42    7.35  1.0000
  -5  13  12    3843     375     0.00000 0.00000 0.00000 0.00000 0.00000 0.00000    3996   -1.15    0.31  1.0000
  -4  13  12    9907     548     0.00000 0.00000 0.00000 0.00000 0.00000 0.00000   10477    2.57    1.28  1.0000
  -3  13  12      24     175     0.00000 0.00000 0.00000 0.00000 0.00000 0.00000     -14    3.36    3.16  1.0000
  -2  13  12    2273     315     0.00000 0.00000 0.00000 0.00000 0.00000 0.00000    1844    4.42    0.87  1.0000
  -1  13  12     455     227     0.00000 0.00000 0.00000 0.00000 0.00000 0.00000     638    3.68    0.96  1.0000
   0  13  12    2637     538     0.00000 0.00000 0.00000 0.00000 0.00000 0.00000    2769   -1.25    5.33  1.0000
 -14  14  12    6468    1267     0.00000 0.00000 0.00000 0.00000 0.00000 0.00000    7270    4.77   -4.60  1.0000
 -13  14  12       1     215     0.00000 0.00000 0.00000 0.00000 0.00000 0.00000      95    2.04   -8.30  1.0000
 -12  14  12      29     205     0.00000 0.00000 0.00000 0.00000 0.00000 0.00000      45    1.14   -1.99  1.0000
 -11  14  12    1234     394     0.00000 0.00000 0.00000 0.00000 0.00000 0.00000    1053    2.27    5.93  1.0000
 -10  14  12    4706     402     0.00000 0.00000 0.00000 0.00000 0.00000 0.00000    4401    2.14   -1.15  1.0000
  -9  14  12   18668     955     0.00000 0.00000 0.00000 0.00000 0.00000 0.00000   19626    3.24  -11.24  1.0000
  -8  14  12    5264     512     0.00000 0.00000 0.00000 0.00000 0.00000 0.00000    5381   -0.75    0.07  1.0000
  -7  14  12      25     182     0.00000 0.00000 0.00000 0.00000 0.00000 0.00000     351   -3.88   12.68  1.0000
  -6  14  12    1675     265     0.00000 0.00000 0.00000 0.00000 0.00000 0.00000    1740    0.36    5.47  1.0000
  -5  14  12    1095     157     0.00000 0.00000 0.00000 0.00000 0.00000 0.00000     777    4.97   -1.62  1.0000
  -4  14  12    4788     334     0.00000 0.00000 0.00000 0.00000 0.00000 0.00000    4178    4.41   -3.74  1.0000
  -3  14  12     318     129     0.00000 0.00000 0.00000 0.00000 0.00000 0.00000     362   -0.53   -2.29  1.0000
  -2  14  12    3045     446     0.00000 0.00000 0.00000 0.00000 0.00000 0.00000    2857   -1.60   -0.23  1.0000
  -1  14  12     948     210     0.00000 0.00000 0.00000 0.00000 0.00000 0.00000     912   -1.70    4.64  1.0000
   0  14  12    1040     295     0.00000 0.00000 0.00000 0.00000 0.00000 0.00000    1002    2.60    8.45  1.0000
 -15  15  12    1705    1191     0.00000 0.00000 0.00000 0.00000 0.00000 0.00000    2030    3.53   -0.47  1.0000
 -14  15  12     930     411     0.00000 0.00000 0.00000 0.00000 0.00000 0.00000     620    5.15    2.60  1.0000
 -13  15  12     778     220     0.00000 0.00000 0.00000 0.00000 0.00000 0.00000     533    5.16   -3.86  1.0000
 -12  15  12    1803     345     0.00000 0.00000 0.00000 0.00000 0.00000 0.00000    1618   -2.20    1.23  1.0000
 -11  15  12    1212     404     0.00000 0.00000 0.00000 0.00000 0.00000 0.00000    1442   -2.88    3.67  1.0000
 -10  15  12       8     391     0.00000 0.00000 0.00000 0.00000 0.00000 0.00000      67   -1.78   -4.68  1.0000
  -9  15  12    1713     517     0.00000 0.00000 0.00000 0.00000 0.00000 0.00000    1565    1.81   -1.99  1.0000
  -8  15  12     620     198     0.00000 0.00000 0.00000 0.00000 0.00000 0.00000     705    0.89    4.68  1.0000
  -7  15  12     475     163     0.00000 0.00000 0.00000 0.00000 0.00000 0.00000     282   -4.79    0.86  1.0000
  -6  15  12    1523     239     0.00000 0.00000 0.00000 0.00000 0.00000 0.00000    1566   -0.13   -3.54  1.0000
  -5  15  12     739     157     0.00000 0.00000 0.00000 0.00000 0.00000 0.00000     962    3.65   -0.90  1.0000
  -4  15  12      11     182     0.00000 0.00000 0.00000 0.00000 0.00000 0.00000    -168   -2.90   -1.21  1.0000
  -3  15  12       1     196     0.00000 0.00000 0.00000 0.00000 0.00000 0.00000      73   -2.07   -6.89  1.0000
  -2  15  12     155     276     0.00000 0.00000 0.00000 0.00000 0.00000 0.00000     490   -3.62   -8.51  1.0000
  -1  15  12     627     351     0.00000 0.00000 0.00000 0.00000 0.00000 0.00000     807   -3.34    3.21  1.0000
   0  15  12    4323     902     0.00000 0.00000 0.00000 0.00000 0.00000 0.00000    4749    3.03   -2.57  1.0000
 -16  16  12    1822     761     0.00000 0.00000 0.00000 0.00000 0.00000 0.00000    1751    0.88    4.50  1.0000
 -15  16  12     198     378     0.00000 0.00000 0.00000 0.00000 0.00000 0.00000     496    1.13   13.45  1.0000
 -14  16  12     900     245     0.00000 0.00000 0.00000 0.00000 0.00000 0.00000     572    5.39    5.19  1.0000
 -13  16  12    1810     397     0.00000 0.00000 0.00000 0.00000 0.00000 0.00000    1897    1.04   -1.84  1.0000
 -12  16  12     303     265     0.00000 0.00000 0.00000 0.00000 0.00000 0.00000     614   -5.54    4.92  1.0000
 -11  16  12      48     189     0.00000 0.00000 0.00000 0.00000 0.00000 0.00000    -100   -6.45   -0.11  1.0000
 -10  16  12    2009     453     0.00000 0.00000 0.00000 0.00000 0.00000 0.00000    1843   -1.83   -3.37  1.0000
  -9  16  12    2134     366     0.00000 0.00000 0.00000 0.00000 0.00000 0.00000    1620    5.54    0.49  1.0000
  -8  16  12    1296     257     0.00000 0.00000 0.00000 0.00000 0.00000 0.00000    1528    2.95   -1.22  1.0000
  -7  16  12    2203     362     0.00000 0.00000 0.00000 0.00000 0.00000 0.00000    2429   -1.07   -8.06  1.0000
  -6  16  12     314     271     0.00000 0.00000 0.00000 0.00000 0.00000 0.00000     337    0.41   -2.65  1.0000
  -5  16  12    9650     811     0.00000 0.00000 0.00000 0.00000 0.00000 0.00000   10104    1.64    6.13  1.0000
  -4  16  12    1688     374     0.00000 0.00000 0.00000 0.00000 0.00000 0.00000    1528    1.91   -0.91  1.0000
  -3  16  12     530     441     0.00000 0.00000 0.00000 0.00000 0.00000 0.00000    1136    0.84  -13.18  1.0000
  -2  16  12     138     366     0.00000 0.00000 0.00000 0.00000 0.00000 0.00000     341   -5.33   -4.45  1.0000
  -1  16  12     248     327     0.00000 0.00000 0.00000 0.00000 0.00000 0.00000     479   -4.52    5.24  1.0000
   0  16  12    2071    1079     0.00000 0.00000 0.00000 0.00000 0.00000 0.00000    2003   -0.76   -5.65  1.0000
 -17  17  12    1774    1043     0.00000 0.00000 0.00000 0.00000 0.00000 0.00000    1682    1.16   -0.88  1.0000
 -16  17  12    1747     553     0.00000 0.00000 0.00000 0.00000 0.00000 0.00000    1607   -2.55    6.09  1.0000
 -15  17  12     112     585     0.00000 0.00000 0.00000 0.00000 0.00000 0.00000     389   -3.63    9.40  1.0000
 -14  17  12      94     275     0.00000 0.00000 0.00000 0.00000 0.00000 0.00000    -396    8.94   -1.41  1.0000
 -13  17  12     275     390     0.00000 0.00000 0.00000 0.00000 0.00000 0.00000     402    3.23   -0.10  1.0000
 -12  17  12     749     253     0.00000 0.00000 0.00000 0.00000 0.00000 0.00000     803   -1.06    1.95  1.0000
 -11  17  12     115     231     0.00000 0.00000 0.00000 0.00000 0.00000 0.00000     318    2.90   -6.17  1.0000
 -10  17  12      42     304     0.00000 0.00000 0.00000 0.00000 0.00000 0.00000    -198    5.35   -2.78  1.0000
  -9  17  12     270     373     0.00000 0.00000 0.00000 0.00000 0.00000 0.00000     576    7.00    1.67  1.0000
  -8  17  12     779     353     0.00000 0.00000 0.00000 0.00000 0.00000 0.00000    1091    4.84   -1.72  1.0000
  -7  17  12      71     318     0.00000 0.00000 0.00000 0.00000 0.00000 0.00000      80   -0.22   -1.47  1.0000
  -6  17  12    2576     522     0.00000 0.00000 0.00000 0.00000 0.00000 0.00000    2718   -1.22    2.90  1.0000
  -5  17  12    1087     362     0.00000 0.00000 0.00000 0.00000 0.00000 0.00000    1029    0.76    3.58  1.0000
  -4  17  12    1032     821     0.00000 0.00000 0.00000 0.00000 0.00000 0.00000    1332    4.04    1.45  1.0000
  -3  17  12     278     755     0.00000 0.00000 0.00000 0.00000 0.00000 0.00000     325    1.50   -1.08  1.0000
  -2  17  12     763     546     0.00000 0.00000 0.00000 0.00000 0.00000 0.00000    1080   -4.90    0.23  1.0000
  -1  17  12    1022     957     0.00000 0.00000 0.00000 0.00000 0.00000 0.00000     921   -2.36   -4.74  1.0000
   0  17  12    2911    1419     0.00000 0.00000 0.00000 0.00000 0.00000 0.00000    3083   -1.35   -1.46  1.0000
 -18  18  12     612     655     0.00000 0.00000 0.00000 0.00000 0.00000 0.00000     686   -0.04   -3.93  1.0000
 -17  18  12     928    1299     0.00000 0.00000 0.00000 0.00000 0.00000 0.00000    1218   -0.40  -12.08  1.0000
 -16  18  12     350     339     0.00000 0.00000 0.00000 0.00000 0.00000 0.00000     315   -1.28   -6.95  1.0000
 -15  18  12      29     340     0.00000 0.00000 0.00000 0.00000 0.00000 0.00000    -505    5.05   -0.02  1.0000
 -14  18  12     203     697     0.00000 0.00000 0.00000 0.00000 0.00000 0.00000     538    8.07   -2.76  1.0000
 -13  18  12     543     245     0.00000 0.00000 0.00000 0.00000 0.00000 0.00000     381    3.51    0.73  1.0000
 -12  18  12     525     311     0.00000 0.00000 0.00000 0.00000 0.00000 0.00000     672    2.77    0.91  1.0000
 -11  18  12     463     402     0.00000 0.00000 0.00000 0.00000 0.00000 0.00000     800    6.34   -2.86  1.0000
 -10  18  12    2310     691     0.00000 0.00000 0.00000 0.00000 0.00000 0.00000    1826    4.98    0.29  1.0000
  -9  18  12    1127     404     0.00000 0.00000 0.00000 0.00000 0.00000 0.00000    1382    2.61    5.62  1.0000
  -8  18  12    1112     366     0.00000 0.00000 0.00000 0.00000 0.00000 0.00000     678    7.74    5.27  1.0000
  -7  18  12     408     335     0.00000 0.00000 0.00000 0.00000 0.00000 0.00000     578    3.53    0.88  1.0000
  -6  18  12     830    1407     0.00000 0.00000 0.00000 0.00000 0.00000 0.00000     751   -1.49    2.14  1.0000
  -5  18  12    1394     681     0.00000 0.00000 0.00000 0.00000 0.00000 0.00000    1429    0.18    9.84  1.0000
  -4  18  12     235     475     0.00000 0.00000 0.00000 0.00000 0.00000 0.00000     510   -1.25   12.12  1.0000
  -3  18  12     436     415     0.00000 0.00000 0.00000 0.00000 0.00000 0.00000     367   -2.57    4.25  1.0000
  -2  18  12     149     533     0.00000 0.00000 0.00000 0.00000 0.00000 0.00000     468   -4.69   -7.64  1.0000
  -1  18  12     161     715     0.00000 0.00000 0.00000 0.00000 0.00000 0.00000     636   -9.26   -8.66  1.0000
 -17  19  12    2066    1942     0.00000 0.00000 0.00000 0.00000 0.00000 0.00000    3397    6.82  -13.40  1.0000
 -16  19  12    2525    1214     0.00000 0.00000 0.00000 0.00000 0.00000 0.00000    1729    8.85   -4.33  1.0000
 -15  19  12      19     468     0.00000 0.00000 0.00000 0.00000 0.00000 0.00000    -350    3.60    1.90  1.0000
 -14  19  12    1339     518     0.00000 0.00000 0.00000 0.00000 0.00000 0.00000     947   -5.75    2.29  1.0000
 -13  19  12     372     288     0.00000 0.00000 0.00000 0.00000 0.00000 0.00000     559   -1.82    5.25  1.0000
 -12  19  12       5     259     0.00000 0.00000 0.00000 0.00000 0.00000 0.00000      56    6.31    6.43  1.0000
 -11  19  12      37     268     0.00000 0.00000 0.00000 0.00000 0.00000 0.00000    -203    3.53    4.47  1.0000
 -10  19  12       6     273     0.00000 0.00000 0.00000 0.00000 0.00000 0.00000     -65    2.19    0.40  1.0000
  -9  19  12     403     531     0.00000 0.00000 0.00000 0.00000 0.00000 0.00000     953    9.94    1.90  1.0000
  -8  19  12     169     418     0.00000 0.00000 0.00000 0.00000 0.00000 0.00000      -2   12.12    0.62  1.0000
  -7  19  12      20     318     0.00000 0.00000 0.00000 0.00000 0.00000 0.00000     110    5.69   -2.59  1.0000
  -6  19  12       5     371     0.00000 0.00000 0.00000 0.00000 0.00000 0.00000    -556   -2.09   -0.22  1.0000
  -5  19  12     160    1229     0.00000 0.00000 0.00000 0.00000 0.00000 0.00000     395   -5.37    4.30  1.0000
  -4  19  12     369     417     0.00000 0.00000 0.00000 0.00000 0.00000 0.00000     665   -5.01    8.23  1.0000
  -3  19  12    2103    1314     0.00000 0.00000 0.00000 0.00000 0.00000 0.00000    2313   -2.17    2.05  1.0000
  -2  19  12     202     946     0.00000 0.00000 0.00000 0.00000 0.00000 0.00000      48   -6.51   -2.87  1.0000
  -1  19  12     397     974     0.00000 0.00000 0.00000 0.00000 0.00000 0.00000     112   -8.84    1.46  1.0000
   0  19  12      29    1202     0.00000 0.00000 0.00000 0.00000 0.00000 0.00000    -550   -4.76    1.65  1.0000
 -17  20  12      98     761     0.00000 0.00000 0.00000 0.00000 0.00000 0.00000    -943    9.23    0.58  1.0000
 -16  20  12     726    1292     0.00000 0.00000 0.00000 0.00000 0.00000 0.00000    1207    6.86    3.09  1.0000
 -15  20  12      98     739     0.00000 0.00000 0.00000 0.00000 0.00000 0.00000    -396   -9.19   -0.92  1.0000
 -14  20  12    1173     783     0.00000 0.00000 0.00000 0.00000 0.00000 0.00000    1811   -7.76   -0.13  1.0000
 -13  20  12     165     391     0.00000 0.00000 0.00000 0.00000 0.00000 0.00000     352    2.82    6.47  1.0000
 -12  20  12     128     334     0.00000 0.00000 0.00000 0.00000 0.00000 0.00000     309    1.95    8.03  1.0000
 -11  20  12     159     229     0.00000 0.00000 0.00000 0.00000 0.00000 0.00000     148   -2.16    2.51  1.0000
 -10  20  12     966     443     0.00000 0.00000 0.00000 0.00000 0.00000 0.00000    1370    5.60   -2.73  1.0000
  -9  20  12      30     650     0.00000 0.00000 0.00000 0.00000 0.00000 0.00000    -377    4.82   -1.73  1.0000
  -8  20  12       0     314     0.00000 0.00000 0.00000 0.00000 0.00000 0.00000    -164    0.11    0.20  1.0000
  -7  20  12      22     709     0.00000 0.00000 0.00000 0.00000 0.00000 0.00000    -152   -4.37   -0.59  1.0000
  -6  20  12     362     650     0.00000 0.00000 0.00000 0.00000 0.00000 0.00000    1017  -10.39   -7.65  1.0000
  -5  20  12     570     317     0.00000 0.00000 0.00000 0.00000 0.00000 0.00000     217   -8.64   -5.91  1.0000
  -4  20  12      10     953     0.00000 0.00000 0.00000 0.00000 0.00000 0.00000    -100    2.74    1.18  1.0000
  -3  20  12      19    1032     0.00000 0.00000 0.00000 0.00000 0.00000 0.00000    -362    3.39   -2.21  1.0000
 -16  21  12       7    1071     0.00000 0.00000 0.00000 0.00000 0.00000 0.00000    -809    1.30   -2.15  1.0000
 -15  21  12     454     866     0.00000 0.00000 0.00000 0.00000 0.00000 0.00000     856   -3.50   -7.76  1.0000
 -13  21  12    1061     754     0.00000 0.00000 0.00000 0.00000 0.00000 0.00000    1303    2.89    2.82  1.0000
 -12  21  12      37     409     0.00000 0.00000 0.00000 0.00000 0.00000 0.00000    -394   -4.55    3.39  1.0000
 -11  21  12     297     527     0.00000 0.00000 0.00000 0.00000 0.00000 0.00000     232    1.88   -0.12  1.0000
 -10  21  12      38     310     0.00000 0.00000 0.00000 0.00000 0.00000 0.00000      59    2.53   -3.37  1.0000
  -9  21  12      36     330     0.00000 0.00000 0.00000 0.00000 0.00000 0.00000    -194   -5.48    1.17  1.0000
  -8  21  12      22     685     0.00000 0.00000 0.00000 0.00000 0.00000 0.00000    -937   -3.85    2.03  1.0000
  -7  21  12     597     871     0.00000 0.00000 0.00000 0.00000 0.00000 0.00000    1174   -9.06   -1.53  1.0000
  -6  21  12     747     929     0.00000 0.00000 0.00000 0.00000 0.00000 0.00000    1519  -10.64   -2.51  1.0000
 -10  22  12     376     548     0.00000 0.00000 0.00000 0.00000 0.00000 0.00000     556   -3.78   -1.75  1.0000
  -9  22  12     204     424     0.00000 0.00000 0.00000 0.00000 0.00000 0.00000     247    1.34   -1.41  1.0000
  -1   2  13  112330    1407     0.00000 0.00000 0.00000 0.00000 0.00000 0.00000  130011   23.28   15.16  1.0000
  -2   3  13    1037     148     0.00000 0.00000 0.00000 0.00000 0.00000 0.00000     998   32.69   14.59  1.0000
  -1   3  13     117     146     0.00000 0.00000 0.00000 0.00000 0.00000 0.00000    1638   27.56    3.23  1.0000
  -3   4  13    4110     406     0.00000 0.00000 0.00000 0.00000 0.00000 0.00000    3180    7.13    3.80  1.0000
  -2   4  13     650     114     0.00000 0.00000 0.00000 0.00000 0.00000 0.00000     646    0.01    1.55  1.0000
  -1   4  13    2647     168     0.00000 0.00000 0.00000 0.00000 0.00000 0.00000    2153   -4.64   -5.86  1.0000
  -4   5  13     893     128     0.00000 0.00000 0.00000 0.00000 0.00000 0.00000     559   -6.19    1.18  1.0000
  -3   5  13    3143     130     0.00000 0.00000 0.00000 0.00000 0.00000 0.00000    1250  -19.26   -3.70  1.0000
  -2   5  13       7      79     0.00000 0.00000 0.00000 0.00000 0.00000 0.00000     410  -18.57   -2.75  1.0000
  -1   5  13    1615     158     0.00000 0.00000 0.00000 0.00000 0.00000 0.00000    1739   -1.29   -0.81  1.0000
  -5   6  13    5661     314     0.00000 0.00000 0.00000 0.00000 0.00000 0.00000    4302   -8.68   -7.03  1.0000
  -4   6  13      10     120     0.00000 0.00000 0.00000 0.00000 0.00000 0.00000     346  -13.38   -5.98  1.0000
  -3   6  13    6295     341     0.00000 0.00000 0.00000 0.00000 0.00000 0.00000    7400   -6.16   -2.46  1.0000
  -2   6  13    1784     140     0.00000 0.00000 0.00000 0.00000 0.00000 0.00000    1370    6.24    0.86  1.0000
  -1   6  13      48      62     0.00000 0.00000 0.00000 0.00000 0.00000 0.00000      73    1.94    1.33  1.0000
  -6   7  13    2816     237     0.00000 0.00000 0.00000 0.00000 0.00000 0.00000    2631   -1.84   -2.83  1.0000
  -5   7  13    4176     307     0.00000 0.00000 0.00000 0.00000 0.00000 0.00000    5290   -7.40   -3.14  1.0000
  -4   7  13   14701     521     0.00000 0.00000 0.00000 0.00000 0.00000 0.00000   15429   -2.84    2.49  1.0000
  -3   7  13   13545     434     0.00000 0.00000 0.00000 0.00000 0.00000 0.00000   16033    9.47    1.71  1.0000
  -2   7  13    1169     159     0.00000 0.00000 0.00000 0.00000 0.00000 0.00000    1345    1.29    5.47  1.0000
  -1   7  13     440      82     0.00000 0.00000 0.00000 0.00000 0.00000 0.00000     179   -7.04   -0.96  1.0000
  -7   8  13    4169     216     0.00000 0.00000 0.00000 0.00000 0.00000 0.00000    3371    5.77    7.34  1.0000
  -6   8  13    3573     279     0.00000 0.00000 0.00000 0.00000 0.00000 0.00000    4449    5.66    5.48  1.0000
  -5   8  13     332      89     0.00000 0.00000 0.00000 0.00000 0.00000 0.00000     536    3.60    4.34  1.0000
  -4   8  13     515      91     0.00000 0.00000 0.00000 0.00000 0.00000 0.00000     367    3.88    4.17  1.0000
  -3   8  13    2111     206     0.00000 0.00000 0.00000 0.00000 0.00000 0.00000    2414    3.08    2.26  1.0000
  -2   8  13    1497     159     0.00000 0.00000 0.00000 0.00000 0.00000 0.00000    1941   -5.22    1.84  1.0000
  -1   8  13    2229     174     0.00000 0.00000 0.00000 0.00000 0.00000 0.00000    1525   -7.21   -3.41  1.0000
  -8   9  13    7511     321     0.00000 0.00000 0.00000 0.00000 0.00000 0.00000    6006    8.55    0.60  1.0000
  -7   9  13    2837     252     0.00000 0.00000 0.00000 0.00000 0.00000 0.00000    4103    9.91    3.62  1.0000
  -6   9  13    4220     344     0.00000 0.00000 0.00000 0.00000 0.00000 0.00000    5039    5.61    0.48  1.0000
  -5   9  13     288     103     0.00000 0.00000 0.00000 0.00000 0.00000 0.00000     221    1.74    3.02  1.0000
  -4   9  13    2122     228     0.00000 0.00000 0.00000 0.00000 0.00000 0.00000    2203    1.01   -2.89  1.0000
  -3   9  13    5569     258     0.00000 0.00000 0.00000 0.00000 0.00000 0.00000    5064    3.50   -3.27  1.0000
  -2   9  13    5454     289     0.00000 0.00000 0.00000 0.00000 0.00000 0.00000    5994   -3.30   -0.96  1.0000
  -1   9  13    5194     282     0.00000 0.00000 0.00000 0.00000 0.00000 0.00000    4054   -7.83   -2.74  1.0000
  -9  10  13    6240     398     0.00000 0.00000 0.00000 0.00000 0.00000 0.00000    6878    3.64    0.72  1.0000
  -8  10  13     423     176     0.00000 0.00000 0.00000 0.00000 0.00000 0.00000     899    8.58    2.60  1.0000
  -7  10  13       3     105     0.00000 0.00000 0.00000 0.00000 0.00000 0.00000      -9    1.65   -0.04  1.0000
  -6  10  13   20101     690     0.00000 0.00000 0.00000 0.00000 0.00000 0.00000   22361   -7.21   -0.76  1.0000
  -5  10  13      18     129     0.00000 0.00000 0.00000 0.00000 0.00000 0.00000      87   -3.56    3.22  1.0000
  -4  10  13    8885     452     0.00000 0.00000 0.00000 0.00000 0.00000 0.00000    9644    3.81   -2.29  1.0000
  -3  10  13      26      92     0.00000 0.00000 0.00000 0.00000 0.00000 0.00000     203    8.90   -3.72  1.0000
  -2  10  13    2600     244     0.00000 0.00000 0.00000 0.00000 0.00000 0.00000    2856    2.22   -3.49  1.0000
  -1  10  13    9338     442     0.00000 0.00000 0.00000 0.00000 0.00000 0.00000    9449   -0.01   -5.30  1.0000
 -10  11  13    4385     295     0.00000 0.00000 0.00000 0.00000 0.00000 0.00000    4105   -1.98   -0.41  1.0000
  -9  11  13   23142    1066     0.00000 0.00000 0.00000 0.00000 0.00000 0.00000   22931    0.61    1.19  1.0000
  -8  11  13     331     138     0.00000 0.00000 0.00000 0.00000 0.00000 0.00000     332   -0.55   -3.28  1.0000
  -7  11  13    2859     216     0.00000 0.00000 0.00000 0.00000 0.00000 0.00000    1672  -11.58   -3.35  1.0000
  -6  11  13     467     164     0.00000 0.00000 0.00000 0.00000 0.00000 0.00000     871   -7.32    1.72  1.0000
  -5  11  13     444     161     0.00000 0.00000 0.00000 0.00000 0.00000 0.00000     519    1.05    3.21  1.0000
  -4  11  13   12554     442     0.00000 0.00000 0.00000 0.00000 0.00000 0.00000   11568    4.13    1.55  1.0000
  -3  11  13    5018     364     0.00000 0.00000 0.00000 0.00000 0.00000 0.00000    6249    7.66    0.41  1.0000
  -2  11  13     364     142     0.00000 0.00000 0.00000 0.00000 0.00000 0.00000     650    6.21   -1.06  1.0000
  -1  11  13    1066     211     0.00000 0.00000 0.00000 0.00000 0.00000 0.00000     770    4.67   -0.86  1.0000
 -11  12  13    2823     268     0.00000 0.00000 0.00000 0.00000 0.00000 0.00000    3097   -1.94   -4.87  1.0000
 -10  12  13    1138     252     0.00000 0.00000 0.00000 0.00000 0.00000 0.00000    1014   -1.83   -1.36  1.0000
  -9  12  13     730     323     0.00000 0.00000 0.00000 0.00000 0.00000 0.00000     757   -0.58   -3.10  1.0000
  -8  12  13     691     216     0.00000 0.00000 0.00000 0.00000 0.00000 0.00000     849   -2.86   -3.86  1.0000
  -7  12  13    1516     231     0.00000 0.00000 0.00000 0.00000 0.00000 0.00000    1129   -4.93   -2.54  1.0000
  -6  12  13     198     183     0.00000 0.00000 0.00000 0.00000 0.00000 0.00000     276    2.37    0.30  1.0000
  -5  12  13    1459     259     0.00000 0.00000 0.00000 0.00000 0.00000 0.00000    1534    0.83   -1.07  1.0000
  -4  12  13    6962     440     0.00000 0.00000 0.00000 0.00000 0.00000 0.00000    7052   -0.43   -1.37  1.0000
  -3  12  13     436     198     0.00000 0.00000 0.00000 0.00000 0.00000 0.00000     454    3.31    4.15  1.0000
  -2  12  13    1195     218     0.00000 0.00000 0.00000 0.00000 0.00000 0.00000    1764    6.62    4.01  1.0000
  -1  12  13    2202     262     0.00000 0.00000 0.00000 0.00000 0.00000 0.00000    2316    1.12   -0.05  1.0000
 -12  13  13     653     177     0.00000 0.00000 0.00000 0.00000 0.00000 0.00000     580   -1.61   -1.67  1.0000
 -11  13  13    2186     327     0.00000 0.00000 0.00000 0.00000 0.00000 0.00000    2050   -2.12    3.97  1.0000
 -10  13  13    3969     547     0.00000 0.00000 0.00000 0.00000 0.00000 0.00000    3491    4.04    4.92  1.0000
  -9  13  13    4330     457     0.00000 0.00000 0.00000 0.00000 0.00000 0.00000    5044    4.80    2.24  1.0000
  -8  13  13     463     248     0.00000 0.00000 0.00000 0.00000 0.00000 0.00000     696    4.76    1.78  1.0000
  -7  13  13    5106     355     0.00000 0.00000 0.00000 0.00000 0.00000 0.00000    4516    3.97    0.16  1.0000
  -6  13  13     184     154     0.00000 0.00000 0.00000 0.00000 0.00000 0.00000     368   -4.61   -4.55  1.0000
  -5  13  13     468     156     0.00000 0.00000 0.00000 0.00000 0.00000 0.00000     308   -3.53   -3.15  1.0000
  -4  13  13   16326     662     0.00000 0.00000 0.00000 0.00000 0.00000 0.00000   14930   -5.23    1.05  1.0000
  -3  13  13   11095     536     0.00000 0.00000 0.00000 0.00000 0.00000 0.00000   11590   -2.24    3.31  1.0000
  -2  13  13    4252     343     0.00000 0.00000 0.00000 0.00000 0.00000 0.00000    3687    4.14    2.75  1.0000
  -1  13  13    6702     619     0.00000 0.00000 0.00000 0.00000 0.00000 0.00000    6224   -2.84    1.11  1.0000
 -13  14  13     416     146     0.00000 0.00000 0.00000 0.00000 0.00000 0.00000     515   -1.63    5.97  1.0000
 -12  14  13    3236     404     0.00000 0.00000 0.00000 0.00000 0.00000 0.00000    3792   -3.96    7.07  1.0000
 -11  14  13    1982     445     0.00000 0.00000 0.00000 0.00000 0.00000 0.00000    1702   -3.35    5.78  1.0000
 -10  14  13     666     231     0.00000 0.00000 0.00000 0.00000 0.00000 0.00000     773    1.85   -0.77  1.0000
  -9  14  13   12422     755     0.00000 0.00000 0.00000 0.00000 0.00000 0.00000   11593    3.53   -0.23  1.0000
  -8  14  13     143     221     0.00000 0.00000 0.00000 0.00000 0.00000 0.00000      67    3.53    0.17  1.0000
  -7  14  13       4     132     0.00000 0.00000 0.00000 0.00000 0.00000 0.00000     -24   -1.68   -0.95  1.0000
  -6  14  13    2497     279     0.00000 0.00000 0.00000 0.00000 0.00000 0.00000    2293   -1.98    0.94  1.0000
  -5  14  13     254     170     0.00000 0.00000 0.00000 0.00000 0.00000 0.00000     353   -2.67    1.12  1.0000
  -4  14  13    2971     319     0.00000 0.00000 0.00000 0.00000 0.00000 0.00000    3610   -5.22   -1.00  1.0000
  -3  14  13   11434     601     0.00000 0.00000 0.00000 0.00000 0.00000 0.00000   11946    2.19    1.78  1.0000
  -2  14  13    1255     270     0.00000 0.00000 0.00000 0.00000 0.00000 0.00000    1181    0.99    0.57  1.0000
  -1  14  13     497     352     0.00000 0.00000 0.00000 0.00000 0.00000 0.00000     648   -2.35   -5.01  1.0000
 -14  15  13      14     236     0.00000 0.00000 0.00000 0.00000 0.00000 0.00000     165   -4.32    8.74  1.0000
 -13  15  13    1091     258     0.00000 0.00000 0.00000 0.00000 0.00000 0.00000     966   -2.29    3.04  1.0000
 -12  15  13     121     382     0.00000 0.00000 0.00000 0.00000 0.00000 0.00000     216   -3.22   -1.56  1.0000
 -11  15  13    6115     776     0.00000 0.00000 0.00000 0.00000 0.00000 0.00000    6024    1.30   -6.81  1.0000
 -10  15  13     156     245     0.00000 0.00000 0.00000 0.00000 0.00000 0.00000     236   -1.67   -7.37  1.0000
  -9  15  13   10467     879     0.00000 0.00000 0.00000 0.00000 0.00000 0.00000   10242   -0.96   -2.77  1.0000
  -8  15  13    1223     338     0.00000 0.00000 0.00000 0.00000 0.00000 0.00000    1366    1.70    1.28  1.0000
  -7  15  13    1677     234     0.00000 0.00000 0.00000 0.00000 0.00000 0.00000    1319    4.24    3.12  1.0000
  -6  15  13    9230     521     0.00000 0.00000 0.00000 0.00000 0.00000 0.00000    7639    8.09    0.28  1.0000
  -5  15  13     826     167     0.00000 0.00000 0.00000 0.00000 0.00000 0.00000     780   -0.98   -3.83  1.0000
  -4  15  13     928     226     0.00000 0.00000 0.00000 0.00000 0.00000 0.00000     962    0.52   -0.08  1.0000
  -3  15  13     688     157     0.00000 0.00000 0.00000 0.00000 0.00000 0.00000     534    3.14    1.88  1.0000
  -2  15  13    1041     245     0.00000 0.00000 0.00000 0.00000 0.00000 0.00000    1053    0.06   -2.06  1.0000
  -1  15  13     631     288     0.00000 0.00000 0.00000 0.00000 0.00000 0.00000     832   -3.24   -2.39  1.0000
 -15  16  13     130     416     0.00000 0.00000 0.00000 0.00000 0.00000 0.00000    -223   -9.53    4.76  1.0000
 -14  16  13      71     355     0.00000 0.00000 0.00000 0.00000 0.00000 0.00000     154   -3.73   -0.24  1.0000
 -13  16  13     194     217     0.00000 0.00000 0.00000 0.00000 0.00000 0.00000     314    2.76   -8.75  1.0000
 -12  16  13    1732     376     0.00000 0.00000 0.00000 0.00000 0.00000 0.00000    1827    0.64   -6.07  1.0000
 -11  16  13    1699     467     0.00000 0.00000 0.00000 0.00000 0.00000 0.00000    1626   -0.88    0.62  1.0000
 -10  16  13    4750     684     0.00000 0.00000 0.00000 0.00000 0.00000 0.00000    4451    2.04    1.17  1.0000
  -9  16  13    1724     404     0.00000 0.00000 0.00000 0.00000 0.00000 0.00000    1788   -0.60   -1.19  1.0000
  -8  16  13     552     195     0.00000 0.00000 0.00000 0.00000 0.00000 0.00000     501   -1.17    2.75  1.0000
  -7  16  13    1844     311     0.00000 0.00000 0.00000 0.00000 0.00000 0.00000    2284    4.48    0.97  1.0000
  -6  16  13      33     216     0.00000 0.00000 0.00000 0.00000 0.00000 0.00000      89   -0.59   -5.92  1.0000
  -5  16  13     418     279     0.00000 0.00000 0.00000 0.00000 0.00000 0.00000     486    0.05   -6.36  1.0000
  -4  16  13       4     204     0.00000 0.00000 0.00000 0.00000 0.00000 0.00000    -123    1.03   -1.55  1.0000
  -3  16  13     623     375     0.00000 0.00000 0.00000 0.00000 0.00000 0.00000     677   -0.97    1.39  1.0000
  -2  16  13       4     323     0.00000 0.00000 0.00000 0.00000 0.00000 0.00000     -67   -0.87    1.57  1.0000
  -1  16  13     882     564     0.00000 0.00000 0.00000 0.00000 0.00000 0.00000     381   -9.66    1.49  1.0000
 -16  17  13     127     464     0.00000 0.00000 0.00000 0.00000 0.00000 0.00000    -334  -10.06   -3.10  1.0000
 -15  17  13     254     493     0.00000 0.00000 0.00000 0.00000 0.00000 0.00000     653   -8.94   -0.94  1.0000
 -14  17  13       7     482     0.00000 0.00000 0.00000 0.00000 0.00000 0.00000     -74   -1.28   -2.19  1.0000
 -13  17  13      10     261     0.00000 0.00000 0.00000 0.00000 0.00000 0.00000     -54   -0.54   -2.94  1.0000
 -12  17  13      13     216     0.00000 0.00000 0.00000 0.00000 0.00000 0.00000      99   -3.01    5.41  1.0000
 -11  17  13    1254     459     0.00000 0.00000 0.00000 0.00000 0.00000 0.00000    1061   -4.38    8.47  1.0000
 -10  17  13    1013     346     0.00000 0.00000 0.00000 0.00000 0.00000 0.00000     769    3.73    2.79  1.0000
  -9  17  13     318     300     0.00000 0.00000 0.00000 0.00000 0.00000 0.00000     429    2.54    2.14  1.0000
  -8  17  13     774     865     0.00000 0.00000 0.00000 0.00000 0.00000 0.00000    1510   -9.71    4.89  1.0000
  -7  17  13    1343    1224     0.00000 0.00000 0.00000 0.00000 0.00000 0.00000    1075   -4.22    2.76  1.0000
  -6  17  13     101     245     0.00000 0.00000 0.00000 0.00000 0.00000 0.00000     162    2.56   -3.06  1.0000
  -5  17  13     134     425     0.00000 0.00000 0.00000 0.00000 0.00000 0.00000     156    3.21   -5.74  1.0000
  -4  17  13     138     329     0.00000 0.00000 0.00000 0.00000 0.00000 0.00000     177   -0.68   -3.78  1.0000
  -3  17  13      13     419     0.00000 0.00000 0.00000 0.00000 0.00000 0.00000    -202   -1.50   -3.02  1.0000
  -2  17  13     666     429     0.00000 0.00000 0.00000 0.00000 0.00000 0.00000     412   -5.57   -5.21  1.0000
  -1  17  13    1431    1138     0.00000 0.00000 0.00000 0.00000 0.00000 0.00000    1839   -3.59   -5.90  1.0000
 -17  18  13      63     902     0.00000 0.00000 0.00000 0.00000 0.00000 0.00000   -1353   -4.15   -6.17  1.0000
 -16  18  13     468     444     0.00000 0.00000 0.00000 0.00000 0.00000 0.00000     852   -6.91   -1.45  1.0000
 -15  18  13      33     579     0.00000 0.00000 0.00000 0.00000 0.00000 0.00000     193   -6.57    4.16  1.0000
 -14  18  13     597     344     0.00000 0.00000 0.00000 0.00000 0.00000 0.00000     696    1.72    1.25  1.0000
 -13  18  13    2596     605     0.00000 0.00000 0.00000 0.00000 0.00000 0.00000    2500    0.87    0.66  1.0000
 -12  18  13       6     199     0.00000 0.00000 0.00000 0.00000 0.00000 0.00000    -249   -2.23    0.34  1.0000
 -11  18  13     331     273     0.00000 0.00000 0.00000 0.00000 0.00000 0.00000     372   -0.78   -2.11  1.0000
 -10  18  13    1677     536     0.00000 0.00000 0.00000 0.00000 0.00000 0.00000    2244    5.99    0.35  1.0000
  -9  18  13      52     478     0.00000 0.00000 0.00000 0.00000 0.00000 0.00000     118   -2.37    2.97  1.0000
  -8  18  13     461     498     0.00000 0.00000 0.00000 0.00000 0.00000 0.00000     959   -8.01    8.81  1.0000
  -7  18  13     563     346     0.00000 0.00000 0.00000 0.00000 0.00000 0.00000     648    0.05    7.38  1.0000
  -6  18  13       7     459     0.00000 0.00000 0.00000 0.00000 0.00000 0.00000    -466    2.26    0.78  1.0000
  -5  18  13     715     370     0.00000 0.00000 0.00000 0.00000 0.00000 0.00000     679   -1.86    6.72  1.0000
  -4  18  13     963     686     0.00000 0.00000 0.00000 0.00000 0.00000 0.00000     742   -4.30    6.31  1.0000
  -3  18  13     584     521     0.00000 0.00000 0.00000 0.00000 0.00000 0.00000     901   -4.78   -5.29  1.0000
  -2  18  13     134     569     0.00000 0.00000 0.00000 0.00000 0.00000 0.00000     267   -3.66   -5.63  1.0000
  -1  18  13     122     464     0.00000 0.00000 0.00000 0.00000 0.00000 0.00000     338    6.22   -2.90  1.0000
 -17  19  13     440     628     0.00000 0.00000 0.00000 0.00000 0.00000 0.00000     423    0.38   -0.03  1.0000
 -15  19  13     142     413     0.00000 0.00000 0.00000 0.00000 0.00000 0.00000      34   -5.64   -0.30  1.0000
 -14  19  13     743     355     0.00000 0.00000 0.00000 0.00000 0.00000 0.00000     691    1.35   -3.40  1.0000
 -13  19  13     761     402     0.00000 0.00000 0.00000 0.00000 0.00000 0.00000    1141    5.64   -2.94  1.0000
 -12  19  13      20     278     0.00000 0.00000 0.00000 0.00000 0.00000 0.00000      95   -0.47   -6.89  1.0000
 -11  19  13      37     222     0.00000 0.00000 0.00000 0.00000 0.00000 0.00000      48   -0.78   -5.06  1.0000
 -10  19  13     811     529     0.00000 0.00000 0.00000 0.00000 0.00000 0.00000     798   -0.23   -2.34  1.0000
  -9  19  13     492     829     0.00000 0.00000 0.00000 0.00000 0.00000 0.00000     727   -4.52    1.55  1.0000
  -8  19  13     244     539     0.00000 0.00000 0.00000 0.00000 0.00000 0.00000     416    4.00    3.69  1.0000
  -7  19  13      21     395     0.00000 0.00000 0.00000 0.00000 0.00000 0.00000     -84   -0.09   -4.23  1.0000
  -6  19  13     123     409     0.00000 0.00000 0.00000 0.00000 0.00000 0.00000     215   -2.77   -2.32  1.0000
  -5  19  13      12     389     0.00000 0.00000 0.00000 0.00000 0.00000 0.00000     102    1.07    6.90  1.0000
  -4  19  13    2287     597     0.00000 0.00000 0.00000 0.00000 0.00000 0.00000    2083    2.03    4.02  1.0000
  -3  19  13     389     898     0.00000 0.00000 0.00000 0.00000 0.00000 0.00000     158   -6.71    0.08  1.0000
  -2  19  13      78     524     0.00000 0.00000 0.00000 0.00000 0.00000 0.00000    -133   -8.19    0.84  1.0000
  -1  19  13     558    1006     0.00000 0.00000 0.00000 0.00000 0.00000 0.00000     600   -0.81   -0.23  1.0000
 -17  20  13     975    1606     0.00000 0.00000 0.00000 0.00000 0.00000 0.00000    1059   -1.12    1.80  1.0000
 -15  20  13      35    1074     0.00000 0.00000 0.00000 0.00000 0.00000 0.00000   -1382   -5.54   -0.47  1.0000
 -14  20  13       3     463     0.00000 0.00000 0.00000 0.00000 0.00000 0.00000    -232   -1.70   -0.35  1.0000
 -13  20  13       8     579     0.00000 0.00000 0.00000 0.00000 0.00000 0.00000      23    1.76    0.31  1.0000
 -12  20  13       2     497     0.00000 0.00000 0.00000 0.00000 0.00000 0.00000     -69    1.10   -0.66  1.0000
 -11  20  13     392     555     0.00000 0.00000 0.00000 0.00000 0.00000 0.00000     692   -6.11   -0.13  1.0000
 -10  20  13     673     983     0.00000 0.00000 0.00000 0.00000 0.00000 0.00000    1214   -8.28   -0.77  1.0000
  -9  20  13      73     297     0.00000 0.00000 0.00000 0.00000 0.00000 0.00000     189    4.74    1.40  1.0000
  -8  20  13    2182    1577     0.00000 0.00000 0.00000 0.00000 0.00000 0.00000    2685    4.81   -3.42  1.0000
  -7  20  13     431     660     0.00000 0.00000 0.00000 0.00000 0.00000 0.00000    1445    1.36  -17.11  1.0000
  -6  20  13    1945     815     0.00000 0.00000 0.00000 0.00000 0.00000 0.00000    2158    2.61  -13.54  1.0000
  -5  20  13     392     985     0.00000 0.00000 0.00000 0.00000 0.00000 0.00000     831    8.38   -1.75  1.0000
  -4  20  13    3406    2029     0.00000 0.00000 0.00000 0.00000 0.00000 0.00000    4367    6.88   -3.43  1.0000
  -3  20  13     961    1255     0.00000 0.00000 0.00000 0.00000 0.00000 0.00000    1705   -9.35   -2.81  1.0000
 -16  21  13     104     788     0.00000 0.00000 0.00000 0.00000 0.00000 0.00000     363   -5.88    6.27  1.0000
 -15  21  13    3095    1649     0.00000 0.00000 0.00000 0.00000 0.00000 0.00000    4038   -7.34    4.38  1.0000
 -12  21  13     273     739     0.00000 0.00000 0.00000 0.00000 0.00000 0.00000     398   -3.17    0.63  1.0000
 -11  21  13     330     552     0.00000 0.00000 0.00000 0.00000 0.00000 0.00000     104   -7.49    0.41  1.0000
 -10  21  13      54     751     0.00000 0.00000 0.00000 0.00000 0.00000 0.00000      47    0.33    1.49  1.0000
  -9  21  13     410     788     0.00000 0.00000 0.00000 0.00000 0.00000 0.00000     727    6.21    1.66  1.0000
  -8  21  13    1291     588     0.00000 0.00000 0.00000 0.00000 0.00000 0.00000    1091    3.43   -5.08  1.0000
  -7  21  13      10     400     0.00000 0.00000 0.00000 0.00000 0.00000 0.00000      74    1.18  -10.05  1.0000
 -10  22  13     823     558     0.00000 0.00000 0.00000 0.00000 0.00000 0.00000     513    5.62    0.56  1.0000
  -9  22  13     646     639     0.00000 0.00000 0.00000 0.00000 0.00000 0.00000     812    2.85    0.50  1.0000
   0   0  14     737    1008     0.00000 0.00000 0.00000 0.00000 0.00000 0.00000    9606  -46.08  -52.40  1.0000
  -1   1  14     709     285     0.00000 0.00000 0.00000 0.00000 0.00000 0.00000    2474  -18.32  -15.79  1.0000
   0   1  14   10044     596     0.00000 0.00000 0.00000 0.00000 0.00000 0.00000   12104   -8.20  -17.38  1.0000
  -2   2  14   67437    1445     0.00000 0.00000 0.00000 0.00000 0.00000 0.00000   64480    5.37    0.33  1.0000
  -1   2  14   15414     490     0.00000 0.00000 0.00000 0.00000 0.00000 0.00000   15582    0.65   -0.73  1.0000
   0   2  14  240106    2991     0.00000 0.00000 0.00000 0.00000 0.00000 0.00000  255526   14.48   -0.31  1.0000
  -3   3  14    3240     324     0.00000 0.00000 0.00000 0.00000 0.00000 0.00000    2909   -2.50  -10.34  1.0000
  -2   3  14    1888     164     0.00000 0.00000 0.00000 0.00000 0.00000 0.00000    1158    8.94   -0.63  1.0000
  -1   3  14   86658    1244     0.00000 0.00000 0.00000 0.00000 0.00000 0.00000   87776   -1.69   -2.74  1.0000
   0   3  14     826     296     0.00000 0.00000 0.00000 0.00000 0.00000 0.00000    2224  -15.33   -7.89  1.0000
  -4   4  14   60676    2889     0.00000 0.00000 0.00000 0.00000 0.00000 0.00000   55084  -10.77   -3.86  1.0000
  -3   4  14     243     118     0.00000 0.00000 0.00000 0.00000 0.00000 0.00000     267    0.48    1.65  1.0000
  -2   4  14     163     104     0.00000 0.00000 0.00000 0.00000 0.00000 0.00000     429   -7.98    5.12  1.0000
  -1   4  14    7455     277     0.00000 0.00000 0.00000 0.00000 0.00000 0.00000    5920   -8.82    0.74  1.0000
   0   4  14    5563     423     0.00000 0.00000 0.00000 0.00000 0.00000 0.00000    4732    5.70   -3.38  1.0000
  -5   5  14    1938     224     0.00000 0.00000 0.00000 0.00000 0.00000 0.00000    1341    6.80    2.87  1.0000
  -4   5  14   18545     656     0.00000 0.00000 0.00000 0.00000 0.00000 0.00000   17893    2.14    2.28  1.0000
  -3   5  14    1398     188     0.00000 0.00000 0.00000 0.00000 0.00000 0.00000    1691    3.41    2.60  1.0000
  -2   5  14    2022     195     0.00000 0.00000 0.00000 0.00000 0.00000 0.00000    2124   -1.47    6.47  1.0000
  -1   5  14   12701     423     0.00000 0.00000 0.00000 0.00000 0.00000 0.00000   13300    2.34    2.17  1.0000
   0   5  14   15896     659     0.00000 0.00000 0.00000 0.00000 0.00000 0.00000   15385    1.85    2.32  1.0000
  -6   6  14     728     153     0.00000 0.00000 0.00000 0.00000 0.00000 0.00000     311    8.81   -0.59  1.0000
  -5   6  14      26      97     0.00000 0.00000 0.00000 0.00000 0.00000 0.00000     294   15.35    1.07  1.0000
  -4   6  14   37972     899     0.00000 0.00000 0.00000 0.00000 0.00000 0.00000   43266   12.27    0.51  1.0000
  -3   6  14    9906     404     0.00000 0.00000 0.00000 0.00000 0.00000 0.00000   10868   -4.34   -2.03  1.0000
  -2   6  14   30502     642     0.00000 0.00000 0.00000 0.00000 0.00000 0.00000   31918   -3.75    1.05  1.0000
  -1   6  14    6737     326     0.00000 0.00000 0.00000 0.00000 0.00000 0.00000    5959   -4.42    1.95  1.0000
   0   6  14    6406     564     0.00000 0.00000 0.00000 0.00000 0.00000 0.00000    4734  -10.88    4.08  1.0000
  -7   7  14    4388     395     0.00000 0.00000 0.00000 0.00000 0.00000 0.00000    3889    3.54    2.18  1.0000
  -6   7  14   11508     496     0.00000 0.00000 0.00000 0.00000 0.00000 0.00000   13722    9.21   -3.46  1.0000
  -5   7  14     309     146     0.00000 0.00000 0.00000 0.00000 0.00000 0.00000     858   11.23   -2.92  1.0000
  -4   7  14   20836     623     0.00000 0.00000 0.00000 0.00000 0.00000 0.00000   21352   -1.49   -5.61  1.0000
  -3   7  14   28272     548     0.00000 0.00000 0.00000 0.00000 0.00000 0.00000   24091  -12.25   -4.47  1.0000
  -2   7  14     756     144     0.00000 0.00000 0.00000 0.00000 0.00000 0.00000    1639  -12.04    2.30  1.0000
  -1   7  14    9088     373     0.00000 0.00000 0.00000 0.00000 0.00000 0.00000   10784   -7.83    2.57  1.0000
   0   7  14   31070    1051     0.00000 0.00000 0.00000 0.00000 0.00000 0.00000   32252    3.08    1.37  1.0000
  -8   8  14    3919     419     0.00000 0.00000 0.00000 0.00000 0.00000 0.00000    4301   -2.63    3.72  1.0000
  -7   8  14     953     126     0.00000 0.00000 0.00000 0.00000 0.00000 0.00000     736    3.64   -2.03  1.0000
  -6   8  14   11682     452     0.00000 0.00000 0.00000 0.00000 0.00000 0.00000   11527    1.26   -7.05  1.0000
  -5   8  14    5305     329     0.00000 0.00000 0.00000 0.00000 0.00000 0.00000    5321    0.06   -2.45  1.0000
  -4   8  14      18      76     0.00000 0.00000 0.00000 0.00000 0.00000 0.00000     264  -13.17   -2.79  1.0000
  -3   8  14    5389     389     0.00000 0.00000 0.00000 0.00000 0.00000 0.00000    8727  -18.66    1.21  1.0000
  -2   8  14     540      79     0.00000 0.00000 0.00000 0.00000 0.00000 0.00000     273   -6.99    2.66  1.0000
  -1   8  14    4957     295     0.00000 0.00000 0.00000 0.00000 0.00000 0.00000    4515    3.14   -1.51  1.0000
   0   8  14    1751     185     0.00000 0.00000 0.00000 0.00000 0.00000 0.00000     920   11.75   -3.58  1.0000
  -9   9  14    1854     286     0.00000 0.00000 0.00000 0.00000 0.00000 0.00000    1432   -4.88   -0.57  1.0000
  -8   9  14   11159     422     0.00000 0.00000 0.00000 0.00000 0.00000 0.00000   10905   -1.08   -2.65  1.0000
  -7   9  14     234     125     0.00000 0.00000 0.00000 0.00000 0.00000 0.00000     345    3.32   -2.13  1.0000
  -6   9  14     202     112     0.00000 0.00000 0.00000 0.00000 0.00000 0.00000     210   -0.17   -0.94  1.0000
  -5   9  14    2690     244     0.00000 0.00000 0.00000 0.00000 0.00000 0.00000    3092   -3.52    0.54  1.0000
  -4   9  14    9771     438     0.00000 0.00000 0.00000 0.00000 0.00000 0.00000    8759   -4.92    0.03  1.0000
  -3   9  14     207      96     0.00000 0.00000 0.00000 0.00000 0.00000 0.00000     259   -1.56   -0.36  1.0000
  -2   9  14     219     104     0.00000 0.00000 0.00000 0.00000 0.00000 0.00000     342   -2.42   -3.47  1.0000
  -1   9  14      44     112     0.00000 0.00000 0.00000 0.00000 0.00000 0.00000     305    7.10   -9.78  1.0000
   0   9  14    2908     379     0.00000 0.00000 0.00000 0.00000 0.00000 0.00000    3449    4.55  -11.30  1.0000
 -10  10  14     701     161     0.00000 0.00000 0.00000 0.00000 0.00000 0.00000     386   -6.58    1.40  1.0000
  -9  10  14   14918     614     0.00000 0.00000 0.00000 0.00000 0.00000 0.00000   15313   -1.48   -0.39  1.0000
  -8  10  14    1916     239     0.00000 0.00000 0.00000 0.00000 0.00000 0.00000    2480    5.67   -1.28  1.0000
  -7  10  14     290     118     0.00000 0.00000 0.00000 0.00000 0.00000 0.00000     338    0.88    2.44  1.0000
  -6  10  14    1516     190     0.00000 0.00000 0.00000 0.00000 0.00000 0.00000    1554    0.21    3.56  1.0000
  -5  10  14     136     153     0.00000 0.00000 0.00000 0.00000 0.00000 0.00000      70    3.57    3.49  1.0000
  -4  10  14     530     135     0.00000 0.00000 0.00000 0.00000 0.00000 0.00000     250    9.04   -3.06  1.0000
  -3  10  14    1001     174     0.00000 0.00000 0.00000 0.00000 0.00000 0.00000    1468    6.37   -4.69  1.0000
  -2  10  14     226      90     0.00000 0.00000 0.00000 0.00000 0.00000 0.00000     290   -0.88   -5.76  1.0000
  -1  10  14    1493     184     0.00000 0.00000 0.00000 0.00000 0.00000 0.00000    1209   -4.54   -7.56  1.0000
   0  10  14      10     210     0.00000 0.00000 0.00000 0.00000 0.00000 0.00000     156   -8.43   -2.58  1.0000
 -11  11  14    4995     566     0.00000 0.00000 0.00000 0.00000 0.00000 0.00000    4457   -3.50   -2.29  1.0000
 -10  11  14     323     103     0.00000 0.00000 0.00000 0.00000 0.00000 0.00000     268   -1.84    3.11  1.0000
  -9  11  14     436     217     0.00000 0.00000 0.00000 0.00000 0.00000 0.00000     371    1.76   -1.13  1.0000
  -8  11  14     973     209     0.00000 0.00000 0.00000 0.00000 0.00000 0.00000     843    1.99    2.26  1.0000
  -7  11  14    2224     229     0.00000 0.00000 0.00000 0.00000 0.00000 0.00000    1884    3.51    4.66  1.0000
  -6  11  14    2910     313     0.00000 0.00000 0.00000 0.00000 0.00000 0.00000    2987    0.60    1.24  1.0000
  -5  11  14   12547     639     0.00000 0.00000 0.00000 0.00000 0.00000 0.00000   11346    5.17    2.26  1.0000
  -4  11  14    3696     299     0.00000 0.00000 0.00000 0.00000 0.00000 0.00000    5394   11.83   -3.80  1.0000
  -3  11  14    3163     233     0.00000 0.00000 0.00000 0.00000 0.00000 0.00000    3451    2.34    0.03  1.0000
  -2  11  14    3376     278     0.00000 0.00000 0.00000 0.00000 0.00000 0.00000    3646   -2.27    6.18  1.0000
  -1  11  14    3094     306     0.00000 0.00000 0.00000 0.00000 0.00000 0.00000    3602   -4.04    4.89  1.0000
   0  11  14     802     261     0.00000 0.00000 0.00000 0.00000 0.00000 0.00000     853    0.34    3.06  1.0000
 -12  12  14     381     192     0.00000 0.00000 0.00000 0.00000 0.00000 0.00000     687    5.80   -3.72  1.0000
 -11  12  14    1869     231     0.00000 0.00000 0.00000 0.00000 0.00000 0.00000    1720    1.66   -0.96  1.0000
 -10  12  14     394     239     0.00000 0.00000 0.00000 0.00000 0.00000 0.00000     441   -0.93   -1.46  1.0000
  -9  12  14    7389     523     0.00000 0.00000 0.00000 0.00000 0.00000 0.00000    7270   -0.51   -3.52  1.0000
  -8  12  14      16     267     0.00000 0.00000 0.00000 0.00000 0.00000 0.00000     -46    1.32   -3.50  1.0000
  -7  12  14    2828     288     0.00000 0.00000 0.00000 0.00000 0.00000 0.00000    2557    3.06   -5.05  1.0000
  -6  12  14     844     178     0.00000 0.00000 0.00000 0.00000 0.00000 0.00000     727   -1.85   -2.84  1.0000
  -5  12  14    1289     207     0.00000 0.00000 0.00000 0.00000 0.00000 0.00000    1235   -2.19   -6.39  1.0000
  -4  12  14    3770     316     0.00000 0.00000 0.00000 0.00000 0.00000 0.00000    3330    3.75   -5.88  1.0000
  -3  12  14     647     226     0.00000 0.00000 0.00000 0.00000 0.00000 0.00000     673    0.09   10.33  1.0000
  -2  12  14      57     196     0.00000 0.00000 0.00000 0.00000 0.00000 0.00000     464   -8.54   12.27  1.0000
  -1  12  14     567     158     0.00000 0.00000 0.00000 0.00000 0.00000 0.00000     601    0.57    0.87  1.0000
   0  12  14     447     211     0.00000 0.00000 0.00000 0.00000 0.00000 0.00000     182    7.43   -0.84  1.0000
 -13  13  14   13304     738     0.00000 0.00000 0.00000 0.00000 0.00000 0.00000   13192    0.44    0.72  1.0000
 -12  13  14     227     188     0.00000 0.00000 0.00000 0.00000 0.00000 0.00000     278    1.19    2.28  1.0000
 -11  13  14     628     276     0.00000 0.00000 0.00000 0.00000 0.00000 0.00000     789   -2.79   -0.42  1.0000
 -10  13  14      30     254     0.00000 0.00000 0.00000 0.00000 0.00000 0.00000    -173   -2.60   -4.38  1.0000
  -9  13  14     347     295     0.00000 0.00000 0.00000 0.00000 0.00000 0.00000     329    0.57   -4.95  1.0000
  -8  13  14    2166     431     0.00000 0.00000 0.00000 0.00000 0.00000 0.00000    2055    1.48   -3.24  1.0000
  -7  13  14    6718     423     0.00000 0.00000 0.00000 0.00000 0.00000 0.00000    6137   -3.35   -0.88  1.0000
  -6  13  14    1366     257     0.00000 0.00000 0.00000 0.00000 0.00000 0.00000    1731   -4.26   -1.17  1.0000
  -5  13  14     142     171     0.00000 0.00000 0.00000 0.00000 0.00000 0.00000     304   -1.14   -5.66  1.0000
  -4  13  14    5009     402     0.00000 0.00000 0.00000 0.00000 0.00000 0.00000    5184    1.17   -1.40  1.0000
  -3  13  14    7799     480     0.00000 0.00000 0.00000 0.00000 0.00000 0.00000    8936   -5.77    4.93  1.0000
  -2  13  14   12216     600     0.00000 0.00000 0.00000 0.00000 0.00000 0.00000   10911   -5.69    0.32  1.0000
  -1  13  14     142     120     0.00000 0.00000 0.00000 0.00000 0.00000 0.00000     235    2.16   -2.99  1.0000
   0  13  14    8529    1158     0.00000 0.00000 0.00000 0.00000 0.00000 0.00000    8507    0.16   -1.32  1.0000
 -14  14  14     250     251     0.00000 0.00000 0.00000 0.00000 0.00000 0.00000     319   -1.03   -2.70  1.0000
 -13  14  14    2910     441     0.00000 0.00000 0.00000 0.00000 0.00000 0.00000    2587   -3.91    7.57  1.0000
 -12  14  14    1814     329     0.00000 0.00000 0.00000 0.00000 0.00000 0.00000    1441   -4.77    2.42  1.0000
 -11  14  14     260     278     0.00000 0.00000 0.00000 0.00000 0.00000 0.00000     376   -3.03   -0.49  1.0000
 -10  14  14     485     168     0.00000 0.00000 0.00000 0.00000 0.00000 0.00000     272    5.15    0.91  1.0000
  -9  14  14    2854     412     0.00000 0.00000 0.00000 0.00000 0.00000 0.00000    3386    4.46    0.61  1.0000
  -8  14  14      89     261     0.00000 0.00000 0.00000 0.00000 0.00000 0.00000     176   -1.70    6.16  1.0000
  -7  14  14      96     149     0.00000 0.00000 0.00000 0.00000 0.00000 0.00000     230    2.57    8.91  1.0000
  -6  14  14      32     155     0.00000 0.00000 0.00000 0.00000 0.00000 0.00000    -102    4.51    2.68  1.0000
  -5  14  14     447     211     0.00000 0.00000 0.00000 0.00000 0.00000 0.00000     524    1.92   -2.40  1.0000
  -4  14  14     751     231     0.00000 0.00000 0.00000 0.00000 0.00000 0.00000     889    2.18   -1.04  1.0000
  -3  14  14     232     147     0.00000 0.00000 0.00000 0.00000 0.00000 0.00000     293   -2.04    0.38  1.0000
  -2  14  14    4238     408     0.00000 0.00000 0.00000 0.00000 0.00000 0.00000    3978    1.99   -2.01  1.0000
  -1  14  14     397     371     0.00000 0.00000 0.00000 0.00000 0.00000 0.00000     499    2.17   -2.16  1.0000
   0  14  14     776     364     0.00000 0.00000 0.00000 0.00000 0.00000 0.00000     804    0.52   -0.22  1.0000
 -15  15  14     700     683     0.00000 0.00000 0.00000 0.00000 0.00000 0.00000    1301    7.72   -6.28  1.0000
 -14  15  14     165     271     0.00000 0.00000 0.00000 0.00000 0.00000 0.00000     241    4.31    7.45  1.0000
 -13  15  14     490     169     0.00000 0.00000 0.00000 0.00000 0.00000 0.00000     486   -0.62    3.77  1.0000
 -12  15  14     107     294     0.00000 0.00000 0.00000 0.00000 0.00000 0.00000     215   -4.03   -0.18  1.0000
 -11  15  14     382     489     0.00000 0.00000 0.00000 0.00000 0.00000 0.00000     491    2.38    1.46  1.0000
 -10  15  14     227     189     0.00000 0.00000 0.00000 0.00000 0.00000 0.00000     175    2.33    2.03  1.0000
  -9  15  14    4406     474     0.00000 0.00000 0.00000 0.00000 0.00000 0.00000    4347    0.38    1.11  1.0000
  -8  15  14    7982     723     0.00000 0.00000 0.00000 0.00000 0.00000 0.00000    8620    3.27   -0.06  1.0000
  -7  15  14    3010     314     0.00000 0.00000 0.00000 0.00000 0.00000 0.00000    2516    4.41    3.89  1.0000
  -6  15  14     215     148     0.00000 0.00000 0.00000 0.00000 0.00000 0.00000     209    0.18    1.73  1.0000
  -5  15  14     282     172     0.00000 0.00000 0.00000 0.00000 0.00000 0.00000     354   -1.95   -0.38  1.0000
  -4  15  14      75     153     0.00000 0.00000 0.00000 0.00000 0.00000 0.00000      68   -0.10    3.53  1.0000
  -3  15  14    1221     438     0.00000 0.00000 0.00000 0.00000 0.00000 0.00000    1611    4.43    2.96  1.0000
  -2  15  14    1079     380     0.00000 0.00000 0.00000 0.00000 0.00000 0.00000    1002    1.40   -2.49  1.0000
  -1  15  14    1552     299     0.00000 0.00000 0.00000 0.00000 0.00000 0.00000    1400   -1.83    0.73  1.0000
   0  15  14     105     945     0.00000 0.00000 0.00000 0.00000 0.00000 0.00000     212    1.97    5.25  1.0000
 -16  16  14    5565    1383     0.00000 0.00000 0.00000 0.00000 0.00000 0.00000    6959    8.33   -1.76  1.0000
 -15  16  14      88     440     0.00000 0.00000 0.00000 0.00000 0.00000 0.00000     438    8.09    9.37  1.0000
 -14  16  14    2943     604     0.00000 0.00000 0.00000 0.00000 0.00000 0.00000    2575    3.28    6.53  1.0000
 -13  16  14     759     246     0.00000 0.00000 0.00000 0.00000 0.00000 0.00000     792   -0.58    1.64  1.0000
 -12  16  14       0     229     0.00000 0.00000 0.00000 0.00000 0.00000 0.00000      42   -0.75    6.47  1.0000
 -11  16  14     718     343     0.00000 0.00000 0.00000 0.00000 0.00000 0.00000     871    1.21    5.19  1.0000
 -10  16  14      92     323     0.00000 0.00000 0.00000 0.00000 0.00000 0.00000     137    1.94   -0.25  1.0000
  -9  16  14     293     200     0.00000 0.00000 0.00000 0.00000 0.00000 0.00000     141    5.87   -6.11  1.0000
  -8  16  14     226     169     0.00000 0.00000 0.00000 0.00000 0.00000 0.00000      33    8.99   -2.93  1.0000
  -7  16  14     605     226     0.00000 0.00000 0.00000 0.00000 0.00000 0.00000     680    1.34   -0.43  1.0000
  -6  16  14     400     305     0.00000 0.00000 0.00000 0.00000 0.00000 0.00000     218   -4.99   -2.04  1.0000
  -5  16  14     774     379     0.00000 0.00000 0.00000 0.00000 0.00000 0.00000     839   -1.03   -0.44  1.0000
  -4  16  14     165     337     0.00000 0.00000 0.00000 0.00000 0.00000 0.00000     201    1.20    0.24  1.0000
  -3  16  14    3085     594     0.00000 0.00000 0.00000 0.00000 0.00000 0.00000    3415    2.82   -2.57  1.0000
  -2  16  14    1502     640     0.00000 0.00000 0.00000 0.00000 0.00000 0.00000    1690   -2.21    0.09  1.0000
  -1  16  14    1079     641     0.00000 0.00000 0.00000 0.00000 0.00000 0.00000    1434   -4.37    9.64  1.0000
   0  16  14     802    1477     0.00000 0.00000 0.00000 0.00000 0.00000 0.00000    1875    0.57   14.52  1.0000
 -17  17  14      27     465     0.00000 0.00000 0.00000 0.00000 0.00000 0.00000     -81   -4.69   -1.33  1.0000
 -16  17  14    3149     682     0.00000 0.00000 0.00000 0.00000 0.00000 0.00000    3508   -2.51    7.26  1.0000
 -15  17  14      34     444     0.00000 0.00000 0.00000 0.00000 0.00000 0.00000      35    0.53    5.46  1.0000
 -14  17  14    4884     905     0.00000 0.00000 0.00000 0.00000 0.00000 0.00000    5179    1.97   -0.48  1.0000
 -13  17  14     214     252     0.00000 0.00000 0.00000 0.00000 0.00000 0.00000     131   -3.87    3.16  1.0000
 -12  17  14    2730     502     0.00000 0.00000 0.00000 0.00000 0.00000 0.00000    2865   -0.95    6.63  1.0000
 -11  17  14      62     317     0.00000 0.00000 0.00000 0.00000 0.00000 0.00000      93    0.61    4.83  1.0000
 -10  17  14     455     291     0.00000 0.00000 0.00000 0.00000 0.00000 0.00000     552    2.08    1.59  1.0000
  -9  17  14     417     484     0.00000 0.00000 0.00000 0.00000 0.00000 0.00000     687    5.25    1.44  1.0000
  -8  17  14     338     564     0.00000 0.00000 0.00000 0.00000 0.00000 0.00000     273    2.53    3.35  1.0000
  -7  17  14      35     275     0.00000 0.00000 0.00000 0.00000 0.00000 0.00000     100   -3.88   -0.84  1.0000
  -6  17  14     907     273     0.00000 0.00000 0.00000 0.00000 0.00000 0.00000     584   -5.61   -5.93  1.0000
  -5  17  14     168     472     0.00000 0.00000 0.00000 0.00000 0.00000 0.00000     310   -3.42   -4.12  1.0000
  -4  17  14       4     236     0.00000 0.00000 0.00000 0.00000 0.00000 0.00000     -21    1.79   -0.38  1.0000
  -3  17  14    1738     757     0.00000 0.00000 0.00000 0.00000 0.00000 0.00000    1592    2.44   -4.77  1.0000
  -2  17  14    2315     659     0.00000 0.00000 0.00000 0.00000 0.00000 0.00000    2285   -0.24   -1.00  1.0000
  -1  17  14     756     595     0.00000 0.00000 0.00000 0.00000 0.00000 0.00000     847    0.59    6.93  1.0000
   0  17  14    1922    1159     0.00000 0.00000 0.00000 0.00000 0.00000 0.00000    1924   -0.08    6.78  1.0000
 -18  18  14    4318    2223     0.00000 0.00000 0.00000 0.00000 0.00000 0.00000    6056  -11.29   -0.88  1.0000
 -17  18  14      81    1046     0.00000 0.00000 0.00000 0.00000 0.00000 0.00000    -496   -8.43   -0.17  1.0000
 -16  18  14     379     326     0.00000 0.00000 0.00000 0.00000 0.00000 0.00000     315   -1.70   -1.10  1.0000
 -15  18  14     500     423     0.00000 0.00000 0.00000 0.00000 0.00000 0.00000     704    3.87   -2.72  1.0000
 -14  18  14     537     631     0.00000 0.00000 0.00000 0.00000 0.00000 0.00000     597    1.03   -6.15  1.0000
 -13  18  14      27     683     0.00000 0.00000 0.00000 0.00000 0.00000 0.00000    -219   -4.00   -2.77  1.0000
 -12  18  14    1121     344     0.00000 0.00000 0.00000 0.00000 0.00000 0.00000     885   -3.52    0.55  1.0000
 -11  18  14    1746     532     0.00000 0.00000 0.00000 0.00000 0.00000 0.00000    1734    0.15   -0.56  1.0000
 -10  18  14     206     405     0.00000 0.00000 0.00000 0.00000 0.00000 0.00000     141   -3.14    3.63  1.0000
  -9  18  14      84     412     0.00000 0.00000 0.00000 0.00000 0.00000 0.00000    -177   -5.24    6.76  1.0000
  -8  18  14    2355     701     0.00000 0.00000 0.00000 0.00000 0.00000 0.00000    2515   -1.49   -0.63  1.0000
  -7  18  14    3062     658     0.00000 0.00000 0.00000 0.00000 0.00000 0.00000    2674   -3.45   -4.44  1.0000
  -6  18  14     633    1474     0.00000 0.00000 0.00000 0.00000 0.00000 0.00000     936   -5.08    0.62  1.0000
  -5  18  14      38     434     0.00000 0.00000 0.00000 0.00000 0.00000 0.00000     161   -3.68    8.08  1.0000
  -4  18  14       8     412     0.00000 0.00000 0.00000 0.00000 0.00000 0.00000     -18   -2.69    0.30  1.0000
  -3  18  14     167     276     0.00000 0.00000 0.00000 0.00000 0.00000 0.00000     269   -0.86   -7.09  1.0000
  -2  18  14       4    1167     0.00000 0.00000 0.00000 0.00000 0.00000 0.00000       9   -2.72   -1.57  1.0000
  -1  18  14      62    1457     0.00000 0.00000 0.00000 0.00000 0.00000 0.00000     -67   -6.78   -2.77  1.0000
   0  18  14     537    1294     0.00000 0.00000 0.00000 0.00000 0.00000 0.00000    1317   -7.65   -9.79  1.0000
 -17  19  14      19    1201     0.00000 0.00000 0.00000 0.00000 0.00000 0.00000   -1652   -0.99   -3.94  1.0000
 -16  19  14      37    1444     0.00000 0.00000 0.00000 0.00000 0.00000 0.00000   -2167    5.53   -1.35  1.0000
 -15  19  14     166     380     0.00000 0.00000 0.00000 0.00000 0.00000 0.00000      83    3.55   -0.22  1.0000
 -14  19  14       7     274     0.00000 0.00000 0.00000 0.00000 0.00000 0.00000    -245   -0.85   -2.33  1.0000
 -13  19  14       8     423     0.00000 0.00000 0.00000 0.00000 0.00000 0.00000    -472    2.60    0.52  1.0000
 -12  19  14     948     367     0.00000 0.00000 0.00000 0.00000 0.00000 0.00000    1137    2.73    0.22  1.0000
 -11  19  14      10     291     0.00000 0.00000 0.00000 0.00000 0.00000 0.00000    -129   -0.87   -2.81  1.0000
 -10  19  14     191     773     0.00000 0.00000 0.00000 0.00000 0.00000 0.00000     345   -4.46   -0.46  1.0000
  -9  19  14     306     413     0.00000 0.00000 0.00000 0.00000 0.00000 0.00000     385    1.85   -1.64  1.0000
  -8  19  14     144     492     0.00000 0.00000 0.00000 0.00000 0.00000 0.00000    -193   10.12   -4.82  1.0000
  -7  19  14      39     517     0.00000 0.00000 0.00000 0.00000 0.00000 0.00000    -335    5.81    0.70  1.0000
  -6  19  14     244     479     0.00000 0.00000 0.00000 0.00000 0.00000 0.00000     571    0.30    8.03  1.0000
  -5  19  14     880     591     0.00000 0.00000 0.00000 0.00000 0.00000 0.00000     844   -0.75    1.15  1.0000
  -4  19  14     669    1331     0.00000 0.00000 0.00000 0.00000 0.00000 0.00000    1389   -7.44   -7.96  1.0000
  -2  19  14     117    1176     0.00000 0.00000 0.00000 0.00000 0.00000 0.00000     350   -7.39    4.72  1.0000
  -1  19  14      53     518     0.00000 0.00000 0.00000 0.00000 0.00000 0.00000     383  -10.77   -4.27  1.0000
   0  19  14      78    1310     0.00000 0.00000 0.00000 0.00000 0.00000 0.00000   -1964   -5.05   -6.51  1.0000
 -17  20  14       7     974     0.00000 0.00000 0.00000 0.00000 0.00000 0.00000    -360    2.36    0.75  1.0000
 -16  20  14       9     781     0.00000 0.00000 0.00000 0.00000 0.00000 0.00000    -189    1.23    2.55  1.0000
 -15  20  14      12    1234     0.00000 0.00000 0.00000 0.00000 0.00000 0.00000   -1494    2.69    1.79  1.0000
 -14  20  14     672     712     0.00000 0.00000 0.00000 0.00000 0.00000 0.00000    1139    6.58    3.84  1.0000
 -13  20  14     743     444     0.00000 0.00000 0.00000 0.00000 0.00000 0.00000    1114    4.85    5.34  1.0000
 -12  20  14    3802     755     0.00000 0.00000 0.00000 0.00000 0.00000 0.00000    4026   -1.71    2.15  1.0000
 -11  20  14      69     413     0.00000 0.00000 0.00000 0.00000 0.00000 0.00000    -277   -7.76   -0.24  1.0000
 -10  20  14       1     482     0.00000 0.00000 0.00000 0.00000 0.00000 0.00000    -415    0.44   -1.02  1.0000
  -9  20  14     238     463     0.00000 0.00000 0.00000 0.00000 0.00000 0.00000     442    5.16    0.78  1.0000
  -8  20  14     723     719     0.00000 0.00000 0.00000 0.00000 0.00000 0.00000    1144    4.82    8.54  1.0000
  -7  20  14     520     615     0.00000 0.00000 0.00000 0.00000 0.00000 0.00000     548    1.23   10.09  1.0000
  -6  20  14       8     745     0.00000 0.00000 0.00000 0.00000 0.00000 0.00000   -1117    1.42   -2.16  1.0000
  -5  20  14    1189    1288     0.00000 0.00000 0.00000 0.00000 0.00000 0.00000    2006    1.56  -12.67  1.0000
 -16  21  14     382    1183     0.00000 0.00000 0.00000 0.00000 0.00000 0.00000     616    4.97    0.16  1.0000
 -15  21  14      51     961     0.00000 0.00000 0.00000 0.00000 0.00000 0.00000     -83    6.55   -1.24  1.0000
 -12  21  14      82     594     0.00000 0.00000 0.00000 0.00000 0.00000 0.00000      -3   -8.37    1.15  1.0000
 -11  21  14     471     502     0.00000 0.00000 0.00000 0.00000 0.00000 0.00000     511   -0.84   -1.14  1.0000
 -10  21  14     306     337     0.00000 0.00000 0.00000 0.00000 0.00000 0.00000     340    0.86   -0.34  1.0000
  -9  21  14    1354    1019     0.00000 0.00000 0.00000 0.00000 0.00000 0.00000    1987   -5.16    8.81  1.0000
  -8  21  14     771     790     0.00000 0.00000 0.00000 0.00000 0.00000 0.00000    1114   -4.46   12.38  1.0000
  -7  21  14      49     374     0.00000 0.00000 0.00000 0.00000 0.00000 0.00000     240   -5.23    5.96  1.0000
 -10  22  14      45     614     0.00000 0.00000 0.00000 0.00000 0.00000 0.00000      57   -0.73   -0.48  1.0000
  -1   2  15    8476     508     0.00000 0.00000 0.00000 0.00000 0.00000 0.00000   13378  -21.95    2.55  1.0000
  -2   3  15    3060     244     0.00000 0.00000 0.00000 0.00000 0.00000 0.00000    2834    2.54    7.72  1.0000
  -1   3  15    1346     152     0.00000 0.00000 0.00000 0.00000 0.00000 0.00000    1459    1.37   -2.50  1.0000
  -3   4  15   36971     962     0.00000 0.00000 0.00000 0.00000 0.00000 0.00000   44592   17.66    0.93  1.0000
  -2   4  15    5186     271     0.00000 0.00000 0.00000 0.00000 0.00000 0.00000    3702   10.52    2.23  1.0000
  -1   4  15     276      81     0.00000 0.00000 0.00000 0.00000 0.00000 0.00000     298    0.30   -3.14  1.0000
  -4   5  15    1646     106     0.00000 0.00000 0.00000 0.00000 0.00000 0.00000     471   17.97   -0.80  1.0000
  -3   5  15     830      78     0.00000 0.00000 0.00000 0.00000 0.00000 0.00000     169   14.55   -2.66  1.0000
  -2   5  15    4811     256     0.00000 0.00000 0.00000 0.00000 0.00000 0.00000    4072   -5.32    0.81  1.0000
  -1   5  15    8272     413     0.00000 0.00000 0.00000 0.00000 0.00000 0.00000   10123   -8.95   -1.61  1.0000
  -5   6  15     280     170     0.00000 0.00000 0.00000 0.00000 0.00000 0.00000     531    6.28   -1.25  1.0000
  -4   6  15    6214     398     0.00000 0.00000 0.00000 0.00000 0.00000 0.00000    8687   13.39   -1.66  1.0000
  -3   6  15     335     101     0.00000 0.00000 0.00000 0.00000 0.00000 0.00000     557    4.97   -1.54  1.0000
  -2   6  15     267      83     0.00000 0.00000 0.00000 0.00000 0.00000 0.00000     569   -7.20    0.25  1.0000
  -1   6  15   11346     346     0.00000 0.00000 0.00000 0.00000 0.00000 0.00000    9043  -10.60   -1.74  1.0000
  -6   7  15   17741     665     0.00000 0.00000 0.00000 0.00000 0.00000 0.00000   16441   -4.81    2.42  1.0000
  -5   7  15    6135     372     0.00000 0.00000 0.00000 0.00000 0.00000 0.00000    6332   -1.24    1.35  1.0000
  -4   7  15    7140     310     0.00000 0.00000 0.00000 0.00000 0.00000 0.00000    6001    6.62   -1.21  1.0000
  -3   7  15    3632     202     0.00000 0.00000 0.00000 0.00000 0.00000 0.00000    2913    5.90   -0.45  1.0000
  -2   7  15   10510     380     0.00000 0.00000 0.00000 0.00000 0.00000 0.00000   11679   -5.21    1.97  1.0000
  -1   7  15    6537     284     0.00000 0.00000 0.00000 0.00000 0.00000 0.00000    5919   -3.51   -2.58  1.0000
  -7   8  15     412      99     0.00000 0.00000 0.00000 0.00000 0.00000 0.00000     211   -6.50    3.93  1.0000
  -6   8  15    3305     268     0.00000 0.00000 0.00000 0.00000 0.00000 0.00000    4281   -7.44    2.09  1.0000
  -5   8  15    2546     222     0.00000 0.00000 0.00000 0.00000 0.00000 0.00000    2249    2.84   -0.13  1.0000
  -4   8  15   37960     755     0.00000 0.00000 0.00000 0.00000 0.00000 0.00000   42505   10.39    3.50  1.0000
  -3   8  15    1240     172     0.00000 0.00000 0.00000 0.00000 0.00000 0.00000    1740    6.23    3.79  1.0000
  -2   8  15     144      78     0.00000 0.00000 0.00000 0.00000 0.00000 0.00000     101    1.33    3.18  1.0000
  -1   8  15     633     129     0.00000 0.00000 0.00000 0.00000 0.00000 0.00000     951    5.24   -1.11  1.0000
  -8   9  15    1044     215     0.00000 0.00000 0.00000 0.00000 0.00000 0.00000    1086   -0.47   -1.09  1.0000
  -7   9  15      67      87     0.00000 0.00000 0.00000 0.00000 0.00000 0.00000       5   -5.37   -1.73  1.0000
  -6   9  15    1441     207     0.00000 0.00000 0.00000 0.00000 0.00000 0.00000    1573   -1.03   -4.60  1.0000
  -5   9  15    6255     314     0.00000 0.00000 0.00000 0.00000 0.00000 0.00000    7156    5.11    0.86  1.0000
  -4   9  15    1610     185     0.00000 0.00000 0.00000 0.00000 0.00000 0.00000    1562    0.82    2.70  1.0000
  -3   9  15     621     172     0.00000 0.00000 0.00000 0.00000 0.00000 0.00000     733   -1.57    5.12  1.0000
  -2   9  15     912     122     0.00000 0.00000 0.00000 0.00000 0.00000 0.00000     990    0.83    4.22  1.0000
  -1   9  15   22330     777     0.00000 0.00000 0.00000 0.00000 0.00000 0.00000   20955    4.28    2.06  1.0000
  -9  10  15     154     122     0.00000 0.00000 0.00000 0.00000 0.00000 0.00000     384    7.20    5.05  1.0000
  -8  10  15    2242     236     0.00000 0.00000 0.00000 0.00000 0.00000 0.00000    3153    7.86    3.78  1.0000
  -7  10  15   13408     599     0.00000 0.00000 0.00000 0.00000 0.00000 0.00000   14308    3.81   -6.70  1.0000
  -6  10  15   17317     684     0.00000 0.00000 0.00000 0.00000 0.00000 0.00000   16790    2.22   -5.09  1.0000
  -5  10  15     190     121     0.00000 0.00000 0.00000 0.00000 0.00000 0.00000     158   -0.91    0.95  1.0000
  -4  10  15    1701     227     0.00000 0.00000 0.00000 0.00000 0.00000 0.00000    2365   -7.06    0.66  1.0000
  -3  10  15     397     157     0.00000 0.00000 0.00000 0.00000 0.00000 0.00000     594   -2.33    5.96  1.0000
  -2  10  15   20915     671     0.00000 0.00000 0.00000 0.00000 0.00000 0.00000   22082    3.70    0.36  1.0000
  -1  10  15    5303     345     0.00000 0.00000 0.00000 0.00000 0.00000 0.00000    4410    6.25   -3.59  1.0000
 -10  11  15     955     250     0.00000 0.00000 0.00000 0.00000 0.00000 0.00000    1474    7.05   -0.41  1.0000
  -9  11  15     505     239     0.00000 0.00000 0.00000 0.00000 0.00000 0.00000     198    8.81    4.73  1.0000
  -8  11  15      14     118     0.00000 0.00000 0.00000 0.00000 0.00000 0.00000      79    4.82   -1.60  1.0000
  -7  11  15    4250     382     0.00000 0.00000 0.00000 0.00000 0.00000 0.00000    4148    1.35   -4.63  1.0000
  -6  11  15     143     137     0.00000 0.00000 0.00000 0.00000 0.00000 0.00000     165    1.41   -2.37  1.0000
  -5  11  15     260     152     0.00000 0.00000 0.00000 0.00000 0.00000 0.00000     169   -2.95   -0.13  1.0000
  -4  11  15     523     113     0.00000 0.00000 0.00000 0.00000 0.00000 0.00000     251   -7.87    4.84  1.0000
  -3  11  15     520      88     0.00000 0.00000 0.00000 0.00000 0.00000 0.00000     417   -2.33    5.01  1.0000
  -2  11  15    5522     312     0.00000 0.00000 0.00000 0.00000 0.00000 0.00000    4973    3.61   -1.00  1.0000
  -1  11  15    9625     521     0.00000 0.00000 0.00000 0.00000 0.00000 0.00000   10686    4.99   -2.18  1.0000
 -11  12  15     414     140     0.00000 0.00000 0.00000 0.00000 0.00000 0.00000     513    2.38   -5.65  1.0000
 -10  12  15     415     302     0.00000 0.00000 0.00000 0.00000 0.00000 0.00000     481    1.40   -1.74  1.0000
  -9  12  15   10759     697     0.00000 0.00000 0.00000 0.00000 0.00000 0.00000   10989   -1.06    2.15  1.0000
  -8  12  15     249     147     0.00000 0.00000 0.00000 0.00000 0.00000 0.00000     180   -2.20    0.34  1.0000
  -7  12  15    3083     309     0.00000 0.00000 0.00000 0.00000 0.00000 0.00000    2831   -2.17    0.23  1.0000
  -6  12  15    3023     370     0.00000 0.00000 0.00000 0.00000 0.00000 0.00000    3241    1.87   -0.50  1.0000
  -5  12  15     352     224     0.00000 0.00000 0.00000 0.00000 0.00000 0.00000     336   -3.51   -7.52  1.0000
  -4  12  15    9786     552     0.00000 0.00000 0.00000 0.00000 0.00000 0.00000   10756   -4.36   -2.93  1.0000
  -3  12  15    2240     287     0.00000 0.00000 0.00000 0.00000 0.00000 0.00000    2047   -3.02    7.27  1.0000
  -2  12  15    1095     211     0.00000 0.00000 0.00000 0.00000 0.00000 0.00000    1087    0.22    5.08  1.0000
  -1  12  15     227     162     0.00000 0.00000 0.00000 0.00000 0.00000 0.00000     273    1.24    1.02  1.0000
 -12  13  15      33     108     0.00000 0.00000 0.00000 0.00000 0.00000 0.00000      55    1.64   -2.50  1.0000
[truncated: 626,656 more chars]
