# Supplementary material for: Synthesis, Structures, and Sorption Properties of Two New Metal–Organic Frameworks Constructed by the Polycarboxylate Ligand Derived from Cyclotriphosphazene
Source: ACS Omega. 2021 Sep 2;6(36):23110–6. doi: 10.1021/acsomega.1c02492 (PMC8444217; doi:10.1021/acsomega.1c02492)
Supplement: Supplementary file 3 — ao1c02492_si_003.cif [file ao1c02492_si_003.cif]

data_2
_audit_creation_date               2021-05-12
_audit_creation_method
;
Olex2 1.2
(compiled 2018.05.29 svn.r3508 for OlexSys, GUI svn.r5506)
;
_shelx_SHELXL_version_number       '2014/7'
_audit_contact_author_address      ?
_audit_contact_author_email        ?
_audit_contact_author_name         ''
_audit_contact_author_phone        ?
_publ_contact_author_id_orcid      ?
_publ_section_references
;
Dolomanov, O.V., Bourhis, L.J., Gildea, R.J, Howard, J.A.K. & Puschmann, H.
 (2009), J. Appl. Cryst. 42, 339-341.

Sheldrick, G.M. (2015). Acta Cryst. C71, 3-8.
;
_chemical_name_common              ?
_chemical_name_systematic          ?
_chemical_formula_moiety           'C62 H40 Cu3 N7 O24 P3'
_chemical_formula_sum              'C62 H40 Cu3 N7 O24 P3'
_chemical_formula_weight           1550.57
_chemical_melting_point            ?
loop_
  _atom_type_symbol
  _atom_type_description
  _atom_type_scat_dispersion_real
  _atom_type_scat_dispersion_imag
  _atom_type_scat_source
 'C' 'C' 0.0033 0.0016 'International Tables Vol C Tables 4.2.6.8 and 6.1.1.4'
 'H' 'H' 0.0000 0.0000 'International Tables Vol C Tables 4.2.6.8 and 6.1.1.4'
 'N' 'N' 0.0061 0.0033 'International Tables Vol C Tables 4.2.6.8 and 6.1.1.4'
 'O' 'O' 0.0106 0.0060 'International Tables Vol C Tables 4.2.6.8 and 6.1.1.4'
 'P' 'P' 0.1023 0.0942 'International Tables Vol C Tables 4.2.6.8 and 6.1.1.4'
 'Cu' 'Cu' 0.3201 1.2651 'International Tables Vol C Tables 4.2.6.8 and 6.1.1.4'

_shelx_space_group_comment
;
The symmetry employed for this shelxl refinement is uniquely defined
by the following loop, which should always be used as a source of
symmetry information in preference to the above space-group names.
They are only intended as comments.
;
_space_group_crystal_system        'monoclinic'
_space_group_IT_number             15
_space_group_name_H-M_alt          'C 1 2/c 1'
_space_group_name_Hall             '-C 2yc'
loop_
  _space_group_symop_operation_xyz
 'x, y, z'
 '-x, y, -z+1/2'
 'x+1/2, y+1/2, z'
 '-x+1/2, y+1/2, -z+1/2'
 '-x, -y, -z'
 'x, -y, z-1/2'
 '-x+1/2, -y+1/2, -z'
 'x+1/2, -y+1/2, z-1/2'

_cell_length_a                     16.6520(12)
_cell_length_b                     33.684(2)
_cell_length_c                     16.5376(12)
_cell_angle_alpha                  90
_cell_angle_beta                   90.4980(10)
_cell_angle_gamma                  90
_cell_volume                       9275.7(12)
_cell_formula_units_Z              4
_cell_measurement_reflns_used      7024
_cell_measurement_temperature      273(2)
_cell_measurement_theta_max        27.31
_cell_measurement_theta_min        2.42
_shelx_estimated_absorpt_T_max     0.925
_shelx_estimated_absorpt_T_min     0.857
_exptl_absorpt_coefficient_mu      0.795
_exptl_absorpt_correction_T_max    ?
_exptl_absorpt_correction_T_min    ?
_exptl_absorpt_correction_type     'none'
_exptl_absorpt_process_details     ?
_exptl_absorpt_special_details     ?
_exptl_crystal_colour              blue
_exptl_crystal_density_diffrn      1.110
_exptl_crystal_density_meas        .
_exptl_crystal_density_method      ?
_exptl_crystal_description         block
_exptl_crystal_F_000               3156
_exptl_crystal_size_max            0.2
_exptl_crystal_size_mid            0.2
_exptl_crystal_size_min            0.1
_exptl_transmission_factor_max     ?
_exptl_transmission_factor_min     ?
_diffrn_reflns_av_R_equivalents    0.045
_diffrn_reflns_av_unetI/netI       0.0423
_diffrn_reflns_Laue_measured_fraction_full  0.996
_diffrn_reflns_Laue_measured_fraction_max  0.996
_diffrn_reflns_limit_h_max         ?
_diffrn_reflns_limit_h_min         ?
_diffrn_reflns_limit_k_max         ?
_diffrn_reflns_limit_k_min         ?
_diffrn_reflns_limit_l_max         ?
_diffrn_reflns_limit_l_min         ?
_diffrn_reflns_number              9091
_diffrn_reflns_point_group_measured_fraction_full  0.996
_diffrn_reflns_point_group_measured_fraction_max  0.996
_diffrn_reflns_theta_full          25.242
_diffrn_reflns_theta_max           25.997
_diffrn_reflns_theta_min           1.209
_diffrn_ambient_temperature        273.15
_diffrn_detector_area_resol_mean   ?
_diffrn_measured_fraction_theta_full  0.996
_diffrn_measured_fraction_theta_max  0.996
_diffrn_measurement_device_type    'CCD area detector'
_diffrn_measurement_method         'phi and omega scans'
_diffrn_radiation_monochromator    'graphite'
_diffrn_radiation_type             MoK\a
_diffrn_radiation_wavelength       0.71073
_diffrn_source                     ?
_reflns_Friedel_coverage           0.000
_reflns_Friedel_fraction_full      .
_reflns_Friedel_fraction_max       .
_reflns_number_gt                  6800
_reflns_number_total               9091
_reflns_special_details
;
 Reflections were merged by SHELXL according to the crystal
 class for the calculation of statistics and refinement.
 
 _reflns_Friedel_fraction is defined as the number of unique
 Friedel pairs measured divided by the number that would be
 possible theoretically, ignoring centric projections and
 systematic absences.
;
_reflns_threshold_expression       'I > 2\s(I)'
_computing_cell_refinement         'SAINT v7.68A (Bruker, 2009)'
_computing_data_collection         ?
_computing_data_reduction          'SAINT v7.68A (Bruker, 2009)'
_computing_molecular_graphics      'Olex2 (Dolomanov et al., 2009)'
_computing_publication_material    'Olex2 (Dolomanov et al., 2009)'
_computing_structure_refinement    'ShelXL (Sheldrick, 2015)'
_computing_structure_solution      ?
_refine_diff_density_max           0.957
_refine_diff_density_min           -0.379
_refine_diff_density_rms           0.084
_refine_ls_extinction_coef         .
_refine_ls_extinction_method       none
_refine_ls_goodness_of_fit_ref     1.012
_refine_ls_hydrogen_treatment      constr
_refine_ls_matrix_type             full
_refine_ls_number_parameters       449
_refine_ls_number_reflns           9091
_refine_ls_number_restraints       0
_refine_ls_R_factor_all            0.0586
_refine_ls_R_factor_gt             0.0467
_refine_ls_restrained_S_all        1.012
_refine_ls_shift/su_max            0.000
_refine_ls_shift/su_mean           0.000
_refine_ls_structure_factor_coef   Fsqd
_refine_ls_weighting_details      
 'w=1/[\s^2^(Fo^2^)+(0.0989P)^2^] where P=(Fo^2^+2Fc^2^)/3'
_refine_ls_weighting_scheme        calc
_refine_ls_wR_factor_gt            0.1400
_refine_ls_wR_factor_ref           0.1469
_refine_special_details            ?
_olex2_refinement_description
;
1. Fixed Uiso
 At 1.2 times of:
  All C(H) groups
2.a Aromatic/amide H refined with riding coordinates:
 C30(H30), C13(H13), C20(H20), C6(H6), C3(H3), C7(H7), C21(H21), C11(H11),
 C28(H28), C14(H14), C31(H31), C29(H29), C10(H10), C17(H17), C4(H4), C27(H27),
 C18(H18), C26(H26), C22(H22), C23(H23)
;
_atom_sites_solution_hydrogens     geom
_atom_sites_solution_primary       ?
_atom_sites_solution_secondary     ?
loop_
  _atom_site_label
  _atom_site_type_symbol
  _atom_site_fract_x
  _atom_site_fract_y
  _atom_site_fract_z
  _atom_site_U_iso_or_equiv
  _atom_site_adp_type
  _atom_site_occupancy
  _atom_site_site_symmetry_order
  _atom_site_calc_flag
  _atom_site_refinement_flags_posn
  _atom_site_refinement_flags_adp
  _atom_site_refinement_flags_occupancy
  _atom_site_disorder_assembly
  _atom_site_disorder_group
 Cu2 Cu 0.2500 0.2500 0.5000 0.03167(15) Uani 1 2 d S T P . .
 Cu1 Cu 0.99709(2) 0.07345(2) 0.49173(2) 0.03090(12) Uani 1 1 d . . . . .
 P1 P 0.47134(4) 0.01937(2) 0.32762(4) 0.02707(17) Uani 1 1 d . . . . .
 P2 P 0.5000 -0.05194(3) 0.2500 0.0271(2) Uani 1 2 d S T P . .
 O6 O 0.56631(10) -0.08393(6) 0.27303(12) 0.0318(4) Uani 1 1 d . . . . .
 O7 O 0.27092(11) 0.20075(5) 0.44249(12) 0.0336(5) Uani 1 1 d . . . . .
 O9 O 0.38047(10) 0.02921(6) 0.34714(12) 0.0321(4) Uani 1 1 d . . . . .
 O1 O 0.88762(11) 0.07128(6) 0.44673(13) 0.0353(5) Uani 1 1 d . . . . .
 O5 O 0.89348(12) -0.07238(6) 0.46471(14) 0.0402(5) Uani 1 1 d . . . . .
 O2W O 1.02691(11) 0.02920(6) 0.41700(12) 0.0352(5) Uani 1 1 d . . . . .
 N3 N 0.95869(13) 0.10826(7) 0.58338(14) 0.0318(5) Uani 1 1 d . . . . .
 O3 O 0.51361(10) 0.03728(6) 0.40536(12) 0.0335(5) Uani 1 1 d . . . . .
 O2 O 0.86739(11) 0.02489(6) 0.54022(13) 0.0378(5) Uani 1 1 d . . . . .
 O1W O 1.02162(11) 0.12476(6) 0.40882(12) 0.0378(5) Uani 1 1 d . . . . .
 O4 O 0.91805(12) -0.02569(7) 0.37058(14) 0.0426(5) Uani 1 1 d . . . . .
 N4 N 0.79223(14) 0.22008(7) 0.90306(14) 0.0331(5) Uani 1 1 d . . . . .
 C16 C 0.26628(16) 0.13650(8) 0.39137(16) 0.0289(6) Uani 1 1 d . . . . .
 C5 C 0.59712(15) 0.03784(9) 0.41659(17) 0.0296(6) Uani 1 1 d . . . . .
 C12 C 0.64027(15) -0.07291(8) 0.30762(18) 0.0307(6) Uani 1 1 d . . . . .
 N2 N 0.5000 0.04222(9) 0.2500 0.0292(7) Uani 1 2 d S T P . .
 C19 C 0.34642(16) 0.06641(8) 0.35838(17) 0.0290(6) Uani 1 1 d . . . . .
 C25 C 0.85718(17) 0.17800(8) 0.77333(17) 0.0326(6) Uani 1 1 d . . . . .
 N1 N 0.47736(12) -0.02741(7) 0.32744(14) 0.0280(5) Uani 1 1 d . . . . .
 C2 C 0.75796(15) 0.04283(8) 0.45630(17) 0.0304(6) Uani 1 1 d . . . . .
 C9 C 0.78975(16) -0.05655(9) 0.37247(19) 0.0350(7) Uani 1 1 d . . . . .
 C30 C 0.90089(18) 0.11366(9) 0.71428(18) 0.0342(6) Uani 1 1 d . . . . .
 H30 H 0.8845 0.1008 0.7611 0.041 Uiso 1 1 calc R . . . .
 C24 C 0.89200(16) 0.15427(9) 0.70743(18) 0.0322(6) Uani 1 1 d . . . . .
 C15 C 0.22468(17) 0.17378(8) 0.41591(18) 0.0329(6) Uani 1 1 d . . . . .
 O8 O 0.15004(13) 0.17662(6) 0.40916(18) 0.0569(7) Uani 1 1 d . . . . .
 C13 C 0.69211(17) -0.04918(9) 0.2652(2) 0.0416(8) Uani 1 1 d . . . . .
 H13 H 0.6776 -0.0388 0.2150 0.050 Uiso 1 1 calc R . . . .
 C20 C 0.26535(17) 0.06846(9) 0.3468(2) 0.0395(7) Uani 1 1 d . . . . .
 H20 H 0.2371 0.0464 0.3285 0.047 Uiso 1 1 calc R . . . .
 C6 C 0.62847(18) 0.01224(10) 0.47272(19) 0.0381(7) Uani 1 1 d . . . . .
 H6 H 0.5959 -0.0067 0.4969 0.046 Uiso 1 1 calc R . . . .
 C1 C 0.84359(16) 0.04614(8) 0.48261(18) 0.0318(6) Uani 1 1 d . . . . .
 C8 C 0.87316(17) -0.05035(9) 0.4046(2) 0.0359(7) Uani 1 1 d . . . . .
 C3 C 0.72483(18) 0.06721(9) 0.3968(2) 0.0417(8) Uani 1 1 d . . . . .
 H3 H 0.7575 0.0852 0.3700 0.050 Uiso 1 1 calc R . . . .
 C7 C 0.70908(17) 0.01469(10) 0.49326(18) 0.0380(7) Uani 1 1 d . . . . .
 H7 H 0.7307 -0.0025 0.5318 0.046 Uiso 1 1 calc R . . . .
 C21 C 0.22558(17) 0.10338(9) 0.3622(2) 0.0432(8) Uani 1 1 d . . . . .
 H21 H 0.1705 0.1049 0.3531 0.052 Uiso 1 1 calc R . . . .
 C11 C 0.65949(17) -0.08742(10) 0.38238(19) 0.0383(7) Uani 1 1 d . . . . .
 H11 H 0.6225 -0.1024 0.4111 0.046 Uiso 1 1 calc R . . . .
 C28 C 0.7638(2) 0.18569(10) 0.8817(2) 0.0471(8) Uani 1 1 d . . . . .
 H28 H 0.7213 0.1752 0.9110 0.056 Uiso 1 1 calc R . . . .
 C14 C 0.76762(17) -0.04102(9) 0.2997(2) 0.0416(8) Uani 1 1 d . . . . .
 H14 H 0.8032 -0.0247 0.2723 0.050 Uiso 1 1 calc R . . . .
 C31 C 0.93401(19) 0.09205(9) 0.65199(19) 0.0380(7) Uani 1 1 d . . . . .
 H31 H 0.9393 0.0647 0.6584 0.046 Uiso 1 1 calc R . . . .
 C29 C 0.7933(2) 0.16387(10) 0.8178(2) 0.0458(8) Uani 1 1 d . . . . .
 H29 H 0.7701 0.1396 0.8046 0.055 Uiso 1 1 calc R . . . .
 C10 C 0.73423(17) -0.07959(10) 0.41466(19) 0.0398(7) Uani 1 1 d . . . . .
 H10 H 0.7480 -0.0898 0.4652 0.048 Uiso 1 1 calc R . . . .
 C17 C 0.34888(18) 0.13384(10) 0.4011(2) 0.0531(10) Uani 1 1 d . . . . .
 H17 H 0.3775 0.1560 0.4187 0.064 Uiso 1 1 calc R . . . .
 C4 C 0.64434(18) 0.06513(10) 0.3770(2) 0.0446(8) Uani 1 1 d . . . . .
 H4 H 0.6224 0.0818 0.3378 0.054 Uiso 1 1 calc R . . . .
 C27 C 0.8532(2) 0.23538(11) 0.8606(3) 0.0597(10) Uani 1 1 d . . . . .
 H27 H 0.8741 0.2599 0.8756 0.072 Uiso 1 1 calc R . . . .
 C18 C 0.38934(19) 0.09928(10) 0.3852(3) 0.0614(11) Uani 1 1 d . . . . .
 H18 H 0.4447 0.0979 0.3924 0.074 Uiso 1 1 calc R . . . .
 C26 C 0.8863(2) 0.21554(11) 0.7945(3) 0.0629(11) Uani 1 1 d . . . . .
 H26 H 0.9273 0.2272 0.7649 0.075 Uiso 1 1 calc R . . . .
 C22 C 0.9520(3) 0.14774(11) 0.5769(2) 0.0641(12) Uani 1 1 d . . . . .
 H22 H 0.9701 0.1598 0.5299 0.077 Uiso 1 1 calc R . . . .
 C23 C 0.9199(3) 0.17147(10) 0.6358(2) 0.0664(12) Uani 1 1 d . . . . .
 H23 H 0.9167 0.1988 0.6283 0.080 Uiso 1 1 calc R . . . .
 O3W O 0.11232(15) 0.25291(7) 0.44663(17) 0.0563(7) Uani 1 1 d . . . . .

loop_
  _atom_site_aniso_label
  _atom_site_aniso_U_11
  _atom_site_aniso_U_22
  _atom_site_aniso_U_33
  _atom_site_aniso_U_23
  _atom_site_aniso_U_13
  _atom_site_aniso_U_12
 Cu2 0.0353(3) 0.0233(3) 0.0366(3) -0.0051(2) 0.0130(2) -0.0067(2)
 Cu1 0.01834(18) 0.0313(2) 0.0431(2) -0.01145(15) -0.00121(14) -0.00256(13)
 P1 0.0166(3) 0.0274(4) 0.0372(4) -0.0029(3) 0.0014(3) -0.0008(3)
 P2 0.0172(4) 0.0240(5) 0.0400(6) 0.000 -0.0032(4) 0.000
 O6 0.0218(9) 0.0237(10) 0.0496(12) -0.0017(9) -0.0081(8) 0.0014(8)
 O7 0.0338(10) 0.0256(10) 0.0416(11) -0.0075(9) 0.0092(9) -0.0076(8)
 O9 0.0179(9) 0.0276(10) 0.0510(12) -0.0055(9) 0.0047(8) -0.0008(8)
 O1 0.0207(9) 0.0333(11) 0.0519(13) -0.0068(9) 0.0004(9) -0.0035(8)
 O5 0.0226(10) 0.0454(13) 0.0526(13) -0.0205(11) -0.0002(9) -0.0045(9)
 O2W 0.0257(10) 0.0367(11) 0.0431(12) -0.0092(9) -0.0036(8) 0.0015(8)
 N3 0.0280(12) 0.0267(12) 0.0408(14) -0.0067(10) 0.0042(10) -0.0009(10)
 O3 0.0203(9) 0.0401(12) 0.0401(11) -0.0088(9) 0.0040(8) -0.0040(8)
 O2 0.0295(10) 0.0377(12) 0.0461(12) -0.0084(10) -0.0057(9) 0.0061(9)
 O1W 0.0273(10) 0.0427(12) 0.0437(12) -0.0039(10) 0.0077(9) -0.0046(9)
 O4 0.0263(10) 0.0453(13) 0.0563(14) -0.0171(11) -0.0024(9) -0.0050(10)
 N4 0.0342(13) 0.0296(13) 0.0355(13) 0.0045(11) 0.0095(10) 0.0041(10)
 C16 0.0289(13) 0.0272(14) 0.0306(14) -0.0004(12) 0.0039(11) -0.0019(11)
 C5 0.0181(12) 0.0362(16) 0.0346(15) -0.0090(12) -0.0019(11) -0.0031(11)
 C12 0.0197(13) 0.0259(14) 0.0463(17) -0.0084(12) -0.0035(12) 0.0020(11)
 N2 0.0233(15) 0.0252(17) 0.0392(19) 0.000 0.0000(13) 0.000
 C19 0.0239(13) 0.0292(14) 0.0338(15) -0.0020(12) 0.0022(11) 0.0018(11)
 C25 0.0318(14) 0.0298(15) 0.0364(16) 0.0045(12) 0.0073(12) 0.0051(12)
 N1 0.0187(10) 0.0261(12) 0.0392(13) 0.0012(10) 0.0002(9) 0.0000(9)
 C2 0.0242(13) 0.0266(14) 0.0402(16) -0.0094(12) 0.0001(12) -0.0012(11)
 C9 0.0229(14) 0.0310(15) 0.0510(18) -0.0183(14) 0.0003(13) -0.0009(12)
 C30 0.0399(16) 0.0307(15) 0.0319(15) -0.0025(12) 0.0014(12) -0.0031(13)
 C24 0.0240(13) 0.0323(15) 0.0404(16) 0.0015(13) 0.0058(11) 0.0029(12)
 C15 0.0316(15) 0.0258(14) 0.0414(16) -0.0057(12) 0.0080(12) -0.0016(12)
 O8 0.0292(11) 0.0285(12) 0.113(2) -0.0159(13) 0.0011(12) 0.0003(9)
 C13 0.0273(15) 0.0369(17) 0.060(2) 0.0110(15) -0.0061(14) 0.0044(13)
 C20 0.0253(14) 0.0311(16) 0.062(2) -0.0167(14) -0.0074(14) 0.0013(12)
 C6 0.0297(15) 0.0471(18) 0.0377(16) -0.0029(14) 0.0048(12) -0.0100(14)
 C1 0.0246(13) 0.0271(14) 0.0438(17) -0.0171(13) 0.0003(12) 0.0011(11)
 C8 0.0242(14) 0.0358(17) 0.0475(18) -0.0215(14) -0.0022(13) -0.0001(12)
 C3 0.0280(15) 0.0379(17) 0.059(2) 0.0080(15) -0.0031(14) -0.0139(13)
 C7 0.0317(15) 0.0451(18) 0.0372(16) -0.0016(14) 0.0013(13) 0.0013(13)
 C21 0.0255(14) 0.0331(16) 0.071(2) -0.0154(15) -0.0101(14) 0.0031(12)
 C11 0.0255(14) 0.0481(18) 0.0412(17) -0.0011(14) 0.0030(12) -0.0058(13)
 C28 0.0410(18) 0.047(2) 0.053(2) 0.0041(16) 0.0158(15) -0.0066(15)
 C14 0.0226(14) 0.0304(16) 0.072(2) 0.0078(15) 0.0027(14) -0.0012(12)
 C31 0.0461(17) 0.0260(15) 0.0421(17) -0.0021(13) 0.0022(14) 0.0005(13)
 C29 0.0438(18) 0.0420(19) 0.052(2) -0.0019(15) 0.0076(15) -0.0040(15)
 C10 0.0281(15) 0.055(2) 0.0367(17) -0.0054(14) -0.0015(12) -0.0050(14)
 C17 0.0325(16) 0.0283(16) 0.099(3) -0.0150(18) 0.0095(17) -0.0084(13)
 C4 0.0301(15) 0.0412(18) 0.062(2) 0.0111(16) -0.0086(15) -0.0031(14)
 C27 0.057(2) 0.042(2) 0.080(3) -0.0168(19) 0.029(2) -0.0111(17)
 C18 0.0245(16) 0.0345(18) 0.125(4) -0.019(2) 0.0084(19) -0.0022(14)
 C26 0.066(2) 0.045(2) 0.078(3) -0.0066(19) 0.037(2) -0.0041(19)
 C22 0.090(3) 0.040(2) 0.063(2) -0.0016(17) 0.047(2) -0.002(2)
 C23 0.103(3) 0.0278(17) 0.070(3) 0.0005(17) 0.053(2) 0.0073(19)
 O3W 0.0497(14) 0.0370(13) 0.0819(18) -0.0105(12) -0.0110(13) 0.0012(11)

_geom_special_details
;
 All esds (except the esd in the dihedral angle between two l.s. planes)
 are estimated using the full covariance matrix.  The cell esds are taken
 into account individually in the estimation of esds in distances, angles
 and torsion angles; correlations between esds in cell parameters are only
 used when they are defined by crystal symmetry.  An approximate (isotropic)
 treatment of cell esds is used for estimating esds involving l.s. planes.
;
loop_
  _geom_bond_atom_site_label_1
  _geom_bond_atom_site_label_2
  _geom_bond_distance
  _geom_bond_site_symmetry_2
  _geom_bond_publ_flag
 Cu2 O7 1.9452(18) 7_556 ?
 Cu2 O7 1.9453(18) . ?
 Cu2 N4 2.025(2) 8_455 ?
 Cu2 N4 2.025(2) 2_656 ?
 Cu1 O1 1.9643(19) . ?
 Cu1 O5 1.954(2) 5_756 ?
 Cu1 O2W 2.002(2) . ?
 Cu1 N3 2.024(2) . ?
 Cu1 O1W 2.246(2) . ?
 P1 O9 1.5851(18) . ?
 P1 O3 1.580(2) . ?
 P1 N2 1.5744(17) . ?
 P1 N1 1.579(2) . ?
 P2 O6 1.5868(19) 2_655 ?
 P2 O6 1.5868(19) . ?
 P2 N1 1.573(2) 2_655 ?
 P2 N1 1.573(2) . ?
 O6 C12 1.403(3) . ?
 O7 C15 1.267(3) . ?
 O9 C19 1.388(3) . ?
 O1 C1 1.270(3) . ?
 O5 Cu1 1.954(2) 5_756 ?
 O5 C8 1.284(4) . ?
 N3 C31 1.328(4) . ?
 N3 C22 1.339(4) . ?
 O3 C5 1.402(3) . ?
 O2 C1 1.253(4) . ?
 O4 C8 1.254(4) . ?
 N4 Cu2 2.025(2) 2_656 ?
 N4 C28 1.299(4) . ?
 N4 C27 1.343(4) . ?
 C16 C15 1.492(4) . ?
 C16 C21 1.389(4) . ?
 C16 C17 1.386(4) . ?
 C5 C6 1.367(4) . ?
 C5 C4 1.379(4) . ?
 C12 C13 1.374(4) . ?
 C12 C11 1.365(4) . ?
 N2 P1 1.5744(17) 2_655 ?
 C19 C20 1.364(4) . ?
 C19 C18 1.389(4) . ?
 C25 C24 1.475(4) . ?
 C25 C29 1.383(4) . ?
 C25 C26 1.398(5) . ?
 C2 C1 1.491(4) . ?
 C2 C3 1.392(4) . ?
 C2 C7 1.394(4) . ?
 C9 C8 1.497(4) . ?
 C9 C14 1.360(5) . ?
 C9 C10 1.398(4) . ?
 C30 H30 0.9300 . ?
 C30 C24 1.380(4) . ?
 C30 C31 1.380(4) . ?
 C24 C23 1.401(4) . ?
 C15 O8 1.251(3) . ?
 C13 H13 0.9300 . ?
 C13 C14 1.404(4) . ?
 C20 H20 0.9300 . ?
 C20 C21 1.375(4) . ?
 C6 H6 0.9300 . ?
 C6 C7 1.384(4) . ?
 C3 H3 0.9300 . ?
 C3 C4 1.379(4) . ?
 C7 H7 0.9300 . ?
 C21 H21 0.9300 . ?
 C11 H11 0.9300 . ?
 C11 C10 1.375(4) . ?
 C28 H28 0.9300 . ?
 C28 C29 1.381(5) . ?
 C14 H14 0.9300 . ?
 C31 H31 0.9300 . ?
 C29 H29 0.9300 . ?
 C10 H10 0.9300 . ?
 C17 H17 0.9300 . ?
 C17 C18 1.371(4) . ?
 C4 H4 0.9300 . ?
 C27 H27 0.9300 . ?
 C27 C26 1.398(5) . ?
 C18 H18 0.9300 . ?
 C26 H26 0.9300 . ?
 C22 H22 0.9300 . ?
 C22 C23 1.372(5) . ?
 C23 H23 0.9300 . ?

loop_
  _geom_angle_atom_site_label_1
  _geom_angle_atom_site_label_2
  _geom_angle_atom_site_label_3
  _geom_angle
  _geom_angle_site_symmetry_1
  _geom_angle_site_symmetry_3
  _geom_angle_publ_flag
 O7 Cu2 O7 180.0 7_556 . ?
 O7 Cu2 N4 88.43(8) . 8_455 ?
 O7 Cu2 N4 88.42(8) 7_556 2_656 ?
 O7 Cu2 N4 91.58(8) 7_556 8_455 ?
 O7 Cu2 N4 91.57(8) . 2_656 ?
 N4 Cu2 N4 180.00(12) 8_455 2_656 ?
 O1 Cu1 O2W 88.44(8) . . ?
 O1 Cu1 N3 90.41(9) . . ?
 O1 Cu1 O1W 88.31(8) . . ?
 O5 Cu1 O1 176.75(8) 5_756 . ?
 O5 Cu1 O2W 88.76(8) 5_756 . ?
 O5 Cu1 N3 91.96(9) 5_756 . ?
 O5 Cu1 O1W 93.74(8) 5_756 . ?
 O2W Cu1 N3 167.25(9) . . ?
 O2W Cu1 O1W 98.55(8) . . ?
 N3 Cu1 O1W 94.11(9) . . ?
 O3 P1 O9 100.00(10) . . ?
 N2 P1 O9 111.13(10) . . ?
 N2 P1 O3 109.91(11) . . ?
 N2 P1 N1 117.82(14) . . ?
 N1 P1 O9 105.66(11) . . ?
 N1 P1 O3 110.78(12) . . ?
 O6 P2 O6 94.46(14) . 2_655 ?
 N1 P2 O6 112.40(10) . 2_655 ?
 N1 P2 O6 109.42(11) . . ?
 N1 P2 O6 109.42(11) 2_655 2_655 ?
 N1 P2 O6 112.39(10) 2_655 . ?
 N1 P2 N1 116.61(17) 2_655 . ?
 C12 O6 P2 121.64(17) . . ?
 C15 O7 Cu2 132.08(18) . . ?
 C19 O9 P1 127.43(17) . . ?
 C1 O1 Cu1 112.66(18) . . ?
 C8 O5 Cu1 122.34(19) . 5_756 ?
 C31 N3 Cu1 120.26(19) . . ?
 C31 N3 C22 116.8(3) . . ?
 C22 N3 Cu1 122.8(2) . . ?
 C5 O3 P1 123.20(17) . . ?
 C28 N4 Cu2 122.1(2) . 2_656 ?
 C28 N4 C27 118.4(3) . . ?
 C27 N4 Cu2 119.5(2) . 2_656 ?
 C21 C16 C15 123.0(2) . . ?
 C17 C16 C15 119.0(3) . . ?
 C17 C16 C21 118.0(3) . . ?
 C6 C5 O3 117.0(2) . . ?
 C6 C5 C4 121.8(3) . . ?
 C4 C5 O3 121.0(3) . . ?
 C13 C12 O6 119.9(3) . . ?
 C11 C12 O6 118.2(2) . . ?
 C11 C12 C13 121.9(3) . . ?
 P1 N2 P1 121.5(2) 2_655 . ?
 O9 C19 C18 123.5(2) . . ?
 C20 C19 O9 115.6(2) . . ?
 C20 C19 C18 120.7(3) . . ?
 C29 C25 C24 121.0(3) . . ?
 C29 C25 C26 116.4(3) . . ?
 C26 C25 C24 122.5(3) . . ?
 P2 N1 P1 122.79(15) . . ?
 C3 C2 C1 122.3(3) . . ?
 C3 C2 C7 118.8(3) . . ?
 C7 C2 C1 118.9(3) . . ?
 C14 C9 C8 120.2(3) . . ?
 C14 C9 C10 118.7(3) . . ?
 C10 C9 C8 121.0(3) . . ?
 C24 C30 H30 119.8 . . ?
 C31 C30 H30 119.8 . . ?
 C31 C30 C24 120.3(3) . . ?
 C30 C24 C25 121.3(3) . . ?
 C30 C24 C23 116.3(3) . . ?
 C23 C24 C25 122.4(3) . . ?
 O7 C15 C16 114.6(2) . . ?
 O8 C15 O7 125.2(3) . . ?
 O8 C15 C16 120.2(3) . . ?
 C12 C13 H13 121.0 . . ?
 C12 C13 C14 118.1(3) . . ?
 C14 C13 H13 121.0 . . ?
 C19 C20 H20 120.2 . . ?
 C19 C20 C21 119.7(3) . . ?
 C21 C20 H20 120.2 . . ?
 C5 C6 H6 120.2 . . ?
 C5 C6 C7 119.5(3) . . ?
 C7 C6 H6 120.2 . . ?
 O1 C1 C2 117.9(3) . . ?
 O2 C1 O1 123.8(3) . . ?
 O2 C1 C2 118.3(3) . . ?
 O5 C8 C9 115.6(3) . . ?
 O4 C8 O5 125.2(3) . . ?
 O4 C8 C9 119.2(3) . . ?
 C2 C3 H3 119.4 . . ?
 C4 C3 C2 121.1(3) . . ?
 C4 C3 H3 119.4 . . ?
 C2 C7 H7 119.9 . . ?
 C6 C7 C2 120.1(3) . . ?
 C6 C7 H7 119.9 . . ?
 C16 C21 H21 119.4 . . ?
 C20 C21 C16 121.1(3) . . ?
 C20 C21 H21 119.4 . . ?
 C12 C11 H11 120.4 . . ?
 C12 C11 C10 119.2(3) . . ?
 C10 C11 H11 120.4 . . ?
 N4 C28 H28 118.3 . . ?
 N4 C28 C29 123.5(3) . . ?
 C29 C28 H28 118.3 . . ?
 C9 C14 C13 121.3(3) . . ?
 C9 C14 H14 119.4 . . ?
 C13 C14 H14 119.4 . . ?
 N3 C31 C30 123.3(3) . . ?
 N3 C31 H31 118.3 . . ?
 C30 C31 H31 118.3 . . ?
 C25 C29 H29 119.9 . . ?
 C28 C29 C25 120.3(3) . . ?
 C28 C29 H29 119.9 . . ?
 C9 C10 H10 119.6 . . ?
 C11 C10 C9 120.8(3) . . ?
 C11 C10 H10 119.6 . . ?
 C16 C17 H17 119.3 . . ?
 C18 C17 C16 121.4(3) . . ?
 C18 C17 H17 119.3 . . ?
 C5 C4 C3 118.6(3) . . ?
 C5 C4 H4 120.7 . . ?
 C3 C4 H4 120.7 . . ?
 N4 C27 H27 119.0 . . ?
 N4 C27 C26 122.0(3) . . ?
 C26 C27 H27 119.0 . . ?
 C19 C18 H18 120.5 . . ?
 C17 C18 C19 119.0(3) . . ?
 C17 C18 H18 120.5 . . ?
 C25 C26 C27 119.3(3) . . ?
 C25 C26 H26 120.3 . . ?
 C27 C26 H26 120.3 . . ?
 N3 C22 H22 118.1 . . ?
 N3 C22 C23 123.7(3) . . ?
 C23 C22 H22 118.1 . . ?
 C24 C23 H23 120.2 . . ?
 C22 C23 C24 119.5(3) . . ?
 C22 C23 H23 120.2 . . ?

loop_
  _geom_torsion_atom_site_label_1
  _geom_torsion_atom_site_label_2
  _geom_torsion_atom_site_label_3
  _geom_torsion_atom_site_label_4
  _geom_torsion
  _geom_torsion_site_symmetry_1
  _geom_torsion_site_symmetry_2
  _geom_torsion_site_symmetry_3
  _geom_torsion_site_symmetry_4
  _geom_torsion_publ_flag
 Cu2 O7 C15 C16 -167.00(18) . . . . ?
 Cu2 O7 C15 O8 13.3(5) . . . . ?
 Cu2 N4 C28 C29 -177.5(3) 2_656 . . . ?
 Cu2 N4 C27 C26 178.2(3) 2_656 . . . ?
 Cu1 O1 C1 O2 -0.3(3) . . . . ?
 Cu1 O1 C1 C2 177.53(18) . . . . ?
 Cu1 O5 C8 O4 -4.7(4) 5_756 . . . ?
 Cu1 O5 C8 C9 173.06(17) 5_756 . . . ?
 Cu1 N3 C31 C30 -174.4(2) . . . . ?
 Cu1 N3 C22 C23 174.4(3) . . . . ?
 P1 O9 C19 C20 158.2(2) . . . . ?
 P1 O9 C19 C18 -26.3(4) . . . . ?
 P1 O3 C5 C6 -107.8(3) . . . . ?
 P1 O3 C5 C4 77.0(3) . . . . ?
 P2 O6 C12 C13 -62.5(3) . . . . ?
 P2 O6 C12 C11 119.5(3) . . . . ?
 O6 P2 O6 C12 -173.3(3) 2_655 . . . ?
 O6 P2 N1 P1 -123.39(15) 2_655 . . . ?
 O6 P2 N1 P1 133.05(15) . . . . ?
 O6 C12 C13 C14 -175.9(3) . . . . ?
 O6 C12 C11 C10 174.9(3) . . . . ?
 O9 P1 O3 C5 -177.0(2) . . . . ?
 O9 P1 N2 P1 -118.28(9) . . . 2_655 ?
 O9 P1 N1 P2 116.86(15) . . . . ?
 O9 C19 C20 C21 175.3(3) . . . . ?
 O9 C19 C18 C17 -174.4(3) . . . . ?
 N3 C22 C23 C24 -0.1(7) . . . . ?
 O3 P1 O9 C19 61.0(2) . . . . ?
 O3 P1 N2 P1 131.97(9) . . . 2_655 ?
 O3 P1 N1 P2 -135.73(14) . . . . ?
 O3 C5 C6 C7 -172.4(3) . . . . ?
 O3 C5 C4 C3 173.1(3) . . . . ?
 N4 C28 C29 C25 1.0(5) . . . . ?
 N4 C27 C26 C25 -2.2(7) . . . . ?
 C16 C17 C18 C19 0.4(6) . . . . ?
 C5 C6 C7 C2 -0.6(5) . . . . ?
 C12 C13 C14 C9 1.0(5) . . . . ?
 C12 C11 C10 C9 1.0(5) . . . . ?
 N2 P1 O9 C19 -55.1(3) . . . . ?
 N2 P1 O3 C5 -60.1(2) . . . . ?
 N2 P1 N1 P2 -7.98(18) . . . . ?
 C19 C20 C21 C16 -1.5(5) . . . . ?
 C25 C24 C23 C22 179.7(4) . . . . ?
 N1 P1 O9 C19 176.0(2) . . . . ?
 N1 P1 O3 C5 71.9(2) . . . . ?
 N1 P1 N2 P1 3.81(9) . . . 2_655 ?
 N1 P2 O6 C12 -57.7(2) . . . . ?
 N1 P2 O6 C12 73.6(2) 2_655 . . . ?
 N1 P2 N1 P1 4.11(9) 2_655 . . . ?
 C2 C3 C4 C5 -1.0(5) . . . . ?
 C30 C24 C23 C22 1.5(6) . . . . ?
 C24 C25 C29 C28 177.0(3) . . . . ?
 C24 C25 C26 C27 -176.5(3) . . . . ?
 C24 C30 C31 N3 -0.1(5) . . . . ?
 C15 C16 C21 C20 -174.4(3) . . . . ?
 C15 C16 C17 C18 175.1(4) . . . . ?
 C13 C12 C11 C10 -3.0(5) . . . . ?
 C20 C19 C18 C17 0.9(6) . . . . ?
 C6 C5 C4 C3 -2.0(5) . . . . ?
 C1 C2 C3 C4 -176.1(3) . . . . ?
 C1 C2 C7 C6 177.0(3) . . . . ?
 C8 C9 C14 C13 174.6(3) . . . . ?
 C8 C9 C10 C11 -175.6(3) . . . . ?
 C3 C2 C1 O1 -2.6(4) . . . . ?
 C3 C2 C1 O2 175.4(3) . . . . ?
 C3 C2 C7 C6 -2.2(4) . . . . ?
 C7 C2 C1 O1 178.2(2) . . . . ?
 C7 C2 C1 O2 -3.8(4) . . . . ?
 C7 C2 C3 C4 3.1(5) . . . . ?
 C21 C16 C15 O7 178.7(3) . . . . ?
 C21 C16 C15 O8 -1.5(5) . . . . ?
 C21 C16 C17 C18 -2.2(5) . . . . ?
 C11 C12 C13 C14 2.0(4) . . . . ?
 C28 N4 C27 C26 0.2(6) . . . . ?
 C14 C9 C8 O5 -166.5(3) . . . . ?
 C14 C9 C8 O4 11.4(4) . . . . ?
 C14 C9 C10 C11 1.8(5) . . . . ?
 C31 N3 C22 C23 -1.5(6) . . . . ?
 C31 C30 C24 C25 -179.7(3) . . . . ?
 C31 C30 C24 C23 -1.5(5) . . . . ?
 C29 C25 C24 C30 -38.9(4) . . . . ?
 C29 C25 C24 C23 143.0(4) . . . . ?
 C29 C25 C26 C27 3.4(6) . . . . ?
 C10 C9 C8 O5 10.9(4) . . . . ?
 C10 C9 C8 O4 -171.3(3) . . . . ?
 C10 C9 C14 C13 -2.9(5) . . . . ?
 C17 C16 C15 O7 1.6(4) . . . . ?
 C17 C16 C15 O8 -178.6(3) . . . . ?
 C17 C16 C21 C20 2.7(5) . . . . ?
 C4 C5 C6 C7 2.8(5) . . . . ?
 C27 N4 C28 C29 0.4(5) . . . . ?
 C18 C19 C20 C21 -0.4(5) . . . . ?
 C26 C25 C24 C30 141.0(4) . . . . ?
 C26 C25 C24 C23 -37.1(5) . . . . ?
 C26 C25 C29 C28 -2.9(5) . . . . ?
 C22 N3 C31 C30 1.6(5) . . . . ?

_shelx_res_file
;
    p.res created by SHELXL-2014/7

TITL p in C2/c
CELL 0.71073 16.652 33.6841 16.5376 90 90.498 90
ZERR 4 0.0012 0.0024 0.0012 0 0.001 0
LATT 7
SYMM -X,+Y,0.5-Z
SFAC C H N O P Cu
UNIT 248 176 28 96 12 12

L.S. 4
PLAN  20
SIZE 0.2 0.2 0.1
TEMP 0
BOND $h
conf
bond $h
fmap 2
acta
OMIT -3 52
REM <olex2.extras>
REM <HklSrc "%.\\p.hkl">
REM </olex2.extras>

WGHT    0.098900
FVAR      10.23411
CU2   6    0.250000    0.250000    0.500000    10.50000    0.03529    0.02334 =
         0.03658   -0.00510    0.01295   -0.00668
CU1   6    0.997087    0.073451    0.491728    11.00000    0.01834    0.03127 =
         0.04306   -0.01145   -0.00121   -0.00256
P1    5    0.471337    0.019369    0.327620    11.00000    0.01659    0.02741 =
         0.03723   -0.00294    0.00136   -0.00078
P2    5    0.500000   -0.051939    0.250000    10.50000    0.01720    0.02403 =
         0.04003    0.00000   -0.00325    0.00000
O6    4    0.566309   -0.083927    0.273029    11.00000    0.02185    0.02371 =
         0.04956   -0.00171   -0.00807    0.00141
O7    4    0.270921    0.200748    0.442490    11.00000    0.03385    0.02557 =
         0.04163   -0.00745    0.00921   -0.00761
O9    4    0.380465    0.029214    0.347143    11.00000    0.01789    0.02758 =
         0.05100   -0.00549    0.00469   -0.00076
O1    4    0.887616    0.071280    0.446731    11.00000    0.02068    0.03335 =
         0.05190   -0.00685    0.00038   -0.00349
O5    4    0.893484   -0.072380    0.464712    11.00000    0.02256    0.04541 =
         0.05264   -0.02046   -0.00019   -0.00455
O2W   4    1.026915    0.029203    0.416995    11.00000    0.02568    0.03669 =
         0.04306   -0.00919   -0.00360    0.00150
N3    3    0.958694    0.108259    0.583378    11.00000    0.02797    0.02671 =
         0.04077   -0.00670    0.00418   -0.00087
O3    4    0.513606    0.037281    0.405357    11.00000    0.02031    0.04014 =
         0.04014   -0.00884    0.00398   -0.00403
O2    4    0.867391    0.024888    0.540215    11.00000    0.02950    0.03767 =
         0.04607   -0.00844   -0.00568    0.00609
O1W   4    1.021621    0.124763    0.408823    11.00000    0.02726    0.04270 =
         0.04368   -0.00390    0.00768   -0.00464
O4    4    0.918046   -0.025694    0.370576    11.00000    0.02630    0.04527 =
         0.05629   -0.01708   -0.00238   -0.00495
N4    3    0.792233    0.220080    0.903060    11.00000    0.03424    0.02961 =
         0.03552    0.00449    0.00952    0.00410
C16   1    0.266277    0.136495    0.391368    11.00000    0.02885    0.02722 =
         0.03063   -0.00043    0.00394   -0.00186
C5    1    0.597125    0.037840    0.416595    11.00000    0.01808    0.03615 =
         0.03465   -0.00904   -0.00194   -0.00313
C12   1    0.640274   -0.072909    0.307616    11.00000    0.01974    0.02594 =
         0.04634   -0.00845   -0.00346    0.00201
N2    3    0.500000    0.042223    0.250000    10.50000    0.02326    0.02523 =
         0.03915    0.00000    0.00002    0.00000
C19   1    0.346417    0.066411    0.358382    11.00000    0.02388    0.02922 =
         0.03384   -0.00201    0.00224    0.00175
C25   1    0.857184    0.178005    0.773325    11.00000    0.03183    0.02979 =
         0.03639    0.00448    0.00733    0.00512
N1    3    0.477356   -0.027408    0.327443    11.00000    0.01867    0.02613 =
         0.03917    0.00116    0.00020    0.00002
C2    1    0.757964    0.042833    0.456303    11.00000    0.02425    0.02658 =
         0.04022   -0.00938    0.00007   -0.00116
C9    1    0.789746   -0.056546    0.372467    11.00000    0.02294    0.03102 =
         0.05104   -0.01827    0.00025   -0.00090
C30   1    0.900889    0.113663    0.714279    11.00000    0.03993    0.03072 =
         0.03195   -0.00251    0.00143   -0.00311
AFIX  43
H30   2    0.884486    0.100808    0.761083    11.00000   -1.20000
AFIX   0
C24   1    0.892002    0.154266    0.707425    11.00000    0.02397    0.03226 =
         0.04042    0.00147    0.00577    0.00291
C15   1    0.224677    0.173783    0.415906    11.00000    0.03165    0.02582 =
         0.04141   -0.00567    0.00796   -0.00156
O8    4    0.150040    0.176621    0.409165    11.00000    0.02918    0.02846 =
         0.11319   -0.01586    0.00109    0.00031
C13   1    0.692110   -0.049184    0.265162    11.00000    0.02732    0.03691 =
         0.06033    0.01101   -0.00607    0.00444
AFIX  43
H13   2    0.677591   -0.038832    0.214993    11.00000   -1.20000
AFIX   0
C20   1    0.265353    0.068462    0.346763    11.00000    0.02526    0.03109 =
         0.06201   -0.01670   -0.00740    0.00127
AFIX  43
H20   2    0.237108    0.046356    0.328456    11.00000   -1.20000
AFIX   0
C6    1    0.628465    0.012239    0.472722    11.00000    0.02970    0.04709 =
         0.03772   -0.00291    0.00477   -0.01000
AFIX  43
H6    2    0.595868   -0.006684    0.496926    11.00000   -1.20000
AFIX   0
C1    1    0.843588    0.046144    0.482610    11.00000    0.02455    0.02707 =
         0.04380   -0.01707    0.00029    0.00111
C8    1    0.873164   -0.050352    0.404574    11.00000    0.02422    0.03584 =
         0.04747   -0.02147   -0.00221   -0.00009
C3    1    0.724827    0.067212    0.396830    11.00000    0.02802    0.03786 =
         0.05928    0.00798   -0.00306   -0.01388
AFIX  43
H3    2    0.757521    0.085207    0.369999    11.00000   -1.20000
AFIX   0
C7    1    0.709079    0.014692    0.493256    11.00000    0.03171    0.04514 =
         0.03715   -0.00157    0.00127    0.00132
AFIX  43
H7    2    0.730663   -0.002464    0.531773    11.00000   -1.20000
AFIX   0
C21   1    0.225584    0.103378    0.362250    11.00000    0.02553    0.03306 =
         0.07096   -0.01541   -0.01010    0.00305
AFIX  43
H21   2    0.170485    0.104850    0.353072    11.00000   -1.20000
AFIX   0
C11   1    0.659491   -0.087416    0.382376    11.00000    0.02553    0.04811 =
         0.04120   -0.00110    0.00296   -0.00582
AFIX  43
H11   2    0.622521   -0.102402    0.411122    11.00000   -1.20000
AFIX   0
C28   1    0.763799    0.185695    0.881690    11.00000    0.04103    0.04728 =
         0.05319    0.00414    0.01585   -0.00660
AFIX  43
H28   2    0.721342    0.175219    0.910978    11.00000   -1.20000
AFIX   0
C14   1    0.767622   -0.041017    0.299688    11.00000    0.02260    0.03044 =
         0.07174    0.00778    0.00266   -0.00122
AFIX  43
H14   2    0.803221   -0.024670    0.272269    11.00000   -1.20000
AFIX   0
C31   1    0.934006    0.092050    0.651993    11.00000    0.04612    0.02595 =
         0.04211   -0.00213    0.00218    0.00051
AFIX  43
H31   2    0.939296    0.064743    0.658413    11.00000   -1.20000
AFIX   0
C29   1    0.793280    0.163873    0.817783    11.00000    0.04380    0.04203 =
         0.05176   -0.00190    0.00762   -0.00397
AFIX  43
H29   2    0.770076    0.139583    0.804590    11.00000   -1.20000
AFIX   0
C10   1    0.734228   -0.079591    0.414661    11.00000    0.02812    0.05461 =
         0.03673   -0.00540   -0.00149   -0.00499
AFIX  43
H10   2    0.748012   -0.089754    0.465193    11.00000   -1.20000
AFIX   0
C17   1    0.348879    0.133843    0.401087    11.00000    0.03249    0.02831 =
         0.09861   -0.01495    0.00952   -0.00838
AFIX  43
H17   2    0.377463    0.155972    0.418728    11.00000   -1.20000
AFIX   0
C4    1    0.644337    0.065133    0.377019    11.00000    0.03007    0.04118 =
         0.06249    0.01105   -0.00862   -0.00312
AFIX  43
H4    2    0.622369    0.081785    0.337802    11.00000   -1.20000
AFIX   0
C27   1    0.853244    0.235380    0.860571    11.00000    0.05745    0.04245 =
         0.07981   -0.01675    0.02933   -0.01106
AFIX  43
H27   2    0.874122    0.259933    0.875567    11.00000   -1.20000
AFIX   0
C18   1    0.389345    0.099283    0.385245    11.00000    0.02450    0.03448 =
         0.12548   -0.01897    0.00844   -0.00220
AFIX  43
H18   2    0.444730    0.097881    0.392386    11.00000   -1.20000
AFIX   0
C26   1    0.886345    0.215541    0.794497    11.00000    0.06645    0.04471 =
         0.07812   -0.00658    0.03655   -0.00409
AFIX  43
H26   2    0.927339    0.227198    0.764938    11.00000   -1.20000
AFIX   0
C22   1    0.951998    0.147738    0.576930    11.00000    0.09038    0.04010 =
         0.06256   -0.00165    0.04713   -0.00236
AFIX  43
H22   2    0.970113    0.159759    0.529862    11.00000   -1.20000
AFIX   0
C23   1    0.919917    0.171471    0.635841    11.00000    0.10278    0.02779 =
         0.06952    0.00053    0.05268    0.00728
AFIX  43
H23   2    0.916725    0.198788    0.628307    11.00000   -1.20000
AFIX   0

O3W   4    0.112319    0.252905    0.446631    11.00000    0.04970    0.03701 =
         0.08187   -0.01047   -0.01097    0.00120
HKLF 4

REM  p in C2/c
REM R1 =  0.0467 for    6800 Fo > 4sig(Fo)  and  0.0586 for all    9091 data
REM    449 parameters refined using      0 restraints

END

WGHT      0.0990      0.0000

REM Highest difference peak  0.957,  deepest hole -0.379,  1-sigma level  0.084
Q1    1   0.8764  0.1631  0.8456  11.00000  0.05    0.96
Q2    1   0.8449  0.1857  0.9132  11.00000  0.05    0.81
Q3    1   0.7704  0.2240  0.8211  11.00000  0.05    0.74
Q4    1   0.8023  0.2061  0.7554  11.00000  0.05    0.71
Q5    1   0.9800  0.0922  0.4650  11.00000  0.05    0.59
Q6    1   1.0720  0.1404  0.4064  11.00000  0.05    0.53
Q7    1   0.9821  0.0712  0.5229  11.00000  0.05    0.49
Q8    1   1.0140  0.1237  0.3618  11.00000  0.05    0.40
Q9    1   0.9853  0.0144  0.4046  11.00000  0.05    0.40
Q10   1   0.1120  0.2283  0.4387  11.00000  0.05    0.40
Q11   1   0.2516  0.1998  0.4438  11.00000  0.05    0.39
Q12   1   0.2234  0.0981  0.4193  11.00000  0.05    0.38
Q13   1   0.8980 -0.0685  0.4406  11.00000  0.05    0.38
Q14   1   0.2459  0.2313  0.4197  11.00000  0.05    0.37
Q15   1   0.7627  0.1607  0.9573  11.00000  0.05    0.36
Q16   1   0.0574  0.2573  0.4697  11.00000  0.05    0.36
Q17   1   0.6736 -0.1107  0.3669  11.00000  0.05    0.34
Q18   1   1.0645  0.0129  0.4372  11.00000  0.05    0.34
Q19   1   0.3736  0.1013  0.3331  11.00000  0.05    0.34
Q20   1   0.1932  0.2561  0.4721  11.00000  0.05    0.33
;
_shelx_res_checksum                98536
_shelx_hkl_file
;
   2   0   0  275262  338141                                                     1111863   52.47    2.67  1.0000
   4   0   0 7284166  188549                                                     6891986   -7.38    1.38  1.0000
   6   0   0    1659   10129                                                       12436   -9.24   -0.74  1.0000
   8   0   044802638 1183109                                                    47383572   18.81   -0.72  1.0000
  10   0   0  513084   27170                                                      839490   19.77    0.64  1.0000
  12   0   0  769903   26849                                                      837033    3.64    0.74  1.0000
  14   0   0  657260   33705                                                      578436   -4.99    0.44  1.0000
  16   0   0  151229   20401                                                      164460    1.46    0.84  1.0000
  18   0   0  155282   48272                                                      188135    3.95   -0.21  1.0000
  20   0   0  230781   40015                                                      247123    1.73   -0.43  1.0000
   3   1   0 1909705   18269                                                     2126271    7.51    0.61  1.0000
   5   1   0  434523   21038                                                      752615  -20.46    2.44  1.0000
   7   1   0    7926    3882                                                        6129    1.79   -0.25  1.0000
   9   1   0 1231228   28474                                                     1727446   20.28   -0.04  1.0000
  11   1   0  966026   27312                                                     1196982   11.05   -0.43  1.0000
  13   1   0  392102   12080                                                      338857   -4.51    0.82  1.0000
  15   1   0  413985   17364                                                      367543   -3.74    0.41  1.0000
  17   1   0  417345   25303                                                      460563    3.20    0.44  1.0000
  19   1   0  475131   27370                                                      524893    3.50   -0.08  1.0000
   0   2   052789442     449                                                    56441700   24.43    0.14  1.0000
   2   2   030886774  421777                                                    33363254   21.62   -0.58  1.0000
   4   2   0 1774472   10747                                                     1219164  -22.53   -0.80  1.0000
   6   2   0 9277157   77080                                                     8289510  -16.50    0.30  1.0000
   8   2   0 3869258   56551                                                     4266307    9.72    0.94  1.0000
  10   2   0 3361154   75165                                                     3988701   16.24   -0.54  1.0000
  12   2   0   13871    5884                                                       14235    0.08    0.39  1.0000
  14   2   0  599298   20111                                                      505472   -6.29    0.09  1.0000
  16   2   0    1504   10695                                                         588   -1.30   -0.88  1.0000
  18   2   0   49474   13925                                                       66186    3.56   -0.15  1.0000
  20   2   0   44269   21095                                                       36474    1.95    0.34  1.0000
   1   3   023021915   55257                                                    18793852   45.77    0.33  1.0000
   3   3   0  124107   10035                                                      229254  -12.51   -0.08  1.0000
   5   3   0 1682863   19042                                                     2447050  -26.40   -2.20  1.0000
   7   3   0  290807   10095                                                      343108   -4.60   -0.16  1.0000
   9   3   0  401922   12684                                                      253520   12.90   -0.22  1.0000
  11   3   0   74316    6871                                                      107365    5.43    0.37  1.0000
  13   3   0  491462   17232                                                      428441   -4.59   -0.18  1.0000
  15   3   0   36517    9169                                                       21549   -4.43    0.38  1.0000
  17   3   0  336057   19506                                                      345057    0.76    0.23  1.0000
  19   3   0    6666   15343                                                       10387    2.12    0.10  1.0000
   0   4   0 2204960  112901                                                     1974468   -7.89    0.40  1.0000
   2   4   0  780563   20368                                                     1116292  -17.09   -0.96  1.0000
   4   4   0  258267   14635                                                       55327  -27.30    0.16  1.0000
   6   4   0  131354    8095                                                      315794  -19.88   -0.77  1.0000
   8   4   0 1949339   56734                                                     2002812    1.89   -0.88  1.0000
  10   4   0   34495    5066                                                       17636    5.53    0.36  1.0000
  12   4   0  125618    8400                                                      135947   -1.40    0.43  1.0000
  14   4   0  595697   19034                                                      706239   -6.83    0.52  1.0000
  16   4   0    1033   13018                                                           7   -2.91   -0.22  1.0000
  18   4   0 1106985   39078                                                     1085135    1.05   -0.28  1.0000
  20   4   0  134060   20454                                                      125246    1.21   -0.32  1.0000
   1   5   0 3984736  362374                                                     4854200  -20.48   -0.15  1.0000
   3   5   026455268  671369                                                    29099076  -24.76   -2.42  1.0000
   5   5   0 4125779  112478                                                     5124823  -22.98   -0.88  1.0000
   7   5   0  908038   25911                                                     1109742   -9.94   -0.35  1.0000
   9   5   0 4032273   72722                                                     3991292    1.00    0.34  1.0000
  11   5   0 1611339   32069                                                     1582734    1.12    0.05  1.0000
  13   5   0  446587   17488                                                      391189   -4.21    0.51  1.0000
  15   5   0    1605    8741                                                        4069   -4.43   -0.81  1.0000
  17   5   0  144701   18313                                                      152746   -1.00   -0.30  1.0000
  19   5   0   60742   18741                                                       55690    1.05    0.02  1.0000
   0   6   017880329  265744                                                    18969074  -12.51   -1.04  1.0000
   2   6   0   16890    2550                                                       80692  -15.31   -1.14  1.0000
   4   6   0 1613588   47724                                                     2150746  -19.22   -2.66  1.0000
   6   6   0   26749    9259                                                        2648  -11.44   -0.15  1.0000
   8   6   0 5467940   94921                                                     5706174   -5.01    0.43  1.0000
  10   6   0  489190   16607                                                      488495    0.05   -0.09  1.0000
  12   6   0 3737729   58963                                                     3814616   -1.98    0.36  1.0000
  14   6   0  356854   16228                                                      391289   -2.79   -0.04  1.0000
  16   6   0 2443754   53280                                                     2506603   -2.01    0.55  1.0000
  18   6   0 1379435   49589                                                     1387958   -0.37    0.20  1.0000
  20   6   0 1136191   40743                                                     1132641    0.17   -0.10  1.0000
   1   7   0 2171720   83092                                                     2765424  -18.76    0.30  1.0000
   3   7   0 1617677   11170                                                     1764218   -5.64    0.83  1.0000
   7   7   0 2777027   60763                                                     2869333   -2.68   -0.71  1.0000
   9   7   0 4099605   62946                                                     4217530   -2.81   -1.14  1.0000
  11   7   0 1451705   24317                                                     1469225   -0.80    1.39  1.0000
  13   7   0   43214    7357                                                       43408    0.25    0.63  1.0000
  15   7   0  334002   16225                                                      346183   -1.09    0.50  1.0000
  17   7   0  137548   17410                                                      144950   -0.95   -0.20  1.0000
  19   7   0  340695   33716                                                      350811   -0.84   -0.11  1.0000
   0   8   017772988  481211                                                    18434262   -7.69    0.74  1.0000
   2   8   0  146306    5815                                                      116013   -4.09    0.90  1.0000
   4   8   0  247698   13338                                                      105759   17.03    0.91  1.0000
   6   8   0 4325180   73272                                                     3927866    9.64    0.75  1.0000
   8   8   0 2329505   59656                                                     2368305   -1.23   -0.75  1.0000
  10   8   0 2429196   53582                                                     2542547   -3.59    0.31  1.0000
  12   8   0 1524915   26999                                                     1473695    2.07    0.07  1.0000
  14   8   0 4421838   70603                                                     4289157    3.12    0.49  1.0000
  16   8   0  515247   23198                                                      506950    0.57    0.02  1.0000
  18   8   0 1643682   50573                                                     1657228   -0.53    0.17  1.0000
  20   8   0  511647   30467                                                      506012    0.39   -0.04  1.0000
   1   9   0  895781   23636                                                      997363   -5.17    0.07  1.0000
   3   9   0  597262   15788                                                      834171   13.93    0.08  1.0000
   7   9   0  203161   11766                                                      155771    5.73   -0.91  1.0000
   9   9   0  803866   22327                                                      902134   -5.29    0.57  1.0000
  11   9   0   23933    5288                                                       21363   -0.91   -0.16  1.0000
  13   9   0    4312    6748                                                         493    4.25    1.05  1.0000
  15   9   0    1610   10829                                                        4491    3.66    0.42  1.0000
  17   9   0   53571   14771                                                       52365    0.18    0.68  1.0000
  19   9   0   49299   16229                                                       51236   -0.43   -0.02  1.0000
   0  10   012582414  325909                                                    13391275  -11.11    0.94  1.0000
   2  10   0  534750   20142                                                      683594    9.41    0.87  1.0000
   6  10   0  234901    9943                                                       74704   20.91   -0.55  1.0000
   8  10   0 4185963   78225                                                     4219997   -0.82   -0.12  1.0000
  10  10   0   41188    4001                                                       64082   -5.06   -1.04  1.0000
  12  10   0 1136985   21435                                                     1066375    3.29    0.84  1.0000
  14  10   0     989    8454                                                        8434    6.34    0.74  1.0000
  16  10   0  538518   22751                                                      507789    2.07    0.73  1.0000
  18  10   0     454   14830                                                         832   -0.90   -0.26  1.0000
   1  11   0  897696   21267                                                      831848   -3.46   -1.29  1.0000
   3  11   0 1370933   83842                                                     1919077   21.17    1.36  1.0000
   5  11   0  762283   33940                                                     1422435   31.56    1.56  1.0000
   7  11   0 1699939   43475                                                     1984625   10.30    2.33  1.0000
   9  11   0  687034   15260                                                      584838   -6.33   -0.47  1.0000
  11  11   0 1272125   23417                                                     1210809   -2.70   -0.79  1.0000
  13  11   0  842234   25459                                                      960733    6.20   -0.61  1.0000
  15  11   0  223412   21269                                                      273409    4.96    0.29  1.0000
  17  11   0  242793   20450                                                      237453   -0.55    0.10  1.0000
  19  11   0  196348   24778                                                      191943   -0.48   -0.24  1.0000
   0  12   0 3443893   56569                                                     2688574  -21.27   -2.28  1.0000
   2  12   0   60214   13338                                                       65094   -0.99   -0.58  1.0000
   4  12   0  183146    7207                                                       47830   22.87    0.12  1.0000
   6  12   0  499411   10451                                                      303831   15.38    0.04  1.0000
   8  12   0  692571   22207                                                      640748   -3.12   -0.36  1.0000
  10  12   0  138749   16413                                                      212634   -8.76    0.35  1.0000
  12  12   0  628967   23245                                                      636934    0.55   -0.44  1.0000
  14  12   0  209513   15047                                                      262441    5.40    0.08  1.0000
  16  12   0  494456   27136                                                      513982    1.39   -0.27  1.0000
  18  12   0  156236   19813                                                      140445   -2.04    0.24  1.0000
   1  13   0 3572113   68297                                                     2806750  -21.18   -1.29  1.0000
   3  13   0 6550913  121675                                                     6834011    5.41   -0.04  1.0000
   5  13   0 1414788   31444                                                     1888610   18.31    0.12  1.0000
   7  13   0 2662075   44514                                                     2756765    2.87   -0.46  1.0000
   9  13   0 5204453   89685                                                     4726410  -10.60   -0.34  1.0000
  11  13   0 6117315  113132                                                     5809392   -6.24   -0.04  1.0000
  13  13   0   11182    9415                                                        6075    3.56   -0.05  1.0000
  15  13   0 1230423   40155                                                     1300003    3.03    0.59  1.0000
  17  13   0  651418   46145                                                      626469   -1.51   -0.54  1.0000
  19  13   0 1284051   69480                                                     1227561   -2.48   -0.36  1.0000
   2  14   0  787881   26846                                                      614960  -10.17   -1.14  1.0000
   4  14   0   77743    8367                                                      163675   12.50    0.37  1.0000
   6  14   0 2593163   52154                                                     2890613    8.80    1.43  1.0000
   8  14   0   35471    5991                                                       11399   -8.73    0.15  1.0000
  10  14   0 2298675   39469                                                     1954708  -11.69   -0.23  1.0000
  12  14   0  102067    8400                                                       87948   -2.27   -0.14  1.0000
  14  14   0 1854990   47331                                                     1952569    3.50    0.05  1.0000
  16  14   0  263412   18460                                                      263153   -0.06    0.46  1.0000
  18  14   0  996389   44056                                                      944853   -2.57   -0.25  1.0000
   1  15   0 1159687   16239                                                      734657  -21.83    0.30  1.0000
   3  15   011584302  210741                                                    11550530   -0.47   -1.09  1.0000
   5  15   0   52504    7515                                                       95473    8.17    0.14  1.0000
   7  15   0 3490383   57074                                                     3403911   -2.30   -0.08  1.0000
   9  15   0 2305916   42722                                                     1944383  -12.28   -0.08  1.0000
  11  15   0 5830501  119461                                                     5469248   -7.49   -0.93  1.0000
  13  15   0  749862   26567                                                      735014    0.86    0.16  1.0000
  15  15   0  401610   21361                                                      425801    1.85    0.14  1.0000
  17  15   0  525656   37971                                                      505794   -1.36   -0.12  1.0000
  19  15   0  521919   30835                                                      498020   -1.64   -0.31  1.0000
   0  16   0  131686   11116                                                       19613  -22.43   -1.98  1.0000
   2  16   0 2985366   58574                                                     3334624   -9.72    0.11  1.0000
   4  16   0  976248   27075                                                     1027725    2.49    0.70  1.0000
   6  16   0  154933   11235                                                      167492    1.55   -0.01  1.0000
   8  16   0 2780205   47108                                                     2520486   -7.92    0.37  1.0000
  10  16   0  199066   21452                                                      293015   -9.41   -0.14  1.0000
  12  16   0 1278720   33105                                                     1233279   -2.00   -0.09  1.0000
  14  16   0  178749   15916                                                      202951    2.74    0.09  1.0000
  16  16   0  279157   17880                                                      287731    0.83   -0.32  1.0000
  18  16   0   53821   16988                                                       49581   -0.91   -0.56  1.0000
   1  17   0 1404956   26403                                                     1206955   -8.57   -0.61  1.0000
   3  17   0  166341    8930                                                      162393    0.48    0.33  1.0000
   5  17   0  128658    9660                                                      157578    3.78   -0.35  1.0000
   7  17   0   43457    7404                                                       33442   -2.53   -0.14  1.0000
   9  17   0   42512    6778                                                       17169   -7.43    0.33  1.0000
  11  17   0  205942   17602                                                      251901   -4.75    0.65  1.0000
  13  17   0     643    9988                                                         245    0.96    0.09  1.0000
  15  17   0  192144   15827                                                      167871    2.83    0.31  1.0000
  17  17   0   56121   17144                                                       53996    0.44    0.81  1.0000
   0  18   0 7454992  205392                                                     7684064   -4.16    1.34  1.0000
   2  18   0 1115192   30860                                                     1119870   -0.22    0.38  1.0000
   4  18   0 1650684   34879                                                     1541338    4.27    0.34  1.0000
   6  18   0  338886   14076                                                      375453    3.03   -0.12  1.0000
   8  18   0 2220346   45174                                                     2259823   -1.31    0.01  1.0000
  10  18   0  421149   35306                                                      379611   -3.24   -0.48  1.0000
  12  18   0  694940   24569                                                      698417   -0.16   -0.54  1.0000
  14  18   0  281643   18197                                                      309980    2.57    0.39  1.0000
  16  18   0  114214   14520                                                       95592    2.83    0.26  1.0000
  18  18   0   94925   19100                                                       96533    0.26   -0.55  1.0000
   1  19   0  367095   16685                                                      330501    3.11   -0.26  1.0000
   3  19   0 1748399   42229                                                     1658140    3.38    0.82  1.0000
   5  19   0  580695   16217                                                      526829    3.56    0.39  1.0000
   7  19   0 2580227   56565                                                     2500203    2.47    0.29  1.0000
   9  19   0  666921   24807                                                      649388    1.05    0.32  1.0000
  11  19   0 2485056   55973                                                     2482627    0.07    0.23  1.0000
  13  19   0  873539   31262                                                      834814    2.08   -0.03  1.0000
  15  19   0 1039826   32244                                                      969274    3.53   -0.68  1.0000
  17  19   0  320032   22003                                                      296936    2.13   -0.73  1.0000
   0  20   0 5989771  149898                                                     5690245    6.16   -1.65  1.0000
   2  20   0 6817678  109994                                                     6611253    4.01   -1.35  1.0000
   4  20   0    4516    7334                                                       10268    2.58   -2.29  1.0000
   6  20   0 4216480   80520                                                     4078757    3.40   -0.77  1.0000
   8  20   0  753823   29721                                                      674947    4.60    0.41  1.0000
  10  20   0  790371   24273                                                      727701    3.49    0.80  1.0000
  12  20   0    3971   10353                                                        5218    1.01    0.01  1.0000
  14  20   0  936993   47031                                                      895624    2.17   -0.25  1.0000
  16  20   0  130679   16826                                                      145241    1.98    0.58  1.0000
  18  20   0    1372   17028                                                        1262    1.17    1.26  1.0000
   1  21   0 3606731   74134                                                     3372950    6.18    0.28  1.0000
   3  21   0 1243316   26618                                                     1195453    2.17   -0.30  1.0000
   5  21   0  336613   14928                                                      327083    0.78    0.36  1.0000
   7  21   0  709244   21691                                                      637123    4.37   -0.04  1.0000
   9  21   0 3050032   66456                                                     2857972    5.51    0.53  1.0000
  11  21   0 3750208   68623                                                     3643022    2.75    0.08  1.0000
  13  21   0  244301   16846                                                      240815    0.41   -0.45  1.0000
  15  21   0  817495   27907                                                      800415    0.92    0.33  1.0000
  17  21   0  604196   30437                                                      583264    1.36   -0.21  1.0000
   0  22   0 6259809  151168                                                     5929414    6.59    0.84  1.0000
   2  22   0 1372187   29271                                                     1316957    2.35    0.25  1.0000
   4  22   0  888335   28434                                                      933706   -2.46    1.04  1.0000
   6  22   0   24930    7939                                                       23017   -0.55    0.79  1.0000
   8  22   0 2723829   49672                                                     2550197    5.27    0.48  1.0000
  10  22   0  336532   22828                                                      293453    3.78    1.15  1.0000
  12  22   0    7542   11232                                                        6859   -0.41    0.15  1.0000
  14  22   0  330207   19084                                                      316400   -1.22   -0.77  1.0000
  16  22   0   11767   13108                                                       13339    1.03   -1.11  1.0000
   1  23   0  173081   10085                                                      150468    2.86   -0.84  1.0000
   3  23   0  867249   25732                                                      953900   -4.44   -1.48  1.0000
   5  23   0  144286    9338                                                      100297   -6.42   -1.63  1.0000
   7  23   0   72715   11735                                                       69235    0.69   -0.31  1.0000
   9  23   0   17368   12605                                                        7689    4.62    0.13  1.0000
  11  23   0 1595134   53539                                                     1565617    1.17   -0.49  1.0000
  13  23   0    3335   11912                                                        6444   -2.25   -0.24  1.0000
  15  23   0  357966   30254                                                      376403   -1.51    0.06  1.0000
  17  23   0  197397   18878                                                      198330   -0.13    0.85  1.0000
   0  24   0   77421   13473                                                       97114    3.30    0.20  1.0000
   2  24   0  647154   20699                                                      663959   -1.04    0.27  1.0000
   4  24   0  486084   18794                                                      372076   -8.69    0.71  1.0000
   6  24   0  499347   29036                                                      586396   -5.85   -0.11  1.0000
   8  24   0  207575   17791                                                      215021    0.77    0.43  1.0000
  10  24   0    5069   13065                                                        2863    2.25   -0.31  1.0000
  12  24   0 1100389   33650                                                     1072730   -1.32    0.21  1.0000
  14  24   0    1610   12168                                                         363   -2.46   -0.36  1.0000
  16  24   0  507228   25415                                                      486975   -1.43    0.17  1.0000
   1  25   0  278348   34837                                                      295276    1.56    0.07  1.0000
   3  25   0 1091343   26709                                                      965784   -6.16    0.60  1.0000
   5  25   0  465968   19980                                                      346277   -9.38    0.67  1.0000
   7  25   0  943284   44173                                                      873781   -3.66    1.11  1.0000
   9  25   0   83860   14747                                                       93617    1.61    0.18  1.0000
  11  25   0  169837   18557                                                      171646    0.17    0.54  1.0000
  13  25   0   37491   25332                                                       47869   -2.52   -0.26  1.0000
  15  25   0   55441   15727                                                       65434   -2.07   -0.58  1.0000
   0  26   0  213729   19296                                                      176448    4.16   -0.70  1.0000
   2  26   0 1560814   33568                                                     1535158   -1.03    0.05  1.0000
   4  26   0   27467    8434                                                        7714   -7.67   -0.71  1.0000
   6  26   0  512859   14612                                                      416788   -7.04   -0.05  1.0000
   8  26   0  151376   15748                                                      148092   -0.39   -0.64  1.0000
  10  26   0 1140380   38643                                                     1166538    1.25   -0.64  1.0000
  12  26   0  307092   30548                                                      296942   -0.89   -0.57  1.0000
  14  26   0  191245   20786                                                      171099   -2.40    0.11  1.0000
  16  26   0  225162   20092                                                      216805   -0.88    0.08  1.0000
   1  27   0 2595582   53101                                                     2752204    4.76   -0.35  1.0000
   3  27   0 1208766   28618                                                     1163586   -2.05   -0.07  1.0000
   5  27   0 1324380   30864                                                     1207523   -5.21    0.90  1.0000
   7  27   0  572521   28647                                                      547301   -1.68    0.08  1.0000
   9  27   0 1004963   42928                                                     1049273    2.14    0.33  1.0000
  11  27   0  189761   21032                                                      199158    1.07   -0.04  1.0000
  13  27   0   35574   16336                                                       31452   -1.01   -0.51  1.0000
  15  27   0    1456   17078                                                        1463   -0.31   -0.81  1.0000
   0  28   0 3026954   97678                                                     3183738    4.39    0.23  1.0000
   2  28   0   55431   17945                                                       45991    2.02   -0.96  1.0000
   4  28   0  277133   15711                                                      256660   -1.96   -0.17  1.0000
   6  28   0   84478   13201                                                       89385   -0.83   -0.07  1.0000
   8  28   0 2419099   68376                                                     2484889    2.08   -0.01  1.0000
  10  28   0   17977   14763                                                       27313    3.12    0.15  1.0000
  12  28   0  716865   34126                                                      730393    0.82   -0.30  1.0000
  14  28   0   21007   16702                                                       20383   -0.34    0.38  1.0000
   1  29   0  853535   26582                                                      963391    5.69    0.40  1.0000
   3  29   0 1559643   36809                                                     1604115    1.75   -0.06  1.0000
   5  29   0  807493   22516                                                      811804    0.22    0.37  1.0000
   7  29   0  194870   20528                                                      207501    1.39    0.09  1.0000
   9  29   0    6781   14422                                                       11442    2.73   -0.80  1.0000
  11  29   0  344219   26027                                                      362972    1.58   -0.27  1.0000
  13  29   0   38623   18236                                                       39864    0.22    0.51  1.0000
   0  30   0  173555   30487                                                      127242    5.93   -0.01  1.0000
   2  30   0    5962    9239                                                       11057    3.28   -0.07  1.0000
   4  30   0  129601   12979                                                      119455    1.42    0.06  1.0000
   6  30   0   65891   15560                                                       79540    2.22    1.70  1.0000
   8  30   0    1364   16831                                                        3772    2.59    0.75  1.0000
  10  30   0   98515   45096                                                      115112    2.54   -0.01  1.0000
  12  30   0      73   15539                                                         343    1.55    0.39  1.0000
  14  30   0  183231   25666                                                      183958    0.15   -0.77  1.0000
   1  31   0    1827   11438                                                        2090   -0.14   -0.40  1.0000
   3  31   0  486439   21364                                                      498007    0.81   -0.33  1.0000
   5  31   0  209297   28551                                                      221211    1.26   -0.82  1.0000
   7  31   0  234696   20125                                                      215681    1.99   -0.18  1.0000
   9  31   0     317   16628                                                        1544    2.16    0.36  1.0000
  11  31   0   83375   22695                                                       94471    1.83   -0.30  1.0000
  13  31   0  147285   26769                                                      145035    0.29    0.05  1.0000
   0  32   0  205790   20431                                                      205658    0.01    0.68  1.0000
   2  32   0  376303   24203                                                      368653    0.62    0.02  1.0000
   4  32   0  169551   16713                                                      165236    0.52    0.80  1.0000
   6  32   0  693853   30611                                                      690117    0.24   -0.22  1.0000
   8  32   0     321   13080                                                         110    0.74   -0.03  1.0000
  10  32   0   51107   20196                                                       51696   -0.11   -0.09  1.0000
  12  32   0   11904   21696                                                       13003   -0.49    0.12  1.0000
   1  33   0   49875   12731                                                       53629   -0.76   -0.37  1.0000
   3  33   0  120575   14394                                                      132000   -1.64    0.26  1.0000
   5  33   0   25328   14014                                                       27868   -1.07    1.26  1.0000
   7  33   0  171822   18540                                                      175190   -0.51    1.29  1.0000
   9  33   0  209049   19651                                                      218039   -0.95   -0.20  1.0000
  11  33   0  196050   29218                                                      192706    0.37    0.07  1.0000
   0  34   0 1615677   57230                                                     1708850   -3.51   -1.02  1.0000
   2  34   0   15129   10938                                                        8008   -3.33    0.16  1.0000
   4  34   0 1347427   39818                                                     1374174   -1.07   -0.82  1.0000
   6  34   0   11951   14113                                                       15216   -1.33   -0.46  1.0000
   8  34   0 1247379   42739                                                     1286851   -1.71   -0.32  1.0000
  10  34   0  168642   27618                                                      175093   -0.75   -0.33  1.0000
   1  35   0   98476   13327                                                      120849   -3.41    0.28  1.0000
   3  35   0  269615   22812                                                      277370   -0.68   -0.58  1.0000
   5  35   0  191883   25663                                                      192873   -0.11   -0.07  1.0000
   7  35   0  224800   21427                                                      239300   -1.41   -0.74  1.0000
   9  35   0  239487   23168                                                      254391   -1.48   -0.06  1.0000
  11  35   0  248837   30743                                                      260779   -1.16   -0.16  1.0000
   0  36   0   20027   25406                                                       28965   -2.82   -0.67  1.0000
   2  36   0  182003   19041                                                      192341   -1.09   -0.68  1.0000
   4  36   0   10589   13800                                                        8644   -0.98    0.51  1.0000
   6  36   0  469471   41162                                                      470860   -0.14    0.41  1.0000
   8  36   0  153976   19753                                                      161566   -0.94    0.33  1.0000
  10  36   0   54180   18020                                                       54159    0.02   -0.08  1.0000
   1  37   0   58349   13656                                                       69739   -2.23   -0.08  1.0000
   3  37   0   21616   14045                                                       22030   -0.15    0.35  1.0000
   5  37   0     175   14267                                                         835    1.23   -1.14  1.0000
   7  37   0   38053   16080                                                       37942    0.05   -0.42  1.0000
   9  37   0    4096   19981                                                        4481   -0.38   -0.73  1.0000
   0  38   0   32317   18634                                                       40206   -2.03   -0.32  1.0000
   2  38   0  510089   26755                                                      496425   -0.96    0.12  1.0000
   4  38   0   45059   25363                                                       39060    1.48   -0.26  1.0000
   6  38   0  430050   27117                                                      440536    0.78    0.13  1.0000
   8  38   0     138   15662                                                         379   -0.37   -0.67  1.0000
   1  39   0  235189   29121                                                      233187   -0.17   -0.73  1.0000
   3  39   0    2119   15339                                                        1620    0.74    0.12  1.0000
   5  39   0   21638   16249                                                       25785    1.22    0.59  1.0000
   7  39   0  237467   29251                                                      247092    0.97    0.01  1.0000
   0  40   0 1215439   65422                                                     1172766   -1.98    0.64  1.0000
   2  40   0   81661   17685                                                       80037   -0.32    0.66  1.0000
   4  40   0  322863   43843                                                      343566    1.76    0.20  1.0000
   1  41   0  301059   30294                                                      301407   -0.01    0.51  1.0000
   3  41   0   30357   17410                                                       32695    0.54    0.53  1.0000
 -19   1   1   63601   19982                                                       57959   -1.11   -0.22  1.0000
 -17   1   1   21922   11536                                                       22576   -0.23    0.06  1.0000
 -15   1   1    5740    7146                                                        6310   -0.29    0.32  1.0000
 -13   1   1  179689   11372                                                      179635   -0.02    0.38  1.0000
 -11   1   1    8851    6013                                                        4710   -4.94    0.31  1.0000
  -9   1   1  427615   16594                                                      503869   -5.58    0.89  1.0000
  -7   1   1 1564727   44474                                                     1466827   -3.99    1.25  1.0000
  -5   1   1 2501413   22586                                                     2479572    0.64    1.45  1.0000
  -3   1   1 1106339   96044                                                      982280   -5.96   -1.11  1.0000
  -1   1   112600402   63158                                                    13670048  -14.60    0.43  1.0000
   1   1   160594231  126084                                                    53853608  -44.06   -0.37  1.0000
   3   1   118777226  281152                                                    19826320  -11.79   -0.83  1.0000
   5   1   1   51510    3456                                                       53288   -0.49   -0.49  1.0000
   7   1   1 5859157  133808                                                     5950074   -1.87    0.90  1.0000
   9   1   1 3809907   41569                                                     3556723   -6.53    0.27  1.0000
  11   1   1  877830   23055                                                      938665   -3.15   -0.19  1.0000
  13   1   1   18138    5846                                                       16725   -0.47   -0.46  1.0000
  15   1   1  102438   13422                                                      100790    0.26    0.01  1.0000
  17   1   1   17686   11981                                                       22859   -1.82   -0.26  1.0000
  19   1   1   38334   13826                                                       41932   -0.86   -0.21  1.0000
 -20   2   1   79114   20660                                                       72078   -1.27   -0.03  1.0000
 -18   2   1   65785   14901                                                       52273   -2.80    0.32  1.0000
 -16   2   1    2170   10216                                                        3016   -2.39    1.09  1.0000
 -14   2   1   78483    8661                                                       81545    0.49    0.83  1.0000
 -12   2   1   95813    7445                                                      108662   -1.97    0.46  1.0000
 -10   2   1   34834    4667                                                        6063  -10.79   -0.07  1.0000
  -8   2   1  428325   38200                                                      572978  -10.14   -0.53  1.0000
  -6   2   1 1528757   43824                                                     1528749    0.01    0.72  1.0000
  -4   2   1   88381    7523                                                      118797   -4.64    0.82  1.0000
  -2   2   1 3514502    6379                                                     2111802  -41.67    0.20  1.0000
   0   2   1 3402556   14632                                                     1703869  -53.31   -0.07  1.0000
   2   2   1   86987   11241                                                      264475  -21.64   -1.64  1.0000
   4   2   1 4626822   71944                                                     4772854   -3.33    0.55  1.0000
   6   2   1  427545    7421                                                      455590   -2.08   -0.15  1.0000
   8   2   1 2735390   43617                                                     3122015  -11.17   -0.33  1.0000
  10   2   1  191644    9647                                                      111882  -10.24   -0.45  1.0000
  12   2   1   27176    4315                                                       22055   -1.58    0.58  1.0000
  14   2   1   60658    9934                                                       70689    1.94    0.00  1.0000
  16   2   1  554785   22772                                                      538750   -1.07   -0.06  1.0000
  18   2   1   50769   14189                                                       62024   -2.33   -0.29  1.0000
  20   2   1   26115   16868                                                       23767   -0.80   -0.51  1.0000
 -19   3   1   10611   15610                                                       13825   -1.44   -0.13  1.0000
 -17   3   1  104240   13293                                                       88449   -2.49   -0.40  1.0000
 -15   3   1  650727   19032                                                      620616    1.86    0.26  1.0000
 -13   3   1    4079    6269                                                        5627    0.98    0.54  1.0000
 -11   3   1  306074   13491                                                      399773   -7.84    0.29  1.0000
  -9   3   1 1887578   25950                                                     1438046  -17.26   -0.69  1.0000
  -7   3   1 1288787   31624                                                     1392983   -4.41   -1.12  1.0000
  -5   3   1   52241    8025                                                       27979    6.51    0.60  1.0000
  -3   3   1  865035   26761                                                     1100619  -11.91    2.89  1.0000
  -1   3   1 4619989   85747                                                     2518011  -55.64    0.27  1.0000
   1   3   1  764925   29669                                                     2053098  -55.24    0.10  1.0000
   3   3   1    1999    8208                                                       26312  -18.39   -1.13  1.0000
   5   3   1 5867482  105770                                                     5420899    9.32   -0.61  1.0000
   7   3   1  290117   12850                                                      240075   -4.80   -0.25  1.0000
   9   3   1  230656    8644                                                      399177  -15.05   -0.18  1.0000
  11   3   1   12242    8474                                                       38049   -8.38   -0.01  1.0000
  13   3   1  660519   17421                                                      621844    2.38    0.24  1.0000
  15   3   1  109425   12745                                                      104294    0.78   -0.06  1.0000
  17   3   1  455213   21471                                                      495005   -2.85   -0.15  1.0000
  19   3   1     101   14422                                                        1095   -2.81   -0.03  1.0000
 -20   4   1   44784   20720                                                       38028   -1.67    0.17  1.0000
 -18   4   1   67257   15966                                                       50608   -3.42   -0.03  1.0000
 -16   4   1  192681   13532                                                      195618    0.35   -0.48  1.0000
 -14   4   1  464595   17808                                                      522584    4.06    0.80  1.0000
 -12   4   1    3475    6138                                                        1947   -1.96    0.72  1.0000
 -10   4   1    4046    4682                                                       42870  -14.32    0.49  1.0000
  -8   4   1     486    4468                                                       16312  -11.95    0.68  1.0000
  -6   4   1  246564    3936                                                      162066    9.30    0.52  1.0000
  -4   4   1  678881    7476                                                      517806   10.32   -0.32  1.0000
  -2   4   1  406955    1608                                                      135502  -26.68   -0.16  1.0000
   0   4   1 1222081    3566                                                     2693395  -52.96   -0.30  1.0000
   2   4   1 1070544   68027                                                     1883136  -33.37   -0.51  1.0000
   4   4   1 2228473   40641                                                     2593680   11.64    0.05  1.0000
   6   4   1  384258   15530                                                      534173   10.98    0.34  1.0000
   8   4   1 5641045  110412                                                     6205848  -11.48    0.75  1.0000
  10   4   1   68873    9929                                                      170104  -14.86    0.39  1.0000
  12   4   1  674816   17947                                                      661111   -0.84   -0.33  1.0000
  14   4   1  250210   14128                                                      304673    5.13    0.27  1.0000
  16   4   1  117413   13701                                                      117666    0.03   -0.21  1.0000
  18   4   1     879   12309                                                        3939   -3.42    0.13  1.0000
  20   4   1    1112   16345                                                        2021   -1.12   -0.26  1.0000
 -19   5   1    5370   15223                                                        2312   -2.50   -0.51  1.0000
 -17   5   1   80076   15959                                                       90254   -1.75    0.40  1.0000
 -15   5   1  382130   15733                                                      430735    3.74    0.52  1.0000
 -13   5   1   17749    6605                                                        6316    5.26    0.78  1.0000
 -11   5   1   88932    7019                                                      139741   -7.60   -0.95  1.0000
  -9   5   1   93067    8115                                                       25700  -14.56   -1.25  1.0000
  -7   5   1 1372446   29449                                                     1444972    3.04   -0.43  1.0000
  -5   5   1 1840028   19943                                                     1087639   30.96    1.97  1.0000
  -3   5   1  662541   35094                                                      504612   10.22   -0.66  1.0000
  -1   5   1  320506   57799                                                      907292  -38.25   -0.81  1.0000
   1   5   1  144752   21175                                                        3268  -31.91   -1.80  1.0000
   3   5   1   10491    7181                                                       53546   13.24   -0.16  1.0000
   5   5   1 2185365   99012                                                     3013754   25.47    0.75  1.0000
   7   5   1  992266   16412                                                      933137    3.00   -0.18  1.0000
   9   5   1   21748    4188                                                         251  -15.93   -0.95  1.0000
  11   5   1  832453   21114                                                      953554   -6.36    0.24  1.0000
  13   5   1   44756    9111                                                       73867    5.97   -0.25  1.0000
  15   5   1 1761934   39918                                                     1618460    5.46    0.04  1.0000
  17   5   1  102832   14418                                                      114104   -1.69    0.32  1.0000
  19   5   1  429419   30296                                                      465299   -2.64   -0.26  1.0000
 -20   6   1    1055   15817                                                         297   -1.50   -0.19  1.0000
 -18   6   1  179652   20401                                                      160285   -2.31   -0.39  1.0000
 -16   6   1   54385   12413                                                       66996    2.55   -0.49  1.0000
 -14   6   1  589743   18051                                                      726011    8.32   -0.19  1.0000
 -12   6   1    8360    5626                                                       10740    1.18    0.28  1.0000
 -10   6   1  150413    6781                                                       67225  -12.69   -1.25  1.0000
  -8   6   1   11028    4075                                                        1833   -6.11   -0.98  1.0000
  -6   6   1  131964    7150                                                       13678   24.35   -0.75  1.0000
  -4   6   1  204771    2909                                                       13571   33.58    1.67  1.0000
  -2   6   1 9409962   67720                                                     9362234    0.77    0.87  1.0000
   0   6   1  554991   14003                                                      173416  -32.48   -0.44  1.0000
   2   6   1     450   11441                                                         618   -4.37    1.27  1.0000
   4   6   1  484910   18244                                                     1083125   34.04    1.27  1.0000
   6   6   1  408304   21595                                                      806199   25.60    1.18  1.0000
   8   6   1  368658   14474                                                      457035   -6.81    0.01  1.0000
  10   6   1   91742    5230                                                       33695  -11.88   -1.04  1.0000
  12   6   1   91599    8711                                                      102267    1.69    0.49  1.0000
  14   6   1  346048   16150                                                      449537    8.13    0.32  1.0000
  16   6   1  249394   17602                                                      269511    1.95    0.42  1.0000
  18   6   1   55565   16009                                                       67902   -2.45   -0.20  1.0000
  20   6   1   17111   16912                                                       11857   -2.17   -0.05  1.0000
 -19   7   1  290604   24005                                                      316657   -2.33   -0.13  1.0000
 -17   7   1   59624   15140                                                       59506    0.00   -0.38  1.0000
 -15   7   1  399535   17166                                                      315520    6.98   -0.06  1.0000
 -13   7   1  586148   17835                                                      703615    7.25   -0.47  1.0000
 -11   7   1  970635   21362                                                     1072728   -5.02    0.40  1.0000
  -9   7   1 2015823   32995                                                     1685744  -11.99   -0.68  1.0000
  -7   7   1 3238305   60141                                                     2854917   10.85    0.55  1.0000
  -5   7   1  176383    6934                                                        8798   32.50   -1.67  1.0000
  -3   7   1  928600   30768                                                      587353   19.65   -0.82  1.0000
  -1   7   112020087  170326                                                    11173230  -12.29   -0.69  1.0000
   1   7   1  302588   11735                                                      406028   -8.70    0.82  1.0000
   3   7   1   80023    5391                                                       23102   21.01    3.28  1.0000
   5   7   1   26587   10614                                                       59604   39.79    1.89  1.0000
   7   7   1 1524224   48330                                                     1836163   11.83    1.99  1.0000
   9   7   1    4977    3293                                                       27566  -10.58    1.58  1.0000
  11   7   1    1984    5366                                                        8809   -5.74   -0.03  1.0000
  13   7   1  362456   18312                                                      270619    8.09    0.17  1.0000
  15   7   1   24706   11220                                                       53907    7.40    0.63  1.0000
  17   7   1  139238   17688                                                      137997    0.16    0.02  1.0000
  19   7   1   66527   18067                                                       78757   -2.26   -0.10  1.0000
 -20   8   1    3805   16948                                                        5202   -0.95   -0.55  1.0000
 -18   8   1    1905   14556                                                        1590   -0.84   -0.49  1.0000
 -16   8   1      10   10444                                                        1072    3.39    0.22  1.0000
 -14   8   1   58625    7017                                                       24570    8.44    0.29  1.0000
 -12   8   1     215    6114                                                          40    2.07   -0.18  1.0000
 -10   8   1  124972    8189                                                       70528   -8.70   -0.41  1.0000
  -8   8   1     116    4785                                                         915   -1.47   -1.45  1.0000
  -6   8   1 1502400   17136                                                      902103   27.28    0.94  1.0000
  -4   8   1   97859    4768                                                        7470   39.18    1.83  1.0000
  -2   8   1 4691972  210792                                                     4246615   10.42   -1.16  1.0000
   0   8   1 1208837   13231                                                     1443915  -10.05   -3.45  1.0000
   2   8   1  551563    4126                                                      378485   12.61   -1.73  1.0000
   4   8   1 1275884   53678                                                     2294700   38.09    0.50  1.0000
   6   8   1  282321   20713                                                      580095   22.76    0.42  1.0000
   8   8   1   18212    5084                                                       27384   -2.92   -2.39  1.0000
  10   8   1  834087   17861                                                      663950   -9.74    0.19  1.0000
  12   8   1  242080   14576                                                      265702    2.34   -1.14  1.0000
  14   8   1  669538   21428                                                      816818    8.45    0.12  1.0000
  16   8   1  160761   15016                                                      190794    3.53    0.32  1.0000
  18   8   1  248639   20308                                                      228087   -2.07   -0.22  1.0000
  20   8   1  129157   20598                                                      123750   -0.74   -0.28  1.0000
 -19   9   1   27484   16797                                                       34790   -2.05    0.18  1.0000
 -17   9   1  515698   36486                                                      513672    0.15   -0.17  1.0000
 -15   9   1   21889   11047                                                       40544    5.29   -0.04  1.0000
 -13   9   1  516076   15846                                                      444010    5.13    0.43  1.0000
 -11   9   1  152081   10740                                                      193232   -4.92   -0.24  1.0000
  -9   9   1  392255   10539                                                      476653   -6.39    0.40  1.0000
  -7   9   1   21720    9453                                                       52666    8.24   -0.23  1.0000
  -5   9   1 3506148   57711                                                     2493141   29.00    0.97  1.0000
  -3   9   1  986460    5443                                                      650080   18.52    0.32  1.0000
  -1   9   1 3770199  106122                                                     3567120   -5.25   -0.34  1.0000
   1   9   1 1061852   14524                                                      871232   -9.64    0.58  1.0000
   3   9   1   43456    3802                                                      192321   22.89    0.29  1.0000
   5   9   1  747394   49710                                                     1257533   25.33    1.81  1.0000
   7   9   1   19685    4884                                                       48190    7.84   -0.49  1.0000
   9   9   1  512756    7834                                                      383980   -9.49   -0.85  1.0000
  11   9   1    1267    3942                                                        6626   -4.62   -1.94  1.0000
  13   9   1  889510   23208                                                      983410    4.81   -0.09  1.0000
  15   9   1   84589   10923                                                       56244    5.31    0.04  1.0000
  17   9   1  289008   33148                                                      284895   -0.39    0.09  1.0000
  19   9   1   13165   16298                                                       16660   -1.42   -0.03  1.0000
 -18  10   1   15487   15382                                                       18886   -1.19   -0.59  1.0000
 -16  10   1  298569   25028                                                      279438    1.77   -0.24  1.0000
 -14  10   1   48765   10856                                                       30580    4.55   -0.07  1.0000
 -12  10   1  266034   10290                                                      269743   -0.35   -0.28  1.0000
 -10  10   1   80137    5837                                                       37451   -8.89   -0.60  1.0000
  -8  10   1   28628    9055                                                       40351   -3.15    0.88  1.0000
  -6  10   1 2462503   46066                                                     2135032   10.68    0.79  1.0000
  -2  10   1 2430007  105206                                                     2631166   -6.25   -0.30  1.0000
   0  10   1 1622723   42381                                                     2093767  -17.12    0.03  1.0000
   2  10   1 1994928   44464                                                     2094864   -3.45    0.27  1.0000
   4  10   1  112583   15879                                                      213746   12.49    1.52  1.0000
   6  10   1  659213   27622                                                      909661   13.99    1.63  1.0000
   8  10   1   11404    6466                                                       27092   -2.07    5.50  1.0000
  10  10   1   30016    4303                                                        7922   -8.51    0.47  1.0000
  12  10   1 1250951   31332                                                     1240526   -0.45   -0.43  1.0000
  14  10   1  432149   19754                                                      498936    4.86   -0.66  1.0000
  16  10   1  323901   25926                                                      341421    1.51   -0.05  1.0000
  18  10   1  378859   25066                                                      355929   -1.86   -0.31  1.0000
 -19  11   1  556995   31113                                                      568350   -0.73   -0.29  1.0000
 -17  11   1    6233   11783                                                        4016   -1.55    0.23  1.0000
 -15  11   1  479078   19646                                                      448832    2.20    0.01  1.0000
 -13  11   1  223388   11594                                                      218162    0.53   -0.67  1.0000
 -11  11   1  557732   18472                                                      634428   -4.91   -0.17  1.0000
  -9  11   1  640803   11619                                                      521975   -7.72    0.09  1.0000
  -7  11   1 1348127   29204                                                     1296585    2.22   -0.08  1.0000
  -5  11   1 2256029   45117                                                     2034918    7.51    1.09  1.0000
  -1  11   1 8524020   95162                                                     7726464  -13.79   -3.12  1.0000
   1  11   1    9132    6104                                                       46482  -11.69   -4.88  1.0000
   3  11   1 1421622   77020                                                     1413496   -0.28   -1.50  1.0000
   5  11   1   98082    4326                                                       55995    8.01   -0.97  1.0000
   7  11   1 2213798   48601                                                     2101711   -3.76   -0.40  1.0000
   9  11   1     949    5686                                                       12284   -7.96   -1.23  1.0000
  11  11   1 1225969   32120                                                     1107927   -5.43    0.35  1.0000
  13  11   1   10663    8224                                                        9393    1.12   -0.95  1.0000
  15  11   1  443327   19686                                                      459534    1.21   -0.22  1.0000
  17  11   1     156   14185                                                          14   -1.01   -0.35  1.0000
  19  11   1  109204   19538                                                       97814   -1.76   -0.03  1.0000
 -18  12   1   62150   24468                                                       69099   -1.36    0.36  1.0000
 -16  12   1    1444   16718                                                        1222    0.28    0.26  1.0000
 -14  12   1  143591   13700                                                      143974   -0.05    0.05  1.0000
 -12  12   1  842992   18543                                                      777847   -3.58   -0.63  1.0000
 -10  12   1  341987   11245                                                      416747   -6.01    0.77  1.0000
  -8  12   1  383282   11550                                                      446790   -4.88    0.09  1.0000
  -6  12   1 1116652   20903                                                     1147379   -1.43    0.35  1.0000
  -4  12   1   65592    3933                                                       63553    0.40   -0.26  1.0000
  -2  12   1  264809    8408                                                      388440  -10.74    0.20  1.0000
   0  12   1 1045548   13641                                                     1386387  -15.32    0.39  1.0000
   2  12   1  343744   12537                                                      492802  -11.43   -0.74  1.0000
   4  12   1  290237   12090                                                      320805   -2.73   -0.06  1.0000
   6  12   1   85485   12470                                                      113369   -4.38    0.21  1.0000
   8  12   1   53781   11651                                                       95071   -7.52   -2.19  1.0000
  10  12   1  625136   22578                                                      734685   -6.58   -1.21  1.0000
  12  12   1  442158   22461                                                      392319   -3.81   -1.16  1.0000
  14  12   1  908637   23608                                                      901958   -0.34   -0.25  1.0000
  16  12   1   42335   14137                                                       41713   -0.17    0.20  1.0000
  18  12   1   47250   17042                                                       42381   -1.14    0.03  1.0000
 -19  13   1    2688   15662                                                        3016   -0.49   -0.83  1.0000
 -17  13   1   57335   13804                                                       55168    0.59   -0.77  1.0000
 -15  13   1  202840   18460                                                      199087   -0.38   -0.84  1.0000
 -13  13   1 2293824   43737                                                     2341848   -1.56    0.09  1.0000
 -11  13   1 1278282   85936                                                     1183347   -4.22   -0.43  1.0000
  -9  13   1  829061   24825                                                      916831   -4.69    0.82  1.0000
  -7  13   1 1564927   28032                                                     1406609   -6.45    0.63  1.0000
  -5  13   1 1331262   35256                                                     1552531   -9.08   -1.05  1.0000
  -3  13   1 2302212   23075                                                     1921448  -13.00    0.55  1.0000
  -1  13   1    8823    4877                                                        1608  -12.78    1.78  1.0000
   1  13   1 4042620   75390                                                     3680909   -9.16    1.56  1.0000
   3  13   1 1106698   26005                                                      915830   -9.44   -0.93  1.0000
   5  13   1  151897    5157                                                       85848   -9.73    0.60  1.0000
   7  13   1   50732    7012                                                       68417   -3.79    2.39  1.0000
   9  13   1  672797   26664                                                      602624   -4.52    2.22  1.0000
  11  13   1    7694    5032                                                        3656   -2.88    0.02  1.0000
  13  13   1  113462    9842                                                       94676   -2.87   -0.23  1.0000
  15  13   1    1715   10865                                                        2091   -0.28   -0.40  1.0000
  17  13   1   19692   15177                                                       22304   -0.96   -0.50  1.0000
  19  13   1  114485   20425                                                      120871   -0.90   -0.37  1.0000
 -18  14   1  139393   18977                                                      137263   -0.29    0.17  1.0000
 -16  14   1    1102   11097                                                        1305   -0.25    0.19  1.0000
 -14  14   1  142465   14244                                                      133242   -1.22   -0.30  1.0000
 -12  14   1  794064   21998                                                      749027   -2.54    0.05  1.0000
 -10  14   1   45881    9140                                                       52042   -1.39   -0.39  1.0000
  -8  14   1    1254    2797                                                        3659   -2.43    0.77  1.0000
  -6  14   1  998936   31728                                                     1146218   -7.03   -0.86  1.0000
  -4  14   1   53185    5164                                                       12872  -11.64   -0.64  1.0000
  -2  14   1     282    4323                                                        1617   -4.99   -1.18  1.0000
   0  14   1  573177   12521                                                      565231   -0.57   -1.81  1.0000
   2  14   1  373982   25553                                                      434788   -4.74    0.46  1.0000
   4  14   1 3054288   56020                                                     3424332  -10.16   -0.94  1.0000
   6  14   1  150624    7865                                                      222871   -8.29   -0.49  1.0000
   8  14   1 1030799   26409                                                     1097038   -3.17   -0.15  1.0000
  10  14   1  959404   23448                                                      970350   -0.56    0.54  1.0000
  12  14   1      34    9398                                                         406   -1.53    0.24  1.0000
  14  14   1  281895   16004                                                      270620   -1.06    0.01  1.0000
  16  14   1    1387   11621                                                        1209    0.26   -0.19  1.0000
  18  14   1   41706   17003                                                       39718    0.47    0.40  1.0000
 -19  15   1    1169   16338                                                        1561    0.59    0.45  1.0000
 -17  15   1  175627   18818                                                      188141    1.46   -0.07  1.0000
 -15  15   1  205571   17412                                                      203357    0.22    0.64  1.0000
 -13  15   1  412078   18282                                                      434796   -1.76   -0.53  1.0000
 -11  15   1   42843   20249                                                       44936    0.62    1.13  1.0000
  -9  15   1 1880085   41855                                                     1945663    2.37   -0.65  1.0000
  -7  15   1  527381   31110                                                      565304   -2.56    0.39  1.0000
  -5  15   1  299344   15769                                                      214497   -8.37    0.33  1.0000
  -3  15   1  141062    9254                                                      174112   -4.10   -0.37  1.0000
  -1  15   1 3597698   79608                                                     3808587    5.40    0.70  1.0000
   1  15   1  266340    8185                                                      233091    3.34   -0.35  1.0000
   3  15   1  563431   15331                                                      487014   -5.23    0.14  1.0000
   5  15   1  180852    8373                                                      107604   -9.70   -0.08  1.0000
   7  15   1 1149007   20139                                                     1052662   -4.52   -0.74  1.0000
   9  15   1  122762   10640                                                      102297    3.07   -0.17  1.0000
  11  15   1   55321    8418                                                       55470    0.09   -0.68  1.0000
  13  15   1  167707   13727                                                      177103   -1.06   -0.52  1.0000
  15  15   1   12260   11507                                                       11643   -0.32    0.32  1.0000
  17  15   1  444737   32490                                                      418617    1.93    0.66  1.0000
  19  15   1   72992   19338                                                       69300    0.69    0.16  1.0000
 -18  16   1  291533   25850                                                      314562    2.08   -0.29  1.0000
 -16  16   1  118445   15375                                                      127370    1.28   -0.48  1.0000
 -14  16   1  620848   25630                                                      610145   -0.67   -0.31  1.0000
 -12  16   1     288   10176                                                         464    0.60    0.14  1.0000
 -10  16   1  525748   30100                                                      598193    4.75    1.33  1.0000
  -8  16   1     981    5006                                                        4495    4.12    1.12  1.0000
  -6  16   1   41007    7242                                                       67947   -5.75   -0.40  1.0000
  -4  16   1 1513731   47214                                                     1717065   -7.91   -0.37  1.0000
  -2  16   1  589731   15657                                                      669517    4.98    1.11  1.0000
   0  16   1 1879006   30988                                                     1519945   13.63    1.99  1.0000
   2  16   1  437410   12824                                                      342259    7.56   -0.44  1.0000
   4  16   1     291    6601                                                        2676   -6.31   -0.20  1.0000
   6  16   1  845570   24721                                                      941040   -4.99   -0.20  1.0000
   8  16   1  773855   15701                                                      677539    5.58    0.54  1.0000
  10  16   1 1364273   29963                                                     1222276    6.17    0.44  1.0000
  12  16   1  335979   18091                                                      339893    0.33   -0.09  1.0000
  14  16   1  170863   20029                                                      185855   -1.73   -0.47  1.0000
  16  16   1    9366   12818                                                        8567    0.88   -0.86  1.0000
  18  16   1   41599   17164                                                       34469    1.87   -0.47  1.0000
 -17  17   1    1583   12769                                                         522    1.66    0.24  1.0000
 -15  17   1    4332   10944                                                        4825   -0.25    0.26  1.0000
 -13  17   1  592247   32266                                                      604800   -0.83    1.64  1.0000
 -11  17   1  730278   32637                                                      803807    4.20   -1.01  1.0000
  -9  17   1 1873262   35066                                                     1609612    9.87    0.89  1.0000
  -7  17   1  497939   17758                                                      534740    2.54   -0.10  1.0000
  -5  17   1  198271   12811                                                      262021   -6.57   -0.39  1.0000
  -3  17   1  114067    7257                                                      109661   -0.55   -0.74  1.0000
  -1  17   1 3240869   51313                                                     2698076   15.61   -0.61  1.0000
   1  17   1  349891   12604                                                      558200   15.36    0.93  1.0000
   3  17   1   61266   11268                                                       60820   -0.09    0.99  1.0000
   5  17   1 5652592  101091                                                     5326796   -6.87   -0.13  1.0000
   7  17   1  221921   12502                                                      195366    2.82    0.66  1.0000
   9  17   1  397990   16411                                                      532893    9.78    0.78  1.0000
  11  17   1 1850590   32723                                                     1694899    5.77    0.52  1.0000
  13  17   1 1917561   43677                                                     1890837   -0.96   -0.26  1.0000
  15  17   1  430342   22287                                                      431169   -0.02   -0.54  1.0000
  17  17   1   76282   21018                                                       64551    2.19    0.18  1.0000
 -18  18   1   96570   24054                                                      106853    1.61   -0.21  1.0000
 -16  18   1  153598   16186                                                      160561    0.88   -0.43  1.0000
 -14  18   1  177743   13872                                                      162400   -1.83   -0.21  1.0000
 -12  18   1  674943   23185                                                      708635    1.99    0.74  1.0000
 -10  18   1   65932   21123                                                      125256    9.60    0.25  1.0000
  -8  18   1   28028    8992                                                       61162    7.90   -1.03  1.0000
  -6  18   1  120168    9993                                                      136243   -2.22    0.30  1.0000
  -4  18   1    9913    6184                                                       22988   -5.14   -0.23  1.0000
  -2  18   1  545024   11613                                                      443090    7.18   -0.04  1.0000
   0  18   1 1101555   15451                                                      744484   18.46   -0.02  1.0000
   2  18   1  104241   12756                                                      162839    7.94   -0.88  1.0000
   4  18   1  969668   27251                                                     1084957   -5.62   -0.07  1.0000
   6  18   1   91402    9383                                                      111622   -3.16    0.19  1.0000
   8  18   1    6213    6405                                                         232    8.05    0.56  1.0000
  10  18   1    6237    6881                                                        1128    9.04    0.00  1.0000
  12  18   1   99913   12234                                                       88497    1.84    0.12  1.0000
  14  18   1    1041   11383                                                         564   -1.42   -0.23  1.0000
  16  18   1     391   12470                                                         913    1.32    0.63  1.0000
  18  18   1   58867   17981                                                       52151    1.37    0.59  1.0000
 -17  19   1   23175   13450                                                       22462    0.21   -0.20  1.0000
 -15  19   1  454401   22735                                                      483987   -2.13   -0.10  1.0000
 -13  19   1    1962   10614                                                        3359   -1.77   -1.11  1.0000
 -11  19   1  246707   14118                                                      196957    5.19    0.74  1.0000
  -9  19   1    7362   11552                                                       32058    9.54    0.16  1.0000
  -7  19   1 2277697   53915                                                     2158140    3.96    0.33  1.0000
  -5  19   1  303729    9735                                                      231851   -6.93    0.14  1.0000
  -3  19   1 1284988   25128                                                     1293975   -0.37   -0.41  1.0000
  -1  19   1 1551641   35992                                                     1891774   12.83    0.30  1.0000
   1  19   1  235026    8239                                                      119514   13.89   -0.22  1.0000
   3  19   1   87062   11447                                                       75988   -1.80   -1.27  1.0000
   5  19   1   33103    7671                                                       63147   -6.70   -1.44  1.0000
   7  19   1 1094419   29410                                                     1148114    2.52   -0.41  1.0000
   9  19   1  483064   13003                                                      349284   10.32   -0.18  1.0000
  11  19   1   15243   11481                                                       30541    5.11    0.38  1.0000
  13  19   1   48101   13098                                                       57481   -1.98   -0.41  1.0000
  15  19   1  170071   15947                                                      151315   -2.29   -0.77  1.0000
  17  19   1  432354   27793                                                      426906    0.46   -0.81  1.0000
 -16  20   1   37951   13330                                                       31488   -1.72    0.17  1.0000
 -14  20   1   22297   12697                                                       12800   -3.61    1.26  1.0000
 -12  20   1  240665   16142                                                      240103   -0.05   -0.16  1.0000
 -10  20   1  809667   42058                                                      950572    7.43   -1.04  1.0000
  -8  20   1  741684   32672                                                      858262    6.44    0.37  1.0000
  -6  20   1   31920    6948                                                       17728   -4.50   -0.12  1.0000
  -4  20   1  418840   13843                                                      326908   -7.46    0.48  1.0000
  -2  20   1   17892    9138                                                        9753    3.46    0.29  1.0000
   0  20   1   15204    7120                                                         144   11.00   -0.01  1.0000
   2  20   1  370253   11019                                                      396872    2.11    1.22  1.0000
   4  20   1 1548033   40162                                                     1763293   -8.27   -0.17  1.0000
   6  20   1      19    7220                                                        2394   -4.29    1.23  1.0000
   8  20   1  137120   17052                                                       98429    5.60    1.13  1.0000
  10  20   1 1068962   27303                                                     1221907    7.06    0.66  1.0000
  12  20   1  469568   20495                                                      468385    0.09   -0.63  1.0000
  14  20   1   97018   15002                                                      122013   -3.74   -0.81  1.0000
  16  20   1    1814   12993                                                         384   -2.28   -0.31  1.0000
 -17  21   1  477819   25854                                                      488240   -0.75    0.12  1.0000
 -15  21   1    1588   15036                                                        5210   -3.48   -0.97  1.0000
 -13  21   1 1091500   35823                                                     1155898   -3.00   -0.08  1.0000
 -11  21   1   36456   11633                                                       27337    2.50   -0.42  1.0000
  -9  21   1  320252   20817                                                      272524    4.42   -0.85  1.0000
  -7  21   1  429895   21130                                                      386690   -3.32   -0.54  1.0000
  -5  21   1  610731   21901                                                      772292   -9.58   -0.91  1.0000
  -3  21   1  666185   16566                                                      563318   -6.52    0.38  1.0000
  -1  21   1  123916   10609                                                      158489    4.60    0.12  1.0000
   1  21   1  576572   19435                                                      634728    3.68    0.33  1.0000
   3  21   1  256142   13073                                                      322492   -6.09   -0.45  1.0000
   5  21   1  849738   26520                                                      684776   -9.41    1.08  1.0000
   7  21   1 1126147   34277                                                     1148752   -1.05    0.17  1.0000
   9  21   1   19493    8228                                                        9445    4.56    0.06  1.0000
  11  21   1  171351   14755                                                      154873    2.02    0.09  1.0000
  13  21   1  201813   15873                                                      174358   -3.18    0.45  1.0000
  15  21   1  414290   22434                                                      455319   -3.08    0.00  1.0000
  17  21   1    3106   16338                                                        3667   -0.75    0.56  1.0000
 -16  22   1    9032   13504                                                        4132   -3.04    0.10  1.0000
 -14  22   1   90519   13727                                                       69124   -3.76   -0.63  1.0000
 -12  22   1  327104   19630                                                      314704   -1.09   -0.28  1.0000
 -10  22   1  293188   21315                                                      312554    1.74    0.47  1.0000
  -8  22   1  347356   28020                                                      343902   -0.30   -0.57  1.0000
  -6  22   1 1496310   39330                                                     1318958   -7.39    0.02  1.0000
  -4  22   1  717508   17626                                                      568795   -9.19   -0.73  1.0000
  -2  22   1  440941   21456                                                      421482   -1.46   -0.15  1.0000
   0  22   1     612    7271                                                        3675    3.56    0.27  1.0000
   2  22   1   51606    8568                                                       41976   -2.20   -0.47  1.0000
   4  22   1  148783   15968                                                      234713   -9.77   -0.31  1.0000
   6  22   1     148    8121                                                        8286   -8.10   -1.14  1.0000
   8  22   1   61623   10972                                                       62991    0.31   -0.92  1.0000
  10  22   1   89303   13358                                                      102764    2.16   -0.28  1.0000
  12  22   1   71933   15788                                                       81328   -1.67    0.14  1.0000
  14  22   1   73083   15586                                                       96614   -4.00    0.12  1.0000
  16  22   1  159715   16938                                                      140056   -2.48   -0.65  1.0000
 -17  23   1   31064   15305                                                       32628   -0.44   -0.15  1.0000
 -15  23   1  383424   23103                                                      419615   -2.87    0.69  1.0000
 -13  23   1     205   11021                                                        1381   -2.27    0.17  1.0000
 -11  23   1 1189816   39541                                                     1178879    0.49    0.10  1.0000
  -9  23   1    8465   13045                                                        8419    0.06    0.18  1.0000
  -7  23   1  212016   20732                                                      261714   -5.05   -0.24  1.0000
  -5  23   1  380727   15115                                                      279289   -8.77   -0.07  1.0000
  -3  23   1  135455   11857                                                      167322   -4.09    0.18  1.0000
  -1  23   1  625600   18060                                                      645103    1.16    0.91  1.0000
   1  23   1  136948   10391                                                      133074    0.48    0.50  1.0000
   3  23   1  349923   13426                                                      290873   -5.25    0.85  1.0000
   5  23   1  479480   20124                                                      601651   -8.26    0.73  1.0000
   7  23   1  524417   23942                                                      466974   -4.07    0.35  1.0000
   9  23   1  461699   28237                                                      456896    0.35    0.01  1.0000
  11  23   1    1070   14302                                                         540   -0.15   -0.96  1.0000
  13  23   1   69957   15218                                                       82281   -2.20   -0.27  1.0000
  15  23   1   92275   14504                                                       72105   -3.49   -0.18  1.0000
  17  23   1  120241   18058                                                      129891   -1.35   -0.10  1.0000
 -16  24   1  177515   18004                                                      170393   -0.84    0.01  1.0000
 -14  24   1  365270   20269                                                      346064   -1.60   -0.21  1.0000
 -12  24   1   67080   24918                                                       68890    0.33   -0.61  1.0000
 -10  24   1  139931   27302                                                      136529    0.51   -1.30  1.0000
  -8  24   1  249637   16924                                                      218007   -3.24   -0.03  1.0000
  -6  24   1  142065   11131                                                       99513   -6.08   -0.53  1.0000
  -4  24   1  786756   21952                                                      695496   -5.24   -0.08  1.0000
  -2  24   1  207895   16685                                                      211411   -0.38   -0.23  1.0000
   0  24   1  172820   11821                                                      182197    1.09    0.41  1.0000
   2  24   1  291221   18794                                                      269507   -2.03    0.09  1.0000
   4  24   1   33552    9030                                                       55825   -5.24    0.34  1.0000
   6  24   1    5844   13562                                                        1911   -3.36    0.61  1.0000
   8  24   1   24091    9626                                                       29892   -1.74    0.13  1.0000
  10  24   1 1149432   59013                                                     1155406    0.29   -0.70  1.0000
  12  24   1   34569   12326                                                       35828   -0.29    0.48  1.0000
  14  24   1     887   11945                                                         206   -1.57   -0.13  1.0000
  16  24   1  193790   21545                                                      186314   -0.87    0.37  1.0000
 -15  25   1   24647   14437                                                       22334   -0.78    0.28  1.0000
 -13  25   1  277781   22931                                                      271390    0.60    0.12  1.0000
 -11  25   1   84954   15719                                                       78914    1.02   -0.40  1.0000
  -9  25   1  813789   32524                                                      817696   -0.22    0.18  1.0000
  -7  25   1   76964   14253                                                       66870   -1.81   -0.55  1.0000
  -5  25   1  308740   15941                                                      322242   -1.17   -0.24  1.0000
  -3  25   1  229951   13807                                                      229819    0.03   -0.71  1.0000
  -1  25   1 1621970   32850                                                     1555640    2.60    0.06  1.0000
   1  25   1  100083    9992                                                      108918    1.42   -0.61  1.0000
   3  25   1   34294    8300                                                       35868   -0.51    0.43  1.0000
   5  25   1  298793   19296                                                      290367   -0.75   -0.28  1.0000
   7  25   1  112713   14667                                                      118872   -0.91    0.21  1.0000
   9  25   1  313049   20739                                                      305207   -0.66   -0.62  1.0000
  11  25   1   38271   15379                                                       35800    0.56    0.63  1.0000
  13  25   1    6962   12539                                                        6795   -0.10    0.01  1.0000
  15  25   1    4578   13436                                                        4945   -0.28    0.15  1.0000
 -14  26   1  543128   31590                                                      549570    0.43    0.02  1.0000
 -12  26   1   55178   16163                                                       48790    1.38    0.24  1.0000
 -10  26   1   15785   13586                                                       13422    1.03    0.49  1.0000
  -8  26   1   74510   14084                                                       73016    0.29   -0.56  1.0000
  -6  26   1  253326   22598                                                      272538    1.85   -0.04  1.0000
  -4  26   1  157832   17935                                                      128605    3.82    0.04  1.0000
  -2  26   1   24326    9908                                                       15507    3.12    0.33  1.0000
   0  26   1  515837   16914                                                      552473    2.47    0.40  1.0000
   2  26   1   86448    9684                                                       72805    2.39   -0.39  1.0000
   4  26   1   44567    9963                                                       57110    2.75    0.27  1.0000
   6  26   1  130449   13983                                                      116260    2.00    0.33  1.0000
   8  26   1  146443   19972                                                      150250    0.50   -0.60  1.0000
  10  26   1   36198   15580                                                       38425    0.57   -0.25  1.0000
  12  26   1  140446   19193                                                      148938    1.10    0.09  1.0000
  14  26   1   85430   22993                                                       84630    0.14    0.46  1.0000
 -15  27   1   72199   20192                                                       68437    0.71   -0.07  1.0000
 -13  27   1   24246   17179                                                       29123    1.56   -0.49  1.0000
 -11  27   1  130028   23618                                                      114231    2.29   -0.37  1.0000
  -9  27   1  307491   21044                                                      311993    0.44   -0.97  1.0000
  -7  27   1  370097   23024                                                      345825    1.99    0.40  1.0000
  -5  27   1  190163   13699                                                      232129    4.56   -0.33  1.0000
  -3  27   1   89731   10372                                                       61570    5.07    0.45  1.0000
  -1  27   1  350922   15708                                                      367468    1.40   -0.60  1.0000
   1  27   1 2574192   50242                                                     2529262    1.37    0.69  1.0000
   3  27   1  423605   17730                                                      465646    3.15   -0.63  1.0000
   5  27   1   66081   10270                                                       44448    4.55    0.52  1.0000
   7  27   1  441831   65422                                                      477972    2.63    0.17  1.0000
   9  27   1   57551   22230                                                       53007    1.02   -0.39  1.0000
  11  27   1   82235   17240                                                       89310    1.22   -0.32  1.0000
  13  27   1  311029   24668                                                      298938    1.09   -0.14  1.0000
  15  27   1    4130   16918                                                        3735    0.39    0.24  1.0000
 -14  28   1   36336   17366                                                       39898    0.90   -0.11  1.0000
 -12  28   1   13116   15585                                                       10712    1.09   -0.03  1.0000
 -10  28   1  119356   17148                                                      116006    0.48   -0.26  1.0000
  -8  28   1  357912   24979                                                      376547    1.52    0.17  1.0000
  -6  28   1   28649   11477                                                       45734    4.41   -0.36  1.0000
  -4  28   1    5311    9128                                                       15690    5.18   -0.56  1.0000
  -2  28   1  454060   16644                                                      428753    1.88    0.06  1.0000
   0  28   1  833384   26187                                                      822697   -0.58   -0.68  1.0000
   2  28   1   23420    9262                                                       20789    0.90    0.74  1.0000
   4  28   1   11432    8625                                                        2912    5.23    0.21  1.0000
   6  28   1  375702   28105                                                      321085    4.58    0.31  1.0000
   8  28   1     700   15244                                                         297    0.87    0.33  1.0000
  10  28   1     923   17697                                                        1095   -0.27    0.61  1.0000
  12  28   1   26076   50495                                                       22239    1.21    0.16  1.0000
  14  28   1  170829   20740                                                      160164    1.29    0.42  1.0000
 -13  29   1    1239   15258                                                         619    0.96    0.34  1.0000
 -11  29   1  530449   29909                                                      527305   -0.22    0.18  1.0000
  -9  29   1    4876   13965                                                        4391   -0.42   -0.15  1.0000
  -7  29   1  713114   25115                                                      743951    1.82   -0.72  1.0000
  -5  29   1    1802   11720                                                        8152    5.25    0.74  1.0000
  -3  29   1 1121874   30672                                                     1160947    1.83   -0.51  1.0000
  -1  29   1  130319   12529                                                      141229   -1.47    0.00  1.0000
   1  29   1    3495    9169                                                        2008   -1.54   -0.24  1.0000
   3  29   1    8337    9633                                                        4801    2.37   -0.05  1.0000
   5  29   1   20739   10819                                                       34646    4.22   -0.20  1.0000
   7  29   1  271446   23753                                                      252070    1.89   -0.13  1.0000
   9  29   1   57988   18719                                                       52766   -1.11    0.14  1.0000
  11  29   1  110647   21884                                                      111187   -0.08   -0.04  1.0000
  13  29   1   17254   20450                                                       14406    1.28    1.30  1.0000
 -14  30   1    4368   16569                                                        4730   -0.10    0.38  1.0000
 -12  30   1    1119   15580                                                         992    0.17   -0.42  1.0000
 -10  30   1   25581   15303                                                       32119   -1.91   -0.11  1.0000
  -8  30   1    5949   12976                                                        3553   -1.75    0.26  1.0000
  -6  30   1  288584   20549                                                      304162    1.41    0.42  1.0000
  -4  30   1    1930   11320                                                         374    2.43    0.18  1.0000
  -2  30   1    4383    9016                                                        2913   -1.22   -0.43  1.0000
   0  30   1   49970   11643                                                       73521   -4.71    0.10  1.0000
   2  30   1   27943    9837                                                       22389   -1.73    0.16  1.0000
   4  30   1  166885   16135                                                      146678    2.52    0.39  1.0000
   6  30   1  212251   18203                                                      201747    1.14    0.10  1.0000
   8  30   1    1662   16001                                                        2581   -0.97   -0.20  1.0000
  10  30   1  260785   26585                                                      273938   -1.23   -0.58  1.0000
  12  30   1  163883   24778                                                      160601    0.42   -0.50  1.0000
  14  30   1  276821   33028                                                      275050    0.17   -0.17  1.0000
 -13  31   1  818176   36122                                                      809926   -0.45   -0.02  1.0000
 -11  31   1   95014   17852                                                       81959   -2.16    0.22  1.0000
  -9  31   1  105783   17326                                                       85116   -3.38    0.27  1.0000
  -7  31   1    2284   12526                                                        1376   -0.81    0.75  1.0000
  -5  31   1  856885   37887                                                      864168    0.41   -0.57  1.0000
  -3  31   1   72247   11612                                                       67551   -0.92   -0.24  1.0000
  -1  31   1  349900   16564                                                      285616   -5.67    0.14  1.0000
   1  31   1  172801   14988                                                      221455   -5.48    0.27  1.0000
   3  31   1   56625   11521                                                       51517   -1.20    0.82  1.0000
   5  31   1   82015   16697                                                       75928    1.06    0.13  1.0000
   7  31   1   34169   13075                                                       26401   -2.20   -0.24  1.0000
   9  31   1  132848   32711                                                      152695   -2.59   -0.17  1.0000
  11  31   1     629   19972                                                        1019   -1.13    0.46  1.0000
  13  31   1   33170   51448                                                       34276   -0.26   -0.19  1.0000
 -12  32   1  203031   23845                                                      210740   -0.83    0.65  1.0000
 -10  32   1   55710   17745                                                       69040   -2.64    0.20  1.0000
  -8  32   1   14817   23085                                                       24461   -3.43   -0.74  1.0000
  -6  32   1     331   12454                                                         203   -0.38    0.40  1.0000
  -4  32   1    7700   11538                                                        8273   -0.31    0.44  1.0000
  -2  32   1   17310   10382                                                       29424   -3.87   -1.10  1.0000
   0  32   1  762186   29703                                                      853758   -5.04    0.12  1.0000
   2  32   1     964    9968                                                        2450   -1.82    0.04  1.0000
   4  32   1   25935   10926                                                       24241   -0.53    0.03  1.0000
   6  32   1     910   12987                                                         570   -0.62   -0.18  1.0000
   8  32   1  101235   22197                                                      121368   -2.98   -0.12  1.0000
  10  32   1   33678   20602                                                       42531   -2.23   -0.50  1.0000
  12  32   1   56106   30170                                                       57764   -0.36    0.40  1.0000
 -11  33   1  130963   34616                                                      122294   -1.18   -0.38  1.0000
  -9  33   1   11383   14093                                                        6914   -2.35    0.17  1.0000
  -7  33   1   94322   15262                                                       84073   -1.75    0.30  1.0000
  -5  33   1    4197   12486                                                        4139    0.24    1.08  1.0000
  -3  33   1   38126   12705                                                       34084   -1.08    0.10  1.0000
  -1  33   1    7708   10841                                                       15842   -3.72   -0.86  1.0000
   1  33   1   99133   12377                                                       80283   -3.08   -0.50  1.0000
   3  33   1  139911   14102                                                      134634    0.69    0.20  1.0000
   5  33   1  265047   21331                                                      267321    0.21    0.15  1.0000
   7  33   1  175891   25492                                                      191544   -1.76   -0.54  1.0000
   9  33   1  146727   23422                                                      123844   -3.06   -0.43  1.0000
  11  33   1    4811   21952                                                        6605   -0.95   -0.72  1.0000
 -10  34   1  277377   30002                                                      297701   -1.87   -0.38  1.0000
  -8  34   1   69570   18432                                                       76489   -1.28    0.59  1.0000
  -6  34   1  135761   16661                                                      133799    0.26   -0.15  1.0000
  -4  34   1    4591   13431                                                        3401    0.99   -0.37  1.0000
  -2  34   1  100269   15643                                                      112195   -1.81    0.33  1.0000
   0  34   1  140092   14825                                                      171172   -3.90   -0.40  1.0000
   2  34   1    1035   10638                                                        3195   -2.30    0.78  1.0000
   4  34   1    1374   12596                                                        2439    1.24   -0.31  1.0000
   6  34   1   24069   14462                                                       24359    0.08   -0.64  1.0000
   8  34   1   60908   15331                                                       53393   -1.54   -0.60  1.0000
  10  34   1    1446   18894                                                         965   -0.69    0.12  1.0000
 -11  35   1    3813   21245                                                        3059   -0.65    0.07  1.0000
  -9  35   1   41850   19762                                                       38660   -0.72   -0.79  1.0000
  -7  35   1  124963   22805                                                      122520    0.37   -0.27  1.0000
  -5  35   1  249845   24152                                                      273733    2.31   -0.04  1.0000
  -3  35   1  170992   25033                                                      165114    0.70    0.17  1.0000
  -1  35   1  415379   20464                                                      397721   -1.35   -0.50  1.0000
   1  35   1  203200   15619                                                      209123   -0.68    0.49  1.0000
   3  35   1   23272   12048                                                       28247    1.56    0.00  1.0000
   5  35   1  295929   22560                                                      280309    1.45   -0.20  1.0000
   7  35   1  361216   25632                                                      357848   -0.27   -0.12  1.0000
   9  35   1     223   15097                                                         180   -0.21   -0.15  1.0000
  11  35   1   64332   23950                                                       63759   -0.15    0.22  1.0000
 -10  36   1  337591   30540                                                      336122    0.12    0.01  1.0000
  -8  36   1  401425   24703                                                      390555    0.86   -0.74  1.0000
  -6  36   1    1643   13075                                                         501    1.76    0.48  1.0000
  -4  36   1    7663   13865                                                       11080    1.75    0.45  1.0000
  -2  36   1    1118   13036                                                        1302    0.26   -0.17  1.0000
   0  36   1    8705   12193                                                        8083    0.33   -0.17  1.0000
   2  36   1  295887   18176                                                      322499    2.37   -0.39  1.0000
   4  36   1   23325   17060                                                       32262    2.57    0.99  1.0000
   6  36   1    2579   13594                                                        1595    1.03   -0.30  1.0000
   8  36   1    6429   19227                                                        6436    0.02   -0.44  1.0000
  10  36   1   32265   17239                                                       28260   -1.13   -0.14  1.0000
  -9  37   1     952   23501                                                         891   -0.12    0.27  1.0000
  -7  37   1   11468   15495                                                       13936    1.16   -0.45  1.0000
  -5  37   1   13466   14725                                                        9903    1.72   -0.03  1.0000
  -3  37   1  116715   18514                                                      129104    1.77   -0.17  1.0000
  -1  37   1  269399   25316                                                      264508    0.45    0.36  1.0000
   1  37   1   65535   13012                                                       66182    0.07    0.48  1.0000
   3  37   1  541377   31835                                                      530678    0.71    0.46  1.0000
   5  37   1   82685   17340                                                       92094    1.62   -0.28  1.0000
   7  37   1  145034   20227                                                      135101    1.32   -0.10  1.0000
   9  37   1   98668   18275                                                       99968    0.19    0.12  1.0000
  -8  38   1   37736   21544                                                       36257    0.37    0.16  1.0000
  -6  38   1   36919   19581                                                       29779    1.94   -0.10  1.0000
  -4  38   1   41226   16378                                                       48956    1.80    0.69  1.0000
  -2  38   1   49792   15692                                                       54678    1.03    0.62  1.0000
   0  38   1  201648   19909                                                      208563    0.75    0.08  1.0000
   2  38   1   44272   19892                                                       50120    1.32    0.40  1.0000
   4  38   1  216591   20964                                                      230671    1.48   -0.25  1.0000
   6  38   1    2433   14422                                                        2780    0.32    0.24  1.0000
   8  38   1     867   15161                                                         543   -0.62    0.01  1.0000
  -7  39   1    1902   20342                                                        1515    0.49    0.01  1.0000
  -5  39   1   19033   15660                                                       19803    0.25    0.21  1.0000
  -3  39   1  398292   26322                                                      390739    0.59    0.10  1.0000
  -1  39   1   11475   14970                                                       10079    0.78    0.36  1.0000
   1  39   1  229930   34603                                                      218129    1.23    0.01  1.0000
   3  39   1   86302   20527                                                       80073    1.27    1.20  1.0000
   5  39   1  205003   20275                                                      196228    0.94    0.55  1.0000
   7  39   1   58833   18353                                                       60138    0.29   -0.26  1.0000
  -4  40   1   39472   16694                                                       38864   -0.15   -0.14  1.0000
  -2  40   1   25846   16502                                                       29775    1.16    0.15  1.0000
   0  40   1  113174   19269                                                      123037    1.40    0.78  1.0000
   2  40   1  196488   21957                                                      203616    0.78    0.41  1.0000
   4  40   1  184980   24217                                                      183209   -0.21    0.21  1.0000
  -3  41   1    7836   16970                                                        9617    0.40    1.09  1.0000
  -1  41   1 1156170   43405                                                     1134618    0.99    0.35  1.0000
   1  41   1    6588   19313                                                        9243    1.48    0.17  1.0000
   3  41   1  381145   26021                                                      375841    0.46   -0.57  1.0000
 -20   0   2  457758   44461                                                      434764   -1.65   -0.52  1.0000
 -18   0   2  370244   38744                                                      325495   -3.74   -0.34  1.0000
 -16   0   2  483118   25035                                                      496771    0.79    1.13  1.0000
 -14   0   2   13461   11650                                                       26288    4.69    0.57  1.0000
 -12   0   2 2225229   47294                                                     2172791   -1.75   -0.07  1.0000
 -10   0   2 1318031   28419                                                      894906  -19.96   -0.87  1.0000
  -8   0   2 4220681  462079                                                     3601474  -15.49   -0.51  1.0000
  -6   0   2   68204    9153                                                       22871   11.16    0.55  1.0000
  -4   0   2  848463   10595                                                     1053025    9.56    4.62  1.0000
  -2   0   2  692553    6586                                                     1475930  -37.77    2.31  1.0000
   0   0   223724619  343594                                                    16727311  -77.35    2.30  1.0000
   2   0   2 1121489  304876                                                     2174181  -41.11   -0.39  1.0000
   4   0   214374946  439613                                                    15135306    9.78    0.27  1.0000
   6   0   2  211180  139735                                                      326711   11.00    1.34  1.0000
   8   0   222271337  438317                                                    20885386  -14.78    0.87  1.0000
  10   0   2  122501   16089                                                      281359  -17.95   -0.17  1.0000
  12   0   2  615259   28128                                                      600767   -0.89   -0.24  1.0000
  14   0   2   59790   24771                                                       92409    6.02   -0.60  1.0000
  16   0   2  862193   37499                                                      857338   -0.24   -0.22  1.0000
  18   0   2  270096   25372                                                      223224   -4.72    0.30  1.0000
  20   0   2  392925   52401                                                      369298   -1.94    0.29  1.0000
 -19   1   2  159388   26042                                                      138279   -2.80    0.33  1.0000
 -17   1   2  624006   23479                                                      580250   -2.80    0.07  1.0000
 -15   1   2  962897   21888                                                     1012624    2.45    0.49  1.0000
 -13   1   2  113907    8659                                                      126457    1.77    0.31  1.0000
 -11   1   2  309833   10841                                                      196819  -11.33    0.12  1.0000
  -9   1   2  178323   10447                                                      385491  -19.88   -0.02  1.0000
  -7   1   2 2134399   35317                                                     2089457   -1.62    1.45  1.0000
  -5   1   2 1023087   21834                                                     1436534   18.63   -0.99  1.0000
  -3   1   2 3482459   65809                                                     3171819   -8.36   -1.34  1.0000
  -1   1   233729796  401259                                                    26641688  -63.87   -1.56  1.0000
   1   1   221824593  217216                                                    16415408  -61.29   -1.10  1.0000
   3   1   224199351  470386                                                    23436312   -7.71   -0.79  1.0000
   5   1   214379086  253549                                                    15826448   18.42   -0.02  1.0000
   7   1   225150737  443627                                                    24855084   -2.95    1.28  1.0000
   9   1   2 7388442   97927                                                     6330148  -20.03    0.75  1.0000
  11   1   2 3342848   48555                                                     2979638  -10.08   -0.61  1.0000
  13   1   2 1125297   29204                                                     1226952    4.69   -0.73  1.0000
  15   1   2  833404   28077                                                      908982    3.99    0.27  1.0000
  17   1   2  354634   19212                                                      319954   -2.96   -0.04  1.0000
  19   1   2  181384   16518                                                      151220   -3.71    0.20  1.0000
 -20   2   2   89307   33028                                                       78170   -1.91    0.06  1.0000
 -18   2   2  442370   25045                                                      407793   -2.59   -0.46  1.0000
 -16   2   2     559    7387                                                         461    0.02   -0.72  1.0000
 -14   2   2  815536   20775                                                      915545    5.29    0.53  1.0000
 -12   2   2  303366   11809                                                      274070   -2.71    0.35  1.0000
 -10   2   2 2331072   35457                                                     1906871  -14.47    0.19  1.0000
  -8   2   2  354043   11192                                                      237854  -10.60   -0.40  1.0000
  -6   2   2 1255557   26401                                                     1611928   14.83   -0.34  1.0000
  -4   2   2  507553    4351                                                      287471   17.45    0.76  1.0000
  -2   2   2 5697944   55533                                                     4775821  -19.97    0.16  1.0000
   0   2   2   21408    3601                                                      111173  -47.33   -2.31  1.0000
   2   2   2  578197   27705                                                      269162  -24.11   -0.01  1.0000
   4   2   212367721  255302                                                    11127304   17.90    0.99  1.0000
   6   2   2 4147764   63307                                                     4728162   13.62    0.35  1.0000
   8   2   2  921605   12383                                                      703198  -12.00   -0.61  1.0000
  10   2   2 1260696   18383                                                      945632  -14.86   -0.63  1.0000
  12   2   2  700227   19307                                                      713867   -0.81   -0.46  1.0000
  14   2   2  590828   22063                                                      695714    6.46    0.45  1.0000
  16   2   2   90604   14750                                                       92529    0.30    0.28  1.0000
  18   2   2  249047   18552                                                      215843   -3.39   -0.34  1.0000
  20   2   2   28743   16525                                                       22895   -1.78   -0.45  1.0000
 -19   3   2    1539   15775                                                         334   -2.06   -0.25  1.0000
 -17   3   2   14989   13478                                                       16487   -0.52    0.54  1.0000
 -15   3   2   87768   11836                                                      121758    5.21   -0.08  1.0000
 -13   3   2    2040    6375                                                         350    5.59    0.04  1.0000
 -11   3   2  378352   14660                                                      451814   -5.65   -0.49  1.0000
  -9   3   2   70249    4409                                                       22277  -11.41   -1.07  1.0000
  -7   3   2  107541    8714                                                      153420    6.34   -1.13  1.0000
  -5   3   2  311968   14482                                                      679536   26.23    1.72  1.0000
  -3   3   2  452579    3070                                                      633072   12.03    2.77  1.0000
  -1   3   223298438  299392                                                    21352712  -20.37    1.35  1.0000
   1   3   2  311738   32911                                                      142034  -17.97    0.24  1.0000
   3   3   2  607327   19952                                                      383853   15.83    0.57  1.0000
   5   3   2     904   14001                                                       62126   26.95    1.58  1.0000
   7   3   2 7056553  117428                                                     7327042    4.99   -0.11  1.0000
   9   3   2 2284372   28632                                                     1947928  -11.44    0.01  1.0000
  11   3   2 1191827   21507                                                     1081760   -5.10   -0.03  1.0000
  13   3   2   13884    8281                                                       30441    5.64   -0.17  1.0000
  15   3   2   42540   10918                                                       24346    4.97   -0.01  1.0000
  17   3   2   96400   16008                                                       88404   -1.31    0.19  1.0000
  19   3   2   13804   13640                                                       19443   -2.15    0.28  1.0000
 -20   4   2     757   18847                                                         401   -0.74   -0.02  1.0000
 -18   4   2   84204   16868                                                       89560   -0.87   -0.25  1.0000
 -16   4   2  208217   15442                                                      235946    2.91    0.11  1.0000
 -14   4   2    4331    6937                                                       12071    5.57   -0.37  1.0000
 -12   4   2    3141    5877                                                        4925    1.45   -0.12  1.0000
 -10   4   2   81720    7674                                                      119144   -5.78   -1.02  1.0000
  -8   4   2  993136   20046                                                      993627    0.01    0.46  1.0000
  -6   4   2  326916    5849                                                      152432   17.99    0.39  1.0000
  -4   4   2   70637    3196                                                         656   28.74   -1.63  1.0000
  -2   4   2 1721411   45398                                                     1527069    7.85   -3.13  1.0000
   0   4   2 2035145   16598                                                     1872886   -5.74   -0.26  1.0000
   2   4   219893420  276238                                                    18618696   14.35    0.60  1.0000
   4   4   2 5969918   94520                                                     4701314   27.20    0.53  1.0000
   6   4   215985326  226249                                                    14446436   19.49    1.34  1.0000
   8   4   2    4236    3672                                                        5505   -0.17    1.39  1.0000
  10   4   2 1441790   30878                                                     1591501   -6.01   -0.10  1.0000
  12   4   2    1264    5251                                                        2633    1.64   -0.50  1.0000
  14   4   2  442825   15427                                                      364579    6.25   -1.21  1.0000
  16   4   2   15393   12927                                                       24856    3.33   -0.01  1.0000
  18   4   2   81690   14847                                                       88933   -1.22   -0.15  1.0000
  20   4   2   57537   17707                                                       51094   -1.38    0.29  1.0000
 -19   5   2  470033   28011                                                      479041   -0.63   -0.25  1.0000
 -17   5   2  692036   25757                                                      675250    1.07   -0.96  1.0000
 -15   5   2 1040478   23335                                                      952602    4.38   -0.45  1.0000
 -13   5   2  838476   17904                                                      762281    4.27   -0.64  1.0000
 -11   5   2 1076149   19740                                                     1082320   -0.28   -0.24  1.0000
  -9   5   2 5518882   78821                                                     5539814   -0.44   -0.17  1.0000
  -7   5   2  597375    7905                                                      456666    9.66   -0.37  1.0000
  -5   5   2   57190    4948                                                      205812   21.88   -0.69  1.0000
  -3   5   2  445718    7510                                                      191742   22.84    0.23  1.0000
  -1   5   2 5874695   14173                                                     4842723   22.15   -1.58  1.0000
   1   5   2 5179340  141358                                                     4509442   15.11   -1.59  1.0000
   3   5   2   73925    3944                                                        4587   20.73    1.64  1.0000
   5   5   2 2258101   43356                                                     1648670   21.61    0.64  1.0000
   7   5   2   15233    4112                                                        1029    8.98    1.59  1.0000
   9   5   2  158705   11027                                                      176743   -2.20   -0.02  1.0000
  11   5   2  181041    9425                                                      186451   -0.58   -0.42  1.0000
  13   5   2  346865   13343                                                      302755    3.85   -0.09  1.0000
  15   5   2  549489   22524                                                      495468    3.65    0.86  1.0000
  17   5   2  458041   22856                                                      446152    0.85    0.39  1.0000
  19   5   2  277968   24269                                                      286320   -0.77   -0.07  1.0000
 -20   6   2  897508   36497                                                      894534    0.18   -0.24  1.0000
 -18   6   2   33253   20260                                                       31728    0.31    0.70  1.0000
 -16   6   2  398398   18406                                                      374274    1.87    0.50  1.0000
 -14   6   2  637309   20623                                                      694723    3.47   -0.21  1.0000
 -12   6   2 1998756   34951                                                     1956526    1.55   -0.84  1.0000
 -10   6   2 1026997   20449                                                     1025262    0.07    0.54  1.0000
  -8   6   2 6270235   90275                                                     6063368    4.19   -1.17  1.0000
  -6   6   2  430886   11522                                                      611267   12.46    1.39  1.0000
  -4   6   2 4003062   58916                                                     3464590   13.79    0.45  1.0000
  -2   6   2 1766904   55194                                                     1488761   10.75    1.23  1.0000
   0   6   2 7564700  174571                                                     6661151   16.83   -0.99  1.0000
   2   6   2 1258582   41404                                                      846064   20.02   -0.54  1.0000
   4   6   2 6454126   89138                                                     5551923   18.14    1.82  1.0000
   6   6   2 2799638   74625                                                     2495937    9.26   -0.76  1.0000
   8   6   2 9470465  147562                                                     9331055    2.26   -0.30  1.0000
  10   6   2 2266957   57213                                                     2274132   -0.24    0.22  1.0000
  12   6   2  853538   26201                                                      838214    0.96   -1.10  1.0000
  14   6   2    9370    9067                                                       14362    2.47    0.60  1.0000
  16   6   2  488189   21565                                                      460941    1.98   -0.03  1.0000
  18   6   2  300680   23429                                                      293558    0.65    0.02  1.0000
  20   6   2   95216   19347                                                       94812    0.08   -0.07  1.0000
 -19   7   2 1189499   70658                                                     1185873    0.17   -0.11  1.0000
 -17   7   2  801273   36970                                                      776019    1.40    0.12  1.0000
 -15   7   2 2718554   52899                                                     2678409    1.22   -0.16  1.0000
 -13   7   2 1370861   27674                                                     1362170    0.39   -0.23  1.0000
 -11   7   2 7169258  114374                                                     7132261    0.70   -0.51  1.0000
  -9   7   210790672  154145                                                    10549970    3.62    0.84  1.0000
  -7   7   2 3161300   59485                                                     3058891    2.88   -0.03  1.0000
  -5   7   2 1169977   23623                                                     1201876   -1.44   -0.15  1.0000
  -3   7   2 1770620   36964                                                     1598674    6.64   -0.96  1.0000
  -1   7   244213719 1226548                                                    42715508   11.23    0.63  1.0000
   1   7   2   21075    5360                                                        3975   15.99    1.46  1.0000
   3   7   2  404458   21640                                                      506139    7.46   -0.59  1.0000
   7   7   2 2628558   43990                                                     2559541    2.10    0.32  1.0000
   9   7   2  398597    8658                                                      353441    3.63    0.32  1.0000
  11   7   2  736946   15439                                                      732579    0.29   -0.33  1.0000
  13   7   2  846668   34140                                                      858160   -0.54   -0.96  1.0000
  15   7   2 1192576   30467                                                     1181666    0.56   -0.86  1.0000
  17   7   2  854727   34654                                                      834202    1.11    0.01  1.0000
  19   7   2 1094538   49589                                                     1095928   -0.06   -0.11  1.0000
 -20   8   2   59487   18292                                                       55817    0.74    0.19  1.0000
 -18   8   2  898030   45065                                                      883559    0.78   -0.30  1.0000
 -16   8   2  342954   17910                                                      343172   -0.01   -0.50  1.0000
 -14   8   2   30233    8821                                                       36657   -1.91   -0.22  1.0000
 -12   8   2  850948   25000                                                      857500   -0.35   -0.14  1.0000
 -10   8   2 4841241   74454                                                     4680964    3.64   -0.16  1.0000
  -8   8   2    2072    4503                                                        6592    4.32    2.18  1.0000
  -6   8   2 1959576   25204                                                     2157989   -6.73   -1.48  1.0000
  -4   8   2  185523   17785                                                      311752  -12.63    0.08  1.0000
   0   8   2  140236   74613                                                      261862   13.57   -0.85  1.0000
   2   8   2 4282588   53147                                                     4191898    2.21   -0.44  1.0000
   4   8   2   58241    5352                                                      122799  -10.70   -1.39  1.0000
   6   8   2 1657983   30061                                                     1900375   -9.21    2.05  1.0000
   8   8   2 2289708   40607                                                     2255962    1.09    0.68  1.0000
  10   8   2 1374075   25532                                                     1311218    2.73   -0.36  1.0000
  12   8   2    6214    4481                                                        9065   -1.35   -0.90  1.0000
  14   8   2  620709   19452                                                      671751   -3.08   -0.67  1.0000
  16   8   2   34197   12644                                                       37671   -0.92    0.01  1.0000
  18   8   2  460064   27104                                                      455005    0.36    0.14  1.0000
  20   8   2    7498   17727                                                        7854    0.28    0.35  1.0000
 -19   9   2  390244   24824                                                      376781    1.05    0.44  1.0000
 -17   9   2  640309   24839                                                      646461   -0.40    0.36  1.0000
 -15   9   2  523464   26220                                                      575977   -3.53    0.44  1.0000
 -13   9   2 1160746   30690                                                     1267914   -4.80   -0.37  1.0000
 -11   9   2 3156423   87766                                                     3125275    0.86    0.51  1.0000
  -9   9   2 4711170   72298                                                     4535772    4.05   -0.47  1.0000
  -7   9   2 1715498   31947                                                     1855868   -5.21    0.48  1.0000
  -5   9   2 3043689   67022                                                     3613493  -15.47    0.40  1.0000
  -1   9   214733424  276892                                                    14617330    1.52   -1.10  1.0000
   1   9   2 1915415   36138                                                     1811860    3.88   -2.44  1.0000
   3   9   2   76017    4126                                                       28143  -15.08   -2.00  1.0000
   5   9   2  136164    3785                                                       18072  -23.65   -1.34  1.0000
   7   9   2 1875359   39422                                                     2120057   -8.53   -1.02  1.0000
   9   9   2  648209   16014                                                      579956    4.23    1.54  1.0000
  11   9   2   20547   10635                                                       19138    0.61   -0.32  1.0000
  13   9   2  486564   21739                                                      566372   -5.40   -0.74  1.0000
  15   9   2  416191   21727                                                      463975   -3.54   -0.52  1.0000
  17   9   2  614856   36268                                                      608455    0.41   -0.12  1.0000
  19   9   2  241972   23051                                                      232543    0.94    0.26  1.0000
 -18  10   2  128384   19226                                                      136116    1.05    0.13  1.0000
 -16  10   2    9860   11474                                                       14309   -2.14    0.39  1.0000
 -14  10   2  702828   19302                                                      611908   -5.53   -0.62  1.0000
 -12  10   2   87982    9852                                                       69552   -3.37   -0.43  1.0000
 -10  10   2 1481038   30084                                                     1601008    4.75    1.05  1.0000
  -8  10   2  429098   14502                                                      445142   -1.20   -0.07  1.0000
  -6  10   2 1381513   19157                                                      956692  -19.50   -0.35  1.0000
  -2  10   2  487098   37156                                                      640906  -10.07    1.43  1.0000
   0  10   2  915080   60428                                                      802638    5.87    2.89  1.0000
   2  10   2  201484    5002                                                      134596   -8.08   -0.61  1.0000
   4  10   2  373475   27312                                                      801093  -28.06   -1.25  1.0000
   6  10   2 1793745   33879                                                     1318443  -18.86   -1.46  1.0000
   8  10   2  220999    9146                                                      222490   -0.21    0.53  1.0000
  10  10   2  467171   14969                                                      544130    5.37   -0.39  1.0000
  12  10   2 1824568   51339                                                     1920271   -3.48    0.69  1.0000
  14  10   2  311197   20797                                                      242914   -6.42   -0.20  1.0000
  16  10   2   11781   11659                                                       18246   -2.64   -0.30  1.0000
  18  10   2  104629   18205                                                      109269    0.69    0.30  1.0000
 -19  11   2   13128   17587                                                       16034    1.23   -0.21  1.0000
 -17  11   2   73118   13749                                                       74975    0.33    0.06  1.0000
 -15  11   2  139049   14600                                                      169208   -3.82   -0.35  1.0000
 -13  11   2  201286   11583                                                      162722   -4.48   -0.06  1.0000
 -11  11   2    2238    5944                                                         440    2.56   -0.54  1.0000
  -9  11   2  541994   19638                                                      636934    6.03    1.72  1.0000
  -7  11   2    3486    4549                                                        2989   -8.20    0.31  1.0000
  -5  11   2  626158   19677                                                     1175965  -29.03   -2.21  1.0000
  -1  11   2  908042   17569                                                      756853    8.30    1.51  1.0000
   1  11   2 1000855   44626                                                     1154441    7.25    1.72  1.0000
   3  11   2 1143214   32234                                                      782953  -18.24    0.05  1.0000
   5  11   2  199624    8618                                                      512446  -26.62    0.31  1.0000
   7  11   2  143012   12987                                                      213460   -8.22    1.23  1.0000
   9  11   2  102632    7240                                                       66074    6.20   -0.90  1.0000
  11  11   2  177253   11711                                                      206275    3.29   -0.22  1.0000
  13  11   2     798    7838                                                        6384   -5.97   -0.66  1.0000
  15  11   2    1311    9071                                                         447   -5.29   -0.41  1.0000
  17  11   2    2092   13725                                                        2129    0.07   -0.16  1.0000
  19  11   2    3727   16988                                                        5987    1.59    0.34  1.0000
 -18  12   2  172482   20296                                                      179892    0.87    0.00  1.0000
 -16  12   2 1556551   39016                                                     1525195   -1.21   -0.65  1.0000
 -14  12   2    6243    8425                                                         851   -5.63   -0.35  1.0000
 -12  12   2 5616827   90758                                                     5580880   -0.77    0.33  1.0000
 -10  12   2 1944779   40631                                                     2164011    7.57   -0.07  1.0000
  -8  12   2 9707009  153754                                                     9890871    2.91   -0.24  1.0000
  -6  12   2  334051    5382                                                      172995  -15.99   -1.05  1.0000
  -2  12   2 1281957   33366                                                     1271788    0.44   -0.11  1.0000
   0  12   2 5870887  131169                                                     6794205   18.17   -0.01  1.0000
   2  12   2 3067753   75990                                                     3058372   -0.26   -0.72  1.0000
   4  12   2  711980   14726                                                      383251  -22.10   -2.32  1.0000
   6  12   2   13527    4552                                                        6042  -18.78   -1.11  1.0000
   8  12   2 2209940   74263                                                     2343147    4.38   -0.17  1.0000
  10  12   2 1925431   42984                                                     2179823    8.74    1.69  1.0000
  12  12   2   20196   11224                                                       21782   -0.48    0.26  1.0000
  14  12   2    2453    8933                                                         587   -6.53   -0.53  1.0000
  16  12   2  600534   45223                                                      588471   -0.79    0.17  1.0000
  18  12   2  509159   38867                                                      540516    2.13    0.18  1.0000
 -19  13   2  416462   31804                                                      435674    1.42    0.43  1.0000
 -17  13   2  214928   17240                                                      222611    0.79    0.25  1.0000
 -15  13   2  437752   19705                                                      394434   -3.36    0.17  1.0000
 -13  13   2  396148   15460                                                      355561   -3.26   -0.34  1.0000
 -11  13   2 3117816   65410                                                     3320682    5.54    1.05  1.0000
  -9  13   2 3258919   58451                                                     3621642    9.66    0.52  1.0000
  -7  13   2  665105   14633                                                      596194   -4.31    0.00  1.0000
  -5  13   2   11596    7920                                                       18922  -18.16   -0.23  1.0000
  -3  13   2 3046654   65152                                                     2704019   -9.99   -0.24  1.0000
  -1  13   2 7383934  124179                                                     8322625   16.50    2.20  1.0000
   1  13   2  143120    4685                                                      303598   17.11    1.80  1.0000
   3  13   2  999909   18398                                                      870293   -6.74    0.82  1.0000
   5  13   2  687300   10007                                                      432723  -16.87   -1.39  1.0000
   7  13   2  116682    6585                                                      102500   -1.93   -1.16  1.0000
   9  13   2  317095   16599                                                      460328   11.51   -0.21  1.0000
  11  13   2  130298   10890                                                      178075    6.03    0.59  1.0000
  13  13   2 1629082   32790                                                     1544353   -3.40    1.18  1.0000
  15  13   2  247354   15856                                                      217523   -3.10    0.05  1.0000
  17  13   2  537036   30462                                                      559716    1.52   -0.08  1.0000
  19  13   2  195886   22105                                                      210256    1.55    0.30  1.0000
 -18  14   2  415350   23002                                                      448120    2.47    0.14  1.0000
 -16  14   2   87237   13921                                                       84551   -0.45   -0.05  1.0000
 -14  14   2 2366900   45747                                                     2283442   -2.75    0.62  1.0000
 -12  14   2  407928   24283                                                      441404    2.54    0.01  1.0000
 -10  14   2 6217841  121171                                                     6769539   10.68    0.69  1.0000
  -8  14   2  355794   18669                                                      445366    7.05   -0.39  1.0000
  -6  14   2 6215034  114156                                                     5797736   -8.41   -0.34  1.0000
  -4  14   2  540271   19436                                                      376794  -11.98   -0.31  1.0000
  -2  14   2 9705539  186348                                                    10564130   13.32    0.69  1.0000
   0  14   2 1267278   40992                                                     1918543   25.58    1.89  1.0000
   2  14   2 1855336   62877                                                     2155473   10.36    1.70  1.0000
   4  14   2 1626888   31874                                                     1343646  -11.54    0.69  1.0000
   6  14   2 1943620   51716                                                     1789568   -5.57   -0.28  1.0000
   8  14   2  905885   27123                                                     1088858    9.06    0.31  1.0000
  10  14   2 3362163   69044                                                     3825608   12.10    0.16  1.0000
  12  14   2   65581    9628                                                       71116    1.11   -0.38  1.0000
  14  14   2  528603   35938                                                      483218   -3.11   -0.54  1.0000
  16  14   2  300935   21557                                                      298211   -0.22   -0.46  1.0000
  18  14   2 1429153   48432                                                     1507625    3.19    0.29  1.0000
 -19  15   2  698522   35474                                                      717114    1.09    0.15  1.0000
 -17  15   2  204204   17932                                                      214932    1.15    0.14  1.0000
 -15  15   2   92115   12797                                                       76667   -2.60   -0.41  1.0000
 -13  15   2   92652   10352                                                       85762   -1.15   -0.04  1.0000
 -11  15   2 4376600   96201                                                     4713090    7.81   -0.09  1.0000
  -9  15   2 2325198   50352                                                     2677821   11.02    0.32  1.0000
  -7  15   2  735685   20903                                                      760275    1.42   -0.15  1.0000
  -5  15   2   44067    6975                                                       18835   -7.11   -1.25  1.0000
  -3  15   2 4702333  101882                                                     4873713    3.88   -0.22  1.0000
  -1  15   2 2857475   51494                                                     3623370   21.07    0.34  1.0000
   1  15   2 1702145   45841                                                     2251328   19.35    0.54  1.0000
   3  15   2   31200    7368                                                       26954    0.77   -1.62  1.0000
   5  15   2  137121    6871                                                       89487   -7.05   -0.54  1.0000
   7  15   2 1286783   27774                                                     1375704    3.80    0.30  1.0000
   9  15   2  799797   35021                                                     1052156   12.97    0.76  1.0000
  11  15   2  226663   13853                                                      300092    7.03    0.93  1.0000
  13  15   2  821925   25976                                                      794021   -1.53   -0.16  1.0000
  15  15   2  788443   27579                                                      750263   -2.15   -0.10  1.0000
  17  15   2  543321   40659                                                      555929    0.82    0.33  1.0000
  19  15   2  240217   24680                                                      254887    1.46    0.00  1.0000
 -18  16   2   18511   13657                                                       20857    0.82    0.26  1.0000
 -16  16   2   53525   16960                                                       49659   -1.00    0.56  1.0000
 -14  16   2    8879   10535                                                       14327   -2.52    0.15  1.0000
 -12  16   2   13953   10122                                                       20600    2.53    0.69  1.0000
 -10  16   2    2832    7432                                                        2224    9.31   -0.74  1.0000
  -8  16   2 1954214   40644                                                     2187953    7.99    0.91  1.0000
  -6  16   2  207518  115599                                                      224708   -1.83    0.26  1.0000
  -4  16   2  539711   36622                                                      482281   -3.99    0.00  1.0000
  -2  16   2   11919    7124                                                         503    8.64   -0.65  1.0000
   0  16   2 6051132  125887                                                     6994740   18.26    0.64  1.0000
   2  16   2   90180   12661                                                      148648    8.43    0.66  1.0000
   4  16   2 1188509   29621                                                     1114625   -3.46    0.53  1.0000
   6  16   2  779121   16946                                                      798692   -1.09   -0.53  1.0000
   8  16   2 1162019   36956                                                     1355489    8.59   -0.74  1.0000
  10  16   2  343368   15438                                                      457229    8.92   -0.36  1.0000
  12  16   2  787437   23856                                                      826738    2.11    0.74  1.0000
  14  16   2  213200   17208                                                      239104   -2.69    0.27  1.0000
  16  16   2  423989   24690                                                      413646   -0.76   -0.47  1.0000
  18  16   2  105061   18459                                                      113144    1.21   -0.05  1.0000
 -17  17   2  151408   21911                                                      146570   -0.62   -0.53  1.0000
 -15  17   2  108142   20131                                                      126267   -2.62   -0.54  1.0000
 -13  17   2    1509    8678                                                        2383   -0.99   -0.04  1.0000
 -11  17   2 1313737   36476                                                     1433973    5.07    0.27  1.0000
  -9  17   2 1155166   39700                                                     1339257    8.15   -0.85  1.0000
  -7  17   2     237    4029                                                         278    1.94   -1.28  1.0000
  -5  17   2  290248   12743                                                      251286   -3.70   -0.12  1.0000
  -3  17   2     111    4242                                                          46    0.58    0.19  1.0000
  -1  17   2    3339   13843                                                       26168   10.28    0.30  1.0000
   1  17   2 1005928   16896                                                      839650    8.57    0.62  1.0000
   3  17   2   84620    8876                                                       94257   -1.59   -0.21  1.0000
   5  17   2  285259   13160                                                      241889   -4.19   -0.71  1.0000
   7  17   2     290    5914                                                          34    2.23   -0.31  1.0000
   9  17   2   41868    8170                                                       18660    6.73    0.38  1.0000
  11  17   2  176614   11775                                                      148077    3.50   -0.09  1.0000
  13  17   2  337530   17443                                                      319852   -1.52   -0.05  1.0000
  15  17   2   47575   12328                                                       36249   -2.73   -0.67  1.0000
  17  17   2   27872   16055                                                       29307    0.42   -0.12  1.0000
 -18  18   2  159010   21819                                                      159933   -0.12    0.41  1.0000
 -16  18   2  181647   17712                                                      206598   -2.83    0.10  1.0000
 -14  18   2  264173   20556                                                      300257   -3.36   -0.28  1.0000
 -12  18   2  862628   30346                                                      862685    0.07   -0.86  1.0000
 -10  18   2  692019   44635                                                      627798    3.91    0.76  1.0000
  -6  18   2   13646    6443                                                       23848   -3.72    0.19  1.0000
  -4  18   2 2497973   57319                                                     2571614   -2.29   -0.02  1.0000
  -2  18   2   63960    8480                                                       73739    1.82    0.67  1.0000
   0  18   2 4772893   84022                                                     4636859    3.08    0.52  1.0000
   2  18   2  301838    9193                                                      290299   -1.05    0.07  1.0000
   4  18   2  318489   17814                                                      376494   -4.88   -0.21  1.0000
   6  18   2   56788    7204                                                       51205   -1.23    0.85  1.0000
   8  18   2 2919425   54896                                                     2838483    2.34    0.37  1.0000
  10  18   2  242628    9355                                                      212550    3.12    0.10  1.0000
  12  18   2  847902   24008                                                      845399    0.11    0.37  1.0000
  14  18   2  208873   21299                                                      184130   -2.76    0.09  1.0000
  16  18   2  841232   39605                                                      892776   -2.74    0.01  1.0000
  18  18   2   23073   17905                                                       27768   -1.45   -0.09  1.0000
 -17  19   2    1977   12514                                                         882   -1.69    0.36  1.0000
 -15  19   2    4086   11714                                                        1515   -2.72    0.60  1.0000
 -13  19   2    2390    9626                                                        3377   -1.50    0.72  1.0000
 -11  19   2   96020   11570                                                       98042    0.13   -1.07  1.0000
  -9  19   2  115773   37357                                                      123345   -0.93   -0.99  1.0000
  -7  19   2    5542    4676                                                        3673   -2.51    0.02  1.0000
  -5  19   2  103110   10173                                                      128734   -3.87    0.57  1.0000
  -3  19   2 1064302   22851                                                     1115109   -2.42    0.10  1.0000
  -1  19   2 3176559   57878                                                     3251325   -2.07    0.23  1.0000
   1  19   2 3683212   70555                                                     3798535   -2.95    0.00  1.0000
   3  19   2  661742   22191                                                      745222   -5.02    1.19  1.0000
   5  19   2   14016    8310                                                        7329   -4.11    0.30  1.0000
   7  19   2 2479684   50797                                                     2530393   -1.57   -0.29  1.0000
   9  19   2 2828706   56834                                                     2887388   -1.70   -0.61  1.0000
  11  19   2  997296   25948                                                     1011838   -0.73    0.25  1.0000
  13  19   2    3221   10941                                                        5649   -2.05    0.00  1.0000
  15  19   2  193355   18794                                                      217678   -2.69    0.20  1.0000
  17  19   2  182123   25305                                                      199226   -1.92   -0.27  1.0000
 -16  20   2  206439   18161                                                      224535   -1.92   -0.13  1.0000
 -14  20   2 1145324   35591                                                     1187547   -1.87   -0.79  1.0000
 -12  20   2 1176209   33487                                                     1176264   -0.02    0.42  1.0000
 -10  20   2 4366717   92111                                                     4465929   -2.30   -0.76  1.0000
  -6  20   2 4374751  113038                                                     4600318   -5.16   -1.84  1.0000
  -4  20   2 1872654   38900                                                     1941746   -2.44   -1.16  1.0000
  -2  20   2 5447809   96652                                                     5635443   -3.95    0.07  1.0000
   0  20   2  430407   15276                                                      513357   -5.98    0.02  1.0000
   2  20   2 2479187   48888                                                     2690396   -6.52    0.05  1.0000
   4  20   2    2492    7368                                                        4987   -2.68   -1.23  1.0000
   6  20   2 3206968   77295                                                     3323055   -3.13   -0.84  1.0000
   8  20   2  643087   19380                                                      701351   -3.46   -1.09  1.0000
  10  20   2 4896466   89861                                                     5062586   -3.67   -0.21  1.0000
  12  20   2     151   11193                                                         440   -2.25    0.21  1.0000
  14  20   2 1183784   34418                                                     1225112   -1.90    0.39  1.0000
  16  20   2  472199   27319                                                      499484   -1.94   -0.03  1.0000
 -17  21   2    8966   29963                                                       10490   -1.14    0.44  1.0000
 -15  21   2    2919   13322                                                        3193   -1.70    0.21  1.0000
 -13  21   2   25882   11862                                                       26490   -0.17   -0.87  1.0000
 -11  21   2    1962   10191                                                         535   -1.89    0.89  1.0000
  -9  21   2    2431   11934                                                        2645   -7.39    0.69  1.0000
  -7  21   2  241329   38109                                                      318045   -7.24    0.13  1.0000
  -5  21   2  261225   12980                                                      277717   -1.60    0.09  1.0000
  -3  21   2  826150   18815                                                      841423   -0.87    0.48  1.0000
  -1  21   2 2521022   46653                                                     2699880   -5.51    0.72  1.0000
   1  21   2 3659164   74205                                                     3943859   -7.27    1.13  1.0000
   3  21   2 1609749   45434                                                     1668818   -2.32    0.68  1.0000
   5  21   2  607514   35934                                                      587574    1.19    0.92  1.0000
   7  21   2 3238137   76039                                                     3356809   -3.22   -0.25  1.0000
   9  21   2 4897214   81927                                                     5107427   -4.62   -0.79  1.0000
  11  21   2  182648   14556                                                      203519   -2.31   -0.42  1.0000
  13  21   2  648613   32205                                                      647222    0.03    0.70  1.0000
  15  21   2   59345   20903                                                       65048   -1.18    0.11  1.0000
  17  21   2  219277   23407                                                      235173   -1.64   -0.12  1.0000
 -16  22   2 1708556   45451                                                     1715875   -0.27   -0.05  1.0000
 -14  22   2  515605   22105                                                      492477    1.59    0.73  1.0000
 -12  22   2 1668048   40811                                                     1668754    0.01   -0.47  1.0000
 -10  22   2  136741   33807                                                      166839   -3.83   -0.09  1.0000
  -8  22   2 2099847   57773                                                     2267685   -5.62   -0.17  1.0000
  -6  22   2  156122   26011                                                      152890    0.39    0.51  1.0000
  -4  22   2 3841211   71037                                                     3756762    2.12    0.51  1.0000
  -2  22   2  336407   13298                                                      350140   -1.16   -0.02  1.0000
   0  22   2 3425582   67212                                                     3663469   -6.27    0.22  1.0000
   2  22   2   60776    7902                                                       74471   -2.64    0.59  1.0000
   4  22   2  598686   20363                                                      552939    2.82    1.62  1.0000
   6  22   2   75101   14269                                                       78935    0.70    0.45  1.0000
   8  22   2 1263118   38898                                                     1385146   -5.23   -0.35  1.0000
  10  22   2  634064   22046                                                      709305   -4.54   -0.25  1.0000
  12  22   2  102500   18180                                                      101952    0.10   -0.06  1.0000
  14  22   2   20574   13165                                                       18518    0.72    0.07  1.0000
  16  22   2  900216   38871                                                      905956   -0.32    0.33  1.0000
 -17  23   2     688   17173                                                         591   -0.14    0.20  1.0000
 -15  23   2   17288   13080                                                       12085    2.16   -0.02  1.0000
 -13  23   2  290331   18925                                                      315662    2.28    0.42  1.0000
 -11  23   2  398794   24153                                                      392016   -0.54   -0.32  1.0000
  -9  23   2  222965   17550                                                      194628   -3.12   -0.87  1.0000
  -7  23   2  142352   16177                                                      145778   -0.37   -1.01  1.0000
  -5  23   2  328498   14274                                                      401010    5.90   -0.94  1.0000
  -3  23   2  422712   14960                                                      371671    4.04   -0.66  1.0000
  -1  23   2   92814   10268                                                      110163   -2.65   -0.56  1.0000
   1  23   2 1186777   28945                                                     1270009   -3.69   -0.67  1.0000
   3  23   2  570577   17020                                                      519087    3.47   -0.40  1.0000
   5  23   2  599399   20772                                                      522103    5.16   -0.96  1.0000
   7  23   2 1502665   40468                                                     1482260    0.85   -0.78  1.0000
   9  23   2  703636   31216                                                      780215   -4.38   -0.60  1.0000
  11  23   2  293898   17919                                                      309484   -1.42    0.28  1.0000
  13  23   2   40128   12402                                                       34271    1.43    0.84  1.0000
  15  23   2   25630   14000                                                       30590    1.53    0.28  1.0000
 -16  24   2  116998   21007                                                      113668    0.50    0.15  1.0000
 -14  24   2 1001159   33424                                                      966994    1.71   -0.16  1.0000
 -12  24   2     451   14848                                                         160    2.15    0.20  1.0000
 -10  24   2  435207   25229                                                      458613   -1.74    0.13  1.0000
  -8  24   2  393625   24089                                                      372129   -1.76    0.63  1.0000
  -6  24   2  186188   18071                                                      145764    4.90    0.43  1.0000
  -4  24   2   63199   12468                                                      119037    9.26    0.75  1.0000
  -2  24   2 1235271   24313                                                     1201942    1.50   -0.10  1.0000
   0  24   2  619513   22828                                                      567840   -3.35    0.39  1.0000
   2  24   2   47503    8495                                                       55510    1.77    0.05  1.0000
   4  24   2 1637365   44704                                                     1868020    8.61    0.33  1.0000
   6  24   2    3203   10254                                                        2293    7.54   -0.53  1.0000
   8  24   2 1227662   31697                                                     1212680   -0.69    0.44  1.0000
  10  24   2   64498   28264                                                       78828   -2.62   -0.39  1.0000
  12  24   2 1056945   33790                                                     1091796    1.65    0.33  1.0000
  14  24   2    1018   12513                                                           4    2.96    0.13  1.0000
  16  24   2      24   15593                                                          52    0.98   -0.16  1.0000
 -15  25   2  598338   33840                                                      635040    2.32   -0.18  1.0000
 -13  25   2  404029   27920                                                      440223    2.77   -0.27  1.0000
 -11  25   2  325067   23444                                                      319544   -0.47   -0.15  1.0000
  -9  25   2  558893   28128                                                      540741   -1.21   -0.04  1.0000
  -7  25   2  593299   28765                                                      665918    4.51    0.41  1.0000
  -5  25   2   70638   14828                                                      134880   10.03    0.61  1.0000
  -3  25   2  669448   20698                                                      774603    6.11    0.32  1.0000
  -1  25   2  712447   21053                                                      675805   -2.16   -0.52  1.0000
   1  25   2  120686   11707                                                      131342   -1.44    0.49  1.0000
   3  25   2   17197    7515                                                        5987    5.88    0.53  1.0000
   5  25   2   15022    9810                                                        5067    9.26    1.15  1.0000
   7  25   2   47094   13836                                                       58121    2.37    0.24  1.0000
   9  25   2  539874   34054                                                      568893   -1.93   -0.19  1.0000
  11  25   2  154645   20881                                                      150148   -0.58    0.06  1.0000
  13  25   2      56   14892                                                         758    3.07    0.01  1.0000
  15  25   2  258276   25545                                                      275616    1.64    0.39  1.0000
 -14  26   2   70673   19491                                                       84987    2.63   -0.09  1.0000
 -12  26   2   65181   16018                                                       64765    0.08    0.03  1.0000
 -10  26   2  287504   21322                                                      270729   -1.59    0.01  1.0000
  -8  26   2    6146   13156                                                        4420    0.99   -1.23  1.0000
  -6  26   2  971321   29586                                                     1127103    7.55    0.02  1.0000
  -4  26   2  125999   10867                                                      187660    7.74    0.12  1.0000
  -2  26   2 2558144   49264                                                     2575241    0.50    0.47  1.0000
   0  26   2  222255   11840                                                      179803   -4.68   -0.34  1.0000
   2  26   2 4166090   83256                                                     4221734    1.34    0.07  1.0000
   4  26   2 1306837   34565                                                     1476561    7.13   -0.84  1.0000
   6  26   2 3146461   74595                                                     3296031    4.14   -0.28  1.0000
   8  26   2  324191   21785                                                      307974   -1.40   -0.68  1.0000
  10  26   2 1755854  106072                                                     1728451   -1.05    0.33  1.0000
  12  26   2  592613   37270                                                      603668    0.70    0.37  1.0000
  14  26   2  448163   35472                                                      469997    1.53    0.62  1.0000
 -15  27   2  532750   31413                                                      529861   -0.20    0.03  1.0000
 -13  27   2  644044   47956                                                      648917    0.29    0.09  1.0000
 -11  27   2  316578   23494                                                      303267   -1.18   -0.13  1.0000
  -9  27   2 1154564   52421                                                     1108926   -2.16    0.60  1.0000
  -7  27   2  158799   17798                                                      179531    2.41    0.66  1.0000
  -5  27   2 1236535   45564                                                     1352890    5.01    0.89  1.0000
  -3  27   2  141080   12847                                                      154351    1.79   -0.41  1.0000
  -1  27   2 1389448   31963                                                     1283461   -4.55    0.18  1.0000
   1  27   2   90938   11389                                                       70521   -3.55   -0.42  1.0000
   3  27   2   38941    8943                                                       52552    3.23    0.18  1.0000
   5  27   2    3174    9327                                                        9487    5.81   -0.72  1.0000
   7  27   2  188680   15908                                                      197387    1.03   -0.36  1.0000
   9  27   2   68145   18267                                                       56331   -2.55    0.54  1.0000
  11  27   2    6638   31123                                                        6460   -0.67    0.27  1.0000
  13  27   2   19096   22230                                                       21291    0.95   -0.62  1.0000
  15  27   2   81492   25178                                                       89034    1.28    0.12  1.0000
 -14  28   2   24709   17246                                                       22889    0.56   -0.24  1.0000
 -12  28   2  603428   31413                                                      592983   -0.70    0.30  1.0000
 -10  28   2    5625   17433                                                        1601   -3.41   -0.58  1.0000
  -8  28   2  433836   55426                                                      418210   -1.27    0.52  1.0000
  -6  28   2   21020   10315                                                       13677    2.80   -0.12  1.0000
  -4  28   2 2106555   47361                                                     2158900    1.75    0.40  1.0000
  -2  28   2  455303   17990                                                      403475   -3.89   -0.51  1.0000
   0  28   2 3702253   68652                                                     3491557   -5.46   -0.73  1.0000
   2  28   2 1736815   37305                                                     1680999   -2.14    0.89  1.0000
   4  28   2 2529519   55868                                                     2607462    2.36    0.72  1.0000
   6  28   2  684973   28128                                                      700534    0.92    0.05  1.0000
   8  28   2 1427654   53050                                                     1384974   -1.75   -0.42  1.0000
  10  28   2 1279669   50086                                                     1226326   -2.35   -0.36  1.0000
  12  28   2  778794   41588                                                      780618    0.12   -0.16  1.0000
  14  28   2   38143   21334                                                       43775    1.34    0.32  1.0000
 -13  29   2  174364   20505                                                      167022   -0.91    0.27  1.0000
 -11  29   2  492822   27696                                                      448529   -3.24    0.68  1.0000
  -9  29   2  345378   33890                                                      302290   -3.75   -0.02  1.0000
  -7  29   2  400772   19346                                                      373985   -2.13   -0.07  1.0000
  -5  29   2     679    9722                                                         599    0.13   -0.19  1.0000
  -3  29   2  439297   18229                                                      405130   -2.68    1.06  1.0000
  -1  29   2  219150   16704                                                      280227   -6.05    0.30  1.0000
   1  29   2  649381   21074                                                      583456   -4.20    0.85  1.0000
   3  29   2  210600   13353                                                      213923   -0.32    0.40  1.0000
   5  29   2    2566    9449                                                        3426   -0.99   -0.49  1.0000
   7  29   2   15822   16168                                                        8817   -3.22   -0.24  1.0000
   9  29   2  159254   22598                                                      137936   -2.73   -0.17  1.0000
  11  29   2    9529   18465                                                       12179   -1.38   -0.35  1.0000
  13  29   2   53890   23818                                                       54602   -0.12    0.29  1.0000
 -14  30   2   27627   17558                                                       27861   -0.08    0.65  1.0000
 -12  30   2   31507   21667                                                       38324   -1.80   -0.18  1.0000
 -10  30   2  265524   23230                                                      231340   -3.49    0.89  1.0000
  -8  30   2   30521   11628                                                       40359   -2.62    0.25  1.0000
  -6  30   2   12404   10723                                                       12175   -1.64    1.49  1.0000
  -4  30   2   14514   11934                                                       20632   -2.28   -0.17  1.0000
  -2  30   2 2209588   46886                                                     2094849   -3.85   -0.54  1.0000
   0  30   2  131369   11703                                                      100174   -4.52    1.13  1.0000
   2  30   2  840021   26220                                                      818646   -1.15   -0.20  1.0000
   4  30   2  100760   15218                                                       97996   -0.43    0.05  1.0000
   6  30   2 1173458   29123                                                     1129237   -2.01   -0.63  1.0000
   8  30   2   14342   16482                                                        7715   -3.17   -0.23  1.0000
  10  30   2 1038592   82254                                                      987372   -2.51   -0.17  1.0000
  12  30   2  114419   24203                                                      107082   -1.09   -0.20  1.0000
  14  30   2  124880   39380                                                      121763   -0.40   -0.38  1.0000
 -13  31   2    8316   23524                                                        7445    0.49   -0.03  1.0000
 -11  31   2    1326   16210                                                        2294   -1.13   -0.09  1.0000
  -9  31   2    1141   12164                                                         436   -1.32    0.00  1.0000
  -7  31   2   47480   12293                                                       42861   -1.10   -0.31  1.0000
  -5  31   2   36720   13722                                                       40192   -0.89    0.52  1.0000
  -3  31   2  187192   17077                                                      204169   -1.89   -0.28  1.0000
  -1  31   2  353763   18139                                                      381715   -2.24   -1.13  1.0000
   1  31   2   60995   11552                                                       68716   -1.48   -0.33  1.0000
   3  31   2  162161   13844                                                      159658    0.30    0.23  1.0000
   5  31   2  479895   21681                                                      501825   -1.55    0.18  1.0000
   7  31   2  197183   17698                                                      211655   -1.56   -0.52  1.0000
   9  31   2   31199   19440                                                       24743   -1.93   -0.35  1.0000
  11  31   2   78669   22651                                                       79156   -0.05   -0.55  1.0000
  13  31   2   35674   20881                                                       35552    0.03   -0.13  1.0000
 -12  32   2   15902   17381                                                       17205   -0.51    0.42  1.0000
 -10  32   2  297580   36726                                                      303237   -0.51   -0.04  1.0000
  -8  32   2  205695   17261                                                      213033   -0.79    0.34  1.0000
  -6  32   2  217153   28638                                                      222608   -0.47   -0.79  1.0000
  -4  32   2     462   12695                                                         387   -0.31    0.53  1.0000
  -2  32   2   75764   12475                                                       80234   -1.06    1.30  1.0000
   0  32   2    6686   10319                                                        7291    0.35   -0.38  1.0000
   2  32   2  159783   13310                                                      152860    0.81    0.39  1.0000
   4  32   2  164639   16142                                                      169325    0.57   -0.16  1.0000
   6  32   2  134844   16478                                                      142013   -0.88   -0.51  1.0000
   8  32   2   88120   21696                                                       82204   -1.00   -0.23  1.0000
  10  32   2    1437   22866                                                        1464   -0.28    0.63  1.0000
  12  32   2   38008   21301                                                       37612   -0.10   -0.33  1.0000
 -11  33   2  469550   29978                                                      461781    0.56    0.05  1.0000
  -9  33   2  206402   22446                                                      201615    0.54   -0.13  1.0000
  -7  33   2  393791   22648                                                      375037    1.45    0.74  1.0000
  -5  33   2   32561   21289                                                       30288    0.55    0.34  1.0000
  -3  33   2  573990   26565                                                      562765    0.73    0.19  1.0000
  -1  33   2  681967   26587                                                      663306    1.07    0.93  1.0000
   1  33   2  800517   25443                                                      759606    2.26    0.53  1.0000
   3  33   2   65512   11967                                                       60573    0.94    0.27  1.0000
   5  33   2  342003   22164                                                      330892    0.97   -0.24  1.0000
   7  33   2  657001   30882                                                      657837   -0.04   -0.18  1.0000
   9  33   2  150512   44461                                                      141655    1.18   -0.19  1.0000
  11  33   2  125183   55577                                                      134973   -1.40    0.47  1.0000
 -10  34   2  122907   25490                                                      111965    1.59   -0.11  1.0000
  -8  34   2  920952   60658                                                      874165    2.48   -0.33  1.0000
  -6  34   2   98074   16229                                                       91002    1.18   -0.39  1.0000
  -4  34   2  373163   26233                                                      357199    1.31    0.08  1.0000
  -2  34   2  254750   29558                                                      226143    2.94   -0.90  1.0000
   0  34   2 1369191   36371                                                     1301789    2.94   -0.65  1.0000
   2  34   2     287   10392                                                        1176    2.28   -0.19  1.0000
   4  34   2  254951   16723                                                      246611    0.86   -0.16  1.0000
   6  34   2    7029   13815                                                        8620    0.89   -0.11  1.0000
   8  34   2  390347   31858                                                      370728    1.53    0.44  1.0000
  10  34   2    4411   19440                                                        2729    1.41   -0.03  1.0000
  -9  35   2  231004   25823                                                      213828    1.80    0.10  1.0000
  -7  35   2   33181   19440                                                       29560    1.23   -0.80  1.0000
  -5  35   2  359755   22598                                                      349451    0.90   -0.52  1.0000
  -3  35   2  269291   20880                                                      260560    0.79    0.67  1.0000
  -1  35   2  511939   38985                                                      473063    2.68    1.00  1.0000
   1  35   2    6965   10870                                                        4509    2.37    0.18  1.0000
   3  35   2  155222   14998                                                      144587    1.45   -0.58  1.0000
   5  35   2  177290   18587                                                      170305    0.83    0.00  1.0000
   7  35   2  601949   29798                                                      583326    1.21   -0.15  1.0000
   9  35   2   28070   17308                                                       27173    0.16    0.56  1.0000
 -10  36   2  369701   37156                                                      355754    1.14    0.08  1.0000
  -8  36   2   21188   19952                                                       19590    0.55    0.02  1.0000
  -6  36   2  139520   26042                                                      135100    0.51    0.59  1.0000
  -4  36   2   60946   14838                                                       61802   -0.17    0.29  1.0000
  -2  36   2  475186   25434                                                      452355    1.57    1.10  1.0000
   0  36   2   40060   11129                                                       28432    3.13    0.87  1.0000
   2  36   2  755337   25736                                                      732053    1.27    0.95  1.0000
   4  36   2   18778   14402                                                       16305   -0.93    0.39  1.0000
   6  36   2  332281   25952                                                      333756   -0.15    0.22  1.0000
   8  36   2   24867   15901                                                       29797    1.48    0.15  1.0000
  10  36   2  484779   30642                                                      484407    0.00    0.43  1.0000
  -9  37   2   67534   31123                                                       63757    0.72    0.43  1.0000
  -7  37   2     216   28899                                                         219    0.04   -0.13  1.0000
  -5  37   2    8094   19296                                                        6187   -1.14   -0.35  1.0000
  -3  37   2     578   13269                                                        1436    1.56   -0.07  1.0000
  -1  37   2   81714   16334                                                       98379    2.74   -0.45  1.0000
   1  37   2    3359   14302                                                        2964    1.80   -0.61  1.0000
   3  37   2   21252   14507                                                       19445   -0.62    0.14  1.0000
   5  37   2     154   14233                                                         384   -0.71   -0.47  1.0000
   7  37   2     241   15578                                                          72    0.66    0.29  1.0000
   9  37   2   10780   18952                                                       11263    0.26    0.55  1.0000
  -8  38   2   71751   26994                                                       71259    0.09    0.09  1.0000
  -6  38   2    5698   19373                                                        3032   -1.94   -0.58  1.0000
  -4  38   2   12131   15555                                                       15866   -1.57   -0.06  1.0000
  -2  38   2  543965   44928                                                      554256    0.66    0.48  1.0000
   0  38   2  331287   22512                                                      316086    1.29    1.11  1.0000
   2  38   2    1474   12149                                                         733   -0.35   -1.07  1.0000
   4  38   2  165312   19269                                                      170639   -0.65    0.13  1.0000
   6  38   2  253694   22799                                                      250667   -0.30    0.02  1.0000
   8  38   2   51579   17281                                                       52815   -0.27    0.09  1.0000
  -5  39   2   86282   23753                                                       79057   -1.29    0.32  1.0000
  -3  39   2   73322   15983                                                       66186   -1.37    0.29  1.0000
  -1  39   2  233521   30614                                                      247185    1.36    0.26  1.0000
   1  39   2  924920   35262                                                      943090    0.90    0.80  1.0000
   3  39   2   61813   16695                                                       56161   -1.19    0.25  1.0000
   5  39   2  157155   32085                                                      141409   -2.02    0.04  1.0000
  -4  40   2  478412   61292                                                      469112   -0.62   -0.52  1.0000
  -2  40   2       6   15258                                                          76    0.62    0.06  1.0000
   0  40   2  505047   27944                                                      514468    0.73   -0.87  1.0000
   2  40   2     700   19533                                                         662    0.07   -0.01  1.0000
   4  40   2    8060   16215                                                        5256   -1.39   -1.12  1.0000
  -1  41   2  514629   48187                                                      525332    0.71    0.44  1.0000
   1  41   2  540487   36820                                                      539048   -0.07   -0.55  1.0000
 -19   1   3   58361   19533                                                       64486    1.14    0.61  1.0000
 -17   1   3   13969   10959                                                        9950    1.82    0.22  1.0000
 -15   1   3  776787   20168                                                      771069   -0.30   -0.66  1.0000
 -13   1   3  239785   12261                                                      224075    1.63   -0.18  1.0000
 -11   1   3   57746    6952                                                       74364    3.19    0.32  1.0000
  -9   1   3   52779    3760                                                       25953    7.04   -0.37  1.0000
  -7   1   3     822    4376                                                        2007    4.08   -0.11  1.0000
  -5   1   3  696710    7355                                                      677189    1.18   -0.20  1.0000
  -3   1   3  212663   29390                                                      336432   11.81    0.42  1.0000
  -1   1   3  719050    7833                                                     1124771   21.03   -0.25  1.0000
   1   1   3  504091    2230                                                      219482   23.94    0.01  1.0000
   3   1   3   21863   10480                                                       56052    9.43    1.35  1.0000
   5   1   3 3654858   76352                                                     3698623    1.13   -0.08  1.0000
   7   1   3 5435651   92232                                                     5323797    2.40   -0.48  1.0000
   9   1   3  184319   12030                                                      136845    5.87   -0.27  1.0000
  11   1   3  713466   18479                                                      642596    4.28   -0.25  1.0000
  13   1   3  553403   19514                                                      537591   -1.06    0.12  1.0000
  15   1   3  177806   20028                                                      178027    0.03   -0.51  1.0000
  17   1   3   24771   12516                                                       28418    1.10    0.09  1.0000
  19   1   3   68867   14068                                                       64418    0.87   -0.11  1.0000
 -20   2   3     470   33028                                                         311    0.45    0.09  1.0000
 -18   2   3     852   16388                                                         459    0.78   -0.24  1.0000
 -16   2   3  182307   12616                                                      192736    1.19   -0.49  1.0000
 -14   2   3   16135    7340                                                       16265   -0.06   -0.55  1.0000
 -12   2   3  259730    9474                                                      226784    3.30   -0.07  1.0000
 -10   2   3   68455    8330                                                      136271   10.63    0.27  1.0000
  -8   2   3 2211501   40584                                                     1934487    9.52   -0.05  1.0000
  -6   2   3  122150    9393                                                      126657    0.48   -2.11  1.0000
  -4   2   3 1760925   29090                                                     1684752    2.88   -0.96  1.0000
  -2   2   3  415211   21222                                                      124338   28.83    0.84  1.0000
   0   2   320627953  142991                                                    16075798   52.63    0.68  1.0000
   2   2   3 1835292   89559                                                     2763276   30.42    1.45  1.0000
   4   2   3 1426879   34331                                                     1589089    6.52   -0.57  1.0000
   6   2   3 1735025   50813                                                     1633655    3.85    1.40  1.0000
   8   2   3 2414638   37141                                                     2110939    9.98    0.68  1.0000
  10   2   3 1118290   22849                                                      933519    9.02    0.33  1.0000
  12   2   3  201323   13110                                                      188843    1.42   -0.30  1.0000
  14   2   3  548295   19745                                                      570300   -1.46    0.09  1.0000
  16   2   3  134850   15354                                                      126761    1.11    0.03  1.0000
  18   2   3  184891   16945                                                      162863    2.60    0.21  1.0000
  20   2   3   45494   15127                                                       38998    1.50    0.71  1.0000
 -19   3   3   44935   19982                                                       56362    2.50   -0.30  1.0000
 -17   3   3  257109   18408                                                      281024    2.27    0.25  1.0000
 -15   3   3  229656   12410                                                      228600   -0.11   -0.05  1.0000
 -13   3   3  172237    9545                                                      166247   -0.60   -1.28  1.0000
 -11   3   3  256912    9321                                                      182406    7.92   -0.16  1.0000
  -9   3   3 1870893   34125                                                     2258080   13.36   -0.37  1.0000
  -7   3   3  705149   17358                                                      642141    3.81   -0.10  1.0000
  -5   3   3  151269   10303                                                      219552   -7.91    0.07  1.0000
  -3   3   3 5378168   89012                                                     4869966   11.14   -1.18  1.0000
  -1   3   336403535  631140                                                    41772704   42.48   -0.72  1.0000
   1   3   3 2079181   81766                                                      992812   44.11    0.08  1.0000
   3   3   3  335771    9131                                                      512392   13.49    0.09  1.0000
   7   3   3  818717   18687                                                      886556    3.65   -0.93  1.0000
   9   3   3 3457298   51826                                                     2959005   13.76    0.43  1.0000
  11   3   3   54978    6540                                                       84723    5.57    0.86  1.0000
  13   3   3  491375   32114                                                      533633   -2.94    0.20  1.0000
  15   3   3  278445   16868                                                      254751   -2.27    0.10  1.0000
  17   3   3  169348   15057                                                      147039    2.77    0.25  1.0000
  19   3   3     175   13392                                                         886    1.86   -0.02  1.0000
 -20   4   3    3810   40332                                                        4175    0.43    0.87  1.0000
 -18   4   3   10946   18066                                                       17011    2.51    0.60  1.0000
 -16   4   3   10975    9249                                                       10733    0.12    0.06  1.0000
 -14   4   3  118296    8589                                                       99018   -2.90   -0.59  1.0000
 -12   4   3   47865    6771                                                       38215    2.30    0.04  1.0000
 -10   4   3  917277   16664                                                      679195   13.21    0.48  1.0000
  -8   4   3   24152    4027                                                        2179   10.75    0.31  1.0000
  -6   4   3   32440    5208                                                       76255   -9.49   -0.30  1.0000
  -4   4   3 2046362   50223                                                     2363349  -10.55   -0.71  1.0000
  -2   4   3 6916789   54466                                                     5656781   24.87    0.22  1.0000
   0   4   3 2465563   24046                                                     1091609   51.95    0.11  1.0000
   2   4   3  298405   11249                                                       70739   28.08   -1.13  1.0000
   4   4   3 2984760   82370                                                     3462986  -13.16   -1.20  1.0000
   6   4   3  229106   30162                                                      346569  -10.72   -2.71  1.0000
   8   4   3   44203    4624                                                       11512   10.35   -0.39  1.0000
  10   4   3  646818   10379                                                      449729   13.23   -0.22  1.0000
  12   4   3  611174   28517                                                      605150    0.38    0.12  1.0000
  14   4   3  250458   16569                                                      306552   -5.22   -0.78  1.0000
  16   4   3  601207   23527                                                      603684   -0.15   -0.13  1.0000
  18   4   3  180338   15537                                                      150203    3.68   -0.04  1.0000
  20   4   3  176944   39616                                                      167468    1.14   -0.06  1.0000
 -19   5   3  188222   20844                                                      208186    2.21    0.17  1.0000
 -17   5   3  174123   15655                                                      163216    1.30    0.28  1.0000
 -15   5   3 1632589   33177                                                     1537445   -3.73   -0.20  1.0000
 -13   5   3    3509    6838                                                        8729   -3.36   -0.41  1.0000
 -11   5   3 1092629   26697                                                     1266837    7.97   -0.66  1.0000
  -9   5   3  418514   15659                                                      626274   14.34    1.13  1.0000
  -7   5   3  725753   18748                                                      675038   -2.96   -0.83  1.0000
  -5   5   3  866005   20606                                                     1327831  -21.89   -1.21  1.0000
  -3   5   3  143327    8675                                                      101201   -6.09    0.45  1.0000
  -1   5   3 9181226  254789                                                    11402373   34.31    2.95  1.0000
   1   5   3  202373   54909                                                      620563   33.40    1.46  1.0000
   3   5   3 9646166  151108                                                    10071480   -6.68   -0.82  1.0000
   7   5   3   15830    4119                                                       19157   -1.69    0.61  1.0000
   9   5   3  288594   12612                                                      459930   13.92    0.62  1.0000
  11   5   3  137369   12396                                                       92996    6.62   -0.35  1.0000
  13   5   3  315546   15098                                                      257400   -5.37   -0.49  1.0000
  15   5   3   22875   10727                                                       10888   -4.73    0.29  1.0000
  17   5   3   17169   12664                                                       13424    1.50   -0.15  1.0000
  19   5   3    5220   18794                                                        1740    2.95    0.73  1.0000
 -20   6   3   18667   19084                                                       13806    1.89   -0.37  1.0000
 -18   6   3    2380   14093                                                         941    1.80    0.12  1.0000
 -16   6   3    4085    9382                                                        8239   -2.66    0.39  1.0000
 -14   6   3  275372   12345                                                      204015   -7.23   -0.23  1.0000
 -12   6   3  618506   16924                                                      627677   -0.57   -0.13  1.0000
 -10   6   3   28217    7378                                                       75153   10.50    0.92  1.0000
  -8   6   3  764657   13343                                                      687963    4.45    0.68  1.0000
  -6   6   3  626074   25782                                                     1026588  -21.94   -0.33  1.0000
  -4   6   3 2501131   50984                                                     3676044  -33.20   -0.32  1.0000
  -2   6   3  399168   10654                                                      412849    1.05   -0.53  1.0000
   0   6   3 2569257  122387                                                     1963151   19.95    1.27  1.0000
   2   6   3 2674093   49612                                                     2692120   -0.55    0.34  1.0000
   4   6   3  932872   64197                                                     1650635  -31.52   -0.76  1.0000
   6   6   3  249690   21727                                                      589920  -26.53   -0.16  1.0000
   8   6   3   29327    3639                                                       50194    5.17   -0.96  1.0000
  10   6   3    3048    4071                                                       27177   10.92    1.03  1.0000
  12   6   3    6035    4601                                                        2620   -2.61    0.27  1.0000
  14   6   3  139446   16975                                                      214148   -8.84    0.30  1.0000
  16   6   3   24781   12193                                                       33831   -2.59   -0.52  1.0000
  18   6   3   52223   13561                                                       42351    2.23    0.37  1.0000
  20   6   3   74081   18705                                                       66749    1.37   -0.18  1.0000
 -19   7   3  284127   37600                                                      265475    1.73    0.63  1.0000
 -17   7   3  448738   22553                                                      442838   -0.43   -0.15  1.0000
 -15   7   3   54109   11098                                                       86937   -6.14   -0.47  1.0000
 -13   7   3  152614    8074                                                      105281   -6.62    0.18  1.0000
 -11   7   3  535690   17564                                                      607514    4.73    0.81  1.0000
  -9   7   3 5902331   82107                                                     6334631    8.63    0.57  1.0000
  -7   7   3 1460937   38084                                                     1725311  -10.37    0.08  1.0000
  -5   7   3  259377   13202                                                       29159  -33.50   -2.27  1.0000
  -3   7   3  696871   51211                                                     1174979  -24.65   -0.45  1.0000
  -1   7   318476451  270936                                                    19481068   11.39    0.71  1.0000
   1   7   3 3142400   43367                                                     2821293    9.22   -0.75  1.0000
   3   7   3  117810    4521                                                        8269  -24.88   -2.22  1.0000
   5   7   3 2186173  146722                                                     3496252  -38.54   -4.16  1.0000
   7   7   3 2444679   36810                                                     2125547  -10.41   -1.14  1.0000
   9   7   3  148844   11036                                                      231678    9.41   -0.78  1.0000
  11   7   3 1079995   29792                                                     1168418    4.11    0.48  1.0000
  13   7   3   41208    8774                                                       77760   -7.52   -0.20  1.0000
  15   7   3  400747   20303                                                      320967   -6.53   -1.10  1.0000
  17   7   3     866   12194                                                         569    0.59    0.02  1.0000
  19   7   3  164655   24821                                                      185146    2.41    0.27  1.0000
 -18   8   3     124   12580                                                         404    1.64    0.41  1.0000
 -16   8   3  250156   16284                                                      223672   -2.69   -0.04  1.0000
 -14   8   3   72827    9243                                                       38778   -7.21    0.28  1.0000
 -12   8   3  771945   19838                                                      805510   -1.87   -0.26  1.0000
 -10   8   3  992013   18842                                                      819295    8.98    0.32  1.0000
  -8   8   3  203046    8001                                                      191329    1.31   -0.17  1.0000
  -6   8   3 1149970   23504                                                     1708143  -23.18   -1.19  1.0000
  -2   8   3 1349162   30125                                                     1203943   -6.38    2.28  1.0000
   0   8   3 2965998   23547                                                     2583713   11.38    2.28  1.0000
   2   8   3  114430   15218                                                       57083   -9.82   -0.40  1.0000
   4   8   3 1792308   70849                                                     2763311  -31.99   -1.79  1.0000
   6   8   3 1030818   21578                                                     1466160  -19.34   -0.53  1.0000
   8   8   3   57489    3298                                                       45345    2.75    0.85  1.0000
  10   8   3  966069   22570                                                     1161073    9.35    0.25  1.0000
  12   8   3  381157   19488                                                      360146   -1.74    0.84  1.0000
  14   8   3   42905   10303                                                       14840   -8.45   -0.26  1.0000
  16   8   3   58350   11657                                                       43607   -3.24   -0.09  1.0000
  18   8   3   18279   15125                                                       23642    1.81    0.29  1.0000
 -19   9   3    7917   18557                                                        8264    0.21   -0.19  1.0000
 -17   9   3   92744   13557                                                       96780   -0.69    0.34  1.0000
 -15   9   3  339488   15352                                                      279401   -5.37    0.28  1.0000
 -13   9   3  125861   11800                                                      161899   -4.69   -0.42  1.0000
 -11   9   3  860410   21826                                                      934826    3.84    1.05  1.0000
  -9   9   3  181577    5935                                                      126184    6.98    0.64  1.0000
  -7   9   3 2303462   40368                                                     2018395   -9.57   -0.83  1.0000
  -5   9   3  259127   11512                                                      605884  -26.62   -1.02  1.0000
  -3   9   3   42677   14609                                                        6262  -13.24   -0.31  1.0000
  -1   9   3  201557   17052                                                      253815    5.48    0.96  1.0000
   1   9   3    9495   11797                                                       25926    5.56    3.27  1.0000
   3   9   3 5693158  104403                                                     6657221  -19.20    0.65  1.0000
   5   9   3   56529    4929                                                        9465  -26.42   -0.04  1.0000
   7   9   3  436600   12823                                                      339820   -7.74   -0.95  1.0000
   9   9   3  320411    9462                                                      435064    9.28    0.11  1.0000
  11   9   3  103028    9560                                                       73441    4.93    0.46  1.0000
  13   9   3 1079003   23380                                                      969675   -5.41    0.93  1.0000
  15   9   3   16430   10737                                                        5629   -5.26    0.14  1.0000
  17   9   3  110732   14402                                                      112740    0.32   -0.11  1.0000
  19   9   3   32067   16835                                                       38449    1.68    0.17  1.0000
 -18  10   3    5621   13070                                                        8026    1.42   -0.34  1.0000
 -16  10   3    3063   11246                                                        1557   -1.87   -0.45  1.0000
 -14  10   3 1081078   24512                                                     1001259   -3.88   -0.74  1.0000
 -12  10   3 1226221   27935                                                     1190365    1.61    0.42  1.0000
 -10  10   3 1675308   28366                                                     1497537    6.98    0.00  1.0000
  -8  10   3  571626   15846                                                      562616    0.59    0.08  1.0000
  -6  10   3   24022    9109                                                       73010  -11.39   -0.13  1.0000
  -4  10   3  923596   65388                                                     1275608  -16.62   -2.65  1.0000
  -2  10   3   84086    4393                                                      102307    2.97   -0.59  1.0000
   0  10   3  133885   15310                                                      256830   13.92    0.47  1.0000
   2  10   3 1412894   38464                                                     1426394   -0.55    0.39  1.0000
   4  10   3 2513211   61205                                                     2998242  -14.47   -0.81  1.0000
   6  10   3  605250   11945                                                      465879   -9.40   -1.43  1.0000
   8  10   3   37391    6361                                                       60964    5.50   -1.34  1.0000
  10  10   3  437879   14604                                                      546176    7.64    0.27  1.0000
  12  10   3  410861   17270                                                      416025    0.38    0.28  1.0000
  14  10   3  622218   26396                                                      562624   -3.83   -0.04  1.0000
  16  10   3  192482   18428                                                      181655   -1.24   -0.04  1.0000
  18  10   3   11163   18821                                                       14560    1.52   -0.08  1.0000
 -19  11   3   23199   16111                                                       21361    0.48    0.73  1.0000
 -17  11   3  158862   16066                                                      157730   -0.15    0.19  1.0000
 -15  11   3  548489   19767                                                      579138   -2.00   -0.42  1.0000
 -13  11   3  160393   12042                                                      156412   -0.54    0.52  1.0000
 -11  11   3   13600    6921                                                       27628    5.21   -0.05  1.0000
  -9  11   3 1609518   31849                                                     1755940    5.58    0.26  1.0000
  -7  11   3 2273142   46938                                                     2323628   -1.64   -0.36  1.0000
  -5  11   3   73671    4954                                                       46824   -5.41   -0.72  1.0000
  -3  11   3   47814    4352                                                       31034    4.22    0.32  1.0000
  -1  11   3 3088463   44781                                                     3654637   15.17    2.47  1.0000
   1  11   3 1989149   34791                                                     1652916   12.31    1.13  1.0000
   3  11   3 1742336   41395                                                     1734277    0.29   -0.42  1.0000
   5  11   3 2005931   40382                                                     2089312   -2.85   -1.08  1.0000
   7  11   3 1923888   47420                                                     2027979    3.70   -0.98  1.0000
   9  11   3    5575    6086                                                         127    8.38    0.30  1.0000
  11  11   3   72067    7542                                                       54074    4.48    1.88  1.0000
  13  11   3  190990   14424                                                      193762   -0.32    1.24  1.0000
  15  11   3  370157   18429                                                      347559   -1.85   -0.28  1.0000
  17  11   3   61362   16752                                                       66826    1.05    0.46  1.0000
  19  11   3  145093   21617                                                      155670    1.35    0.07  1.0000
 -18  12   3    4340   12968                                                        5067    0.54    0.28  1.0000
 -16  12   3    1815   11570                                                        1513   -0.36    0.23  1.0000
 -14  12   3  125868   11478                                                      119098   -0.95    0.14  1.0000
 -12  12   3   12753    7664                                                        7962    2.34    0.22  1.0000
 -10  12   3  769165   24844                                                      661870    6.27    0.52  1.0000
  -8  12   3   41203    4895                                                       24215    4.68   -0.06  1.0000
  -6  12   3  135959   10542                                                      134604    0.21   -0.93  1.0000
  -4  12   3  163720   28264                                                      136161    3.54    1.14  1.0000
  -2  12   3   65645    4958                                                       15654   12.96   -0.19  1.0000
   0  12   3      45    7038                                                       22716   14.19    1.91  1.0000
   2  12   3  524980   20035                                                      677255    9.64    2.57  1.0000
   4  12   3  252434   13071                                                      294757    3.97    0.95  1.0000
   6  12   3  368948   14080                                                      436039    5.26   -0.67  1.0000
   8  12   3  428328   15493                                                      523795    6.85    0.05  1.0000
  10  12   3  116165    9258                                                      165694    6.57   -0.24  1.0000
  12  12   3 1657133   34311                                                     1729209    2.72    0.76  1.0000
  14  12   3    4203    9260                                                        4442    0.22    0.61  1.0000
  16  12   3  265191   21247                                                      273314    0.78   -0.27  1.0000
  18  12   3     100   14809                                                         211    1.58   -0.44  1.0000
 -19  13   3     674   15377                                                         231    1.03   -0.28  1.0000
 -17  13   3    8531   15152                                                        6880    1.01   -0.21  1.0000
 -15  13   3  252404   13958                                                      253349    0.09    0.13  1.0000
 -13  13   3 1351732   37074                                                     1300383    2.19    0.40  1.0000
 -11  13   3 2581112   56092                                                     2740783    4.83    0.23  1.0000
  -9  13   3  427255   17142                                                      370850    4.51   -1.06  1.0000
  -7  13   3  513266   19444                                                      575410    4.20   -0.42  1.0000
  -5  13   3 6276736  110978                                                     5865286    8.24    0.95  1.0000
  -3  13   3 7480715  185213                                                     7874696    7.04   -0.80  1.0000
  -1  13   3  902437   16169                                                      708372   10.81   -1.10  1.0000
   1  13   3   12137    4755                                                        1980    8.27   -0.48  1.0000
   3  13   3   52037    8949                                                       94858    8.14    1.16  1.0000
   5  13   3  482056   14556                                                      371479    8.44    0.74  1.0000
   7  13   3 1122857   20285                                                      962644    7.82   -1.01  1.0000
   9  13   3  248197   10598                                                      202925    4.70   -0.49  1.0000
  11  13   3  271299   13882                                                      236769    3.42   -0.23  1.0000
  13  13   3   14227    8709                                                       10435    1.63   -0.49  1.0000
  15  13   3   96666   13230                                                       92065    0.73    0.12  1.0000
  17  13   3  102726   17442                                                      103317    0.13   -0.56  1.0000
  19  13   3   68567   25774                                                       63066    1.06    0.00  1.0000
 -18  14   3   13586   13620                                                       17245   -1.34    0.74  1.0000
 -16  14   3     405   11400                                                         740   -0.61    0.49  1.0000
 -14  14   3     177    8727                                                         354    0.56    0.41  1.0000
 -12  14   3  190093   13990                                                      211634    2.38   -0.16  1.0000
 -10  14   3  436330   18885                                                      414965    1.62   -0.14  1.0000
  -8  14   3   22017    7506                                                       28850    2.12   -0.02  1.0000
  -6  14   3   10552    5882                                                        2278    5.44    0.50  1.0000
  -4  14   3   84652   21595                                                      156950   10.40   -0.34  1.0000
  -2  14   3 1549447   31262                                                     1384879    6.72    0.84  1.0000
   0  14   3 2147307   24633                                                     2187938    1.36    0.60  1.0000
   2  14   3   87024    4570                                                      106890    3.16   -0.18  1.0000
   4  14   3 1103456   30013                                                     1302191    8.96   -1.20  1.0000
   6  14   3  795658   20497                                                      944233    7.88   -0.63  1.0000
   8  14   3  340604   13314                                                      375100    2.85   -0.41  1.0000
  10  14   3  189933   16135                                                      188284   -0.19    0.60  1.0000
  12  14   3  533850   30045                                                      558041    1.61    1.16  1.0000
  14  14   3   39344   11135                                                       46678    1.76    0.54  1.0000
  16  14   3   76908   16747                                                       75772    0.20    0.23  1.0000
  18  14   3   27414   18086                                                       28643   -0.39    0.50  1.0000
 -17  15   3   43303   20903                                                       39552   -0.90   -0.13  1.0000
 -15  15   3    3555   10905                                                        3584   -0.01   -0.05  1.0000
 -13  15   3  416343   16949                                                      431935    1.19   -0.11  1.0000
 -11  15   3   78125   11116                                                       81762   -0.59   -0.49  1.0000
  -9  15   3  261612   12497                                                      240884   -2.01   -0.57  1.0000
  -7  15   3  557581   28603                                                      526290    2.07    0.71  1.0000
  -5  15   3   10455    3711                                                       29869    7.14    0.55  1.0000
  -3  15   3  120077   10332                                                       78327    6.55    0.74  1.0000
  -1  15   3 2041679   37544                                                     1916452   -4.37   -1.32  1.0000
   1  15   3  758948   17113                                                      867525   -6.00    0.40  1.0000
   3  15   3 1482582   26482                                                     1382675    4.15    0.98  1.0000
   5  15   3 2768444   41652                                                     2457256    9.51    0.49  1.0000
   7  15   3   85644   10085                                                       68243    3.21    1.18  1.0000
   9  15   3 1535560   38000                                                     1623660   -3.45   -0.32  1.0000
  11  15   3  836901   22794                                                      867502   -1.64   -0.10  1.0000
  13  15   3  103328   10962                                                       94179    1.36    0.58  1.0000
  15  15   3    2207   13310                                                        1616    0.68    0.17  1.0000
  17  15   3  546599   30975                                                      569403   -1.49   -0.44  1.0000
 -18  16   3   17444   16638                                                       15495   -0.74   -0.29  1.0000
 -16  16   3    3053   12158                                                        4064   -0.90   -0.39  1.0000
 -14  16   3   71697   10591                                                       66705    0.94   -0.36  1.0000
 -12  16   3  808302   24336                                                      805426   -0.16    0.68  1.0000
 -10  16   3  296525   32168                                                      347386   -4.43   -0.67  1.0000
  -8  16   3  120924   10330                                                      155068   -4.52   -1.60  1.0000
  -6  16   3   35258    8415                                                       16239    5.97   -0.06  1.0000
  -4  16   3  540045   21607                                                      669617    8.25    1.10  1.0000
  -2  16   3 1715953   38131                                                     1860803   -5.35   -0.32  1.0000
   0  16   3    7257    5070                                                        3812  -13.07   -1.24  1.0000
   2  16   3  583693   19670                                                      488359   -6.44    0.28  1.0000
   4  16   3  530123   17318                                                      447561    5.83    1.60  1.0000
   6  16   3  425499   17744                                                      492474    4.89   -0.17  1.0000
   8  16   3  238656   13531                                                      191895   -5.09   -1.36  1.0000
  10  16   3  714132   33337                                                      609656   -6.36   -0.33  1.0000
  12  16   3     484    8287                                                         721   -0.56   -0.32  1.0000
  14  16   3   15814   10030                                                       19307    1.28   -0.24  1.0000
  16  16   3  116305   18695                                                      127318   -1.54   -0.34  1.0000
  18  16   3  118806   20140                                                      128924   -1.41   -0.21  1.0000
 -17  17   3   13174   13150                                                        8683   -2.06    0.99  1.0000
 -15  17   3  160004   18995                                                      164037    0.44    0.61  1.0000
 -13  17   3  308938   15504                                                      309126    0.00   -0.35  1.0000
 -11  17   3    5006    9306                                                       11694   -4.20    0.14  1.0000
  -9  17   3    6806    8308                                                       26332   -8.21    0.38  1.0000
  -7  17   3  562328   47688                                                      526113   -2.41   -0.42  1.0000
  -5  17   3  481465   19084                                                      409375    5.33    0.40  1.0000
  -3  17   3  104783   12333                                                      112082    1.15   -0.60  1.0000
  -1  17   3 2934158   59294                                                     3473327  -14.93    0.66  1.0000
   1  17   3     837    6814                                                       31258  -15.47   -0.11  1.0000
   3  17   3 7742282  176421                                                     7838780   -1.69   -0.69  1.0000
   5  17   3    7661    7290                                                         926    5.62   -0.56  1.0000
   7  17   3 3215744   77826                                                     3338729   -3.33   -0.65  1.0000
   9  17   3  374895   21611                                                      511352  -10.16   -0.60  1.0000
  11  17   3 2162657   41880                                                     2331643   -5.57   -0.11  1.0000
  13  17   3  378194   16145                                                      396868    1.48    0.69  1.0000
  15  17   3 1062289   33864                                                     1045543    0.78    0.48  1.0000
  17  17   3   88046   18346                                                       94492   -1.06    0.06  1.0000
 -18  18   3   45798   24030                                                       42437   -0.77   -0.37  1.0000
 -16  18   3   43449   13198                                                       43862    0.10   -0.38  1.0000
 -14  18   3  598629   21025                                                      559223    2.57    0.53  1.0000
 -12  18   3  143829   16691                                                      133572   -1.36    0.09  1.0000
 -10  18   3    5172    8849                                                         419   -9.11   -0.63  1.0000
  -8  18   3     720   13909                                                       11011   -7.73   -0.33  1.0000
  -4  18   3  384858   14182                                                      427140    3.28    0.58  1.0000
  -2  18   3  415161   15736                                                      516569   -7.36   -0.06  1.0000
   0  18   3   36282    8867                                                      136732  -17.70   -0.96  1.0000
   2  18   3    4549    7848                                                       19479   -7.19   -0.08  1.0000
   4  18   3    1103    7868                                                        7518    5.38    0.65  1.0000
   6  18   3  109034   10833                                                       92151    2.60    1.05  1.0000
   8  18   3    8293    7609                                                         163   -7.74    0.43  1.0000
  10  18   3 1070093   22332                                                      889557   -9.03   -0.16  1.0000
  12  18   3    2098    8903                                                         727   -1.90    0.08  1.0000
  14  18   3   59316   11828                                                       50284    1.88    0.48  1.0000
  16  18   3     326   14348                                                         399   -0.41    0.50  1.0000
  18  18   3   22144   17698                                                       28281   -1.82   -0.60  1.0000
 -17  19   3   90916   19250                                                       87714   -0.51   -0.26  1.0000
 -15  19   3    2796   11967                                                        4670    1.52   -0.19  1.0000
 -13  19   3   85689   14852                                                       96396    1.73    0.29  1.0000
 -11  19   3    7971    9541                                                        2096   -5.15   -0.14  1.0000
  -9  19   3  755896   43646                                                      583357  -10.43   -0.53  1.0000
  -7  19   3    4120    7802                                                       10423   -4.06   -0.11  1.0000
  -5  19   3  888117   46304                                                     1018628    6.62   -0.04  1.0000
  -3  19   3 1104129   26759                                                     1090540    0.61    0.81  1.0000
  -1  19   3  203014    6107                                                      105592  -12.48   -0.19  1.0000
   1  19   3 3476592   65813                                                     3931625  -11.70    0.22  1.0000
   3  19   3    7606    9159                                                        6461    1.79    1.42  1.0000
   5  19   3  646477   21315                                                      530077    7.54   -0.16  1.0000
   7  19   3     578    8985                                                         437   -2.67   -1.77  1.0000
   9  19   3 1132922   36004                                                     1348372   -9.54   -0.84  1.0000
  11  19   3  286199   18044                                                      337433   -4.54   -0.13  1.0000
  13  19   3  128580   13370                                                      115163    1.91    0.05  1.0000
  15  19   3    1883   12116                                                         620    1.88   -0.02  1.0000
  17  19   3  221982   23229                                                      229575   -0.82    0.49  1.0000
 -16  20   3   10838   16210                                                        8100    1.53    1.04  1.0000
 -14  20   3  243109   14013                                                      213153    3.10   -0.01  1.0000
 -12  20   3   52554   13935                                                       52677   -0.02   -0.44  1.0000
 -10  20   3  273130   15352                                                      341738   -6.13    1.21  1.0000
  -6  20   3   20897    3846                                                        7683    5.70    0.79  1.0000
  -4  20   3  159020   14038                                                      221877    7.14   -0.19  1.0000
  -2  20   3   27849    7343                                                       17964   -3.27   -0.90  1.0000
   0  20   3   94011    7794                                                       39738  -10.61    0.17  1.0000
   2  20   3  564408   24203                                                      531294   -2.21    0.01  1.0000
   4  20   3  389520   17438                                                      503710    8.46    0.40  1.0000
   6  20   3   14523    9641                                                       26987    4.35   -0.57  1.0000
   8  20   3    1202    8339                                                        1654   -6.85   -0.88  1.0000
  10  20   3  226709   13367                                                      162653   -7.20   -0.89  1.0000
  12  20   3    1659   10017                                                        2224    0.64    0.29  1.0000
  14  20   3  165764   18519                                                      196368    3.54    0.72  1.0000
  16  20   3    8923   15998                                                        5755    1.85   -0.19  1.0000
 -17  21   3   21689   17095                                                       17441    1.63   -0.67  1.0000
 -15  21   3  155012   20636                                                      186984    3.86   -0.42  1.0000
 -13  21   3     495   11014                                                         875    3.64    0.37  1.0000
 -11  21   3   27697   10324                                                       20864   -2.20   -0.03  1.0000
  -9  21   3  216815   19925                                                      250471   -3.44   -0.16  1.0000
  -5  21   3  635022   36134                                                      786413    8.91    0.57  1.0000
  -3  21   3  292392   11883                                                      338828    4.07    0.40  1.0000
  -1  21   3  503755   14763                                                      576005   -4.83   -0.79  1.0000
   1  21   3 1895615   42351                                                     1784419   -4.02   -1.12  1.0000
   3  21   3  202516   11290                                                      139286    7.66   -0.40  1.0000
   5  21   3 1531871   45309                                                     1778006    9.43    0.94  1.0000
   7  21   3  296876   13525                                                      282533    1.28    0.97  1.0000
   9  21   3  425796   23561                                                      364958   -4.85    0.64  1.0000
  11  21   3 1701204   50972                                                     1744236   -1.62    0.16  1.0000
  13  21   3  416044   25384                                                      463130    3.54   -0.35  1.0000
  15  21   3  187908   19572                                                      159796    3.33    0.44  1.0000
  17  21   3   92397   19633                                                       97755    0.89   -0.24  1.0000
 -16  22   3  138842   20874                                                      123857    2.05   -0.24  1.0000
 -14  22   3   44371   15401                                                       30035    3.69    0.04  1.0000
 -12  22   3  675776   26093                                                      670383    0.32    0.26  1.0000
 -10  22   3  526271   53682                                                      573491   -3.14   -0.80  1.0000
  -8  22   3  120049   12928                                                      106013    2.06    0.41  1.0000
  -6  22   3    6568    4960                                                          89    7.12    0.39  1.0000
  -4  22   3   22606    7411                                                        3253    9.34    0.52  1.0000
  -2  22   3  676249   18654                                                      681708    0.33    0.11  1.0000
   0  22   3 1063570   20861                                                     1002810   -2.95   -0.72  1.0000
   2  22   3  652775   19372                                                      716095    3.78    0.01  1.0000
   4  22   3  133570   15743                                                      219887   10.25   -0.40  1.0000
   6  22   3  341760   20733                                                      417226    6.08   -0.68  1.0000
   8  22   3  372787   19424                                                      367842   -0.39   -0.42  1.0000
  10  22   3    3347    9875                                                        1886   -1.43   -0.17  1.0000
  12  22   3  145731   16948                                                      161774    2.04   -0.31  1.0000
  14  22   3    3495   14236                                                        9595    3.91    0.01  1.0000
  16  22   3   16888   20810                                                       22869    2.06    0.45  1.0000
 -15  23   3    5322   16487                                                        2282    2.48    0.43  1.0000
 -13  23   3   71794   13914                                                       78499    1.25   -0.36  1.0000
 -11  23   3     741   12558                                                         899   -0.58    0.18  1.0000
  -9  23   3 1238984   43391                                                     1244308    0.23    0.24  1.0000
  -7  23   3   70735   11162                                                       41152    6.22    0.65  1.0000
  -5  23   3 1430322   49830                                                     1667907    9.42    0.85  1.0000
  -3  23   3  246164    9311                                                      202789    4.54    0.03  1.0000
  -1  23   3 2772444   48553                                                     2704813   -2.00   -0.56  1.0000
   1  23   3   40993   17569                                                       39136    0.37    0.92  1.0000
   3  23   3 1047935   26951                                                     1185992    6.43    0.64  1.0000
   5  23   3     709    9062                                                        2055    6.73   -0.08  1.0000
   7  23   3  628458   21037                                                      666034    2.35   -0.54  1.0000
   9  23   3   46626   11715                                                       41430   -1.22    0.20  1.0000
  11  23   3   97470   25324                                                       98891    0.17    0.31  1.0000
  13  23   3  235441   27452                                                      212323    2.42    0.59  1.0000
  15  23   3   65764   17688                                                       79497    2.53    0.12  1.0000
 -16  24   3  185635   22928                                                      173442    1.44   -0.58  1.0000
 -14  24   3  175434   21451                                                      163702    1.42   -0.39  1.0000
 -12  24   3   91777   15952                                                       91147    0.10   -0.05  1.0000
 -10  24   3   66365   13848                                                       65246   -0.22    0.01  1.0000
  -8  24   3   62602   18019                                                       42598    4.33    0.04  1.0000
  -6  24   3  784036   33187                                                      650016    7.83    0.99  1.0000
  -4  24   3     226    6209                                                         933    4.38    0.90  1.0000
  -2  24   3   17352    7222                                                       14481   -1.13    0.16  1.0000
   0  24   3     923    7523                                                        2161   -1.70   -1.03  1.0000
   2  24   3   18143    8201                                                       26606    2.86   -0.63  1.0000
   4  24   3  276143   18369                                                      328965    4.76   -0.35  1.0000
   6  24   3  250888   18227                                                      280382    2.82    0.39  1.0000
   8  24   3   72314   14435                                                       73575    0.17    0.76  1.0000
  10  24   3  301516   18533                                                      303349    0.13    0.75  1.0000
  12  24   3   12385   14535                                                       11279    0.46   -0.42  1.0000
  14  24   3     380   14073                                                        1363    2.09   -0.50  1.0000
  16  24   3    7431   16827                                                        8894    0.83   -0.15  1.0000
 -15  25   3  462184   29416                                                      474041    0.86    0.03  1.0000
 -13  25   3   78357   17945                                                       78248    0.02   -0.05  1.0000
 -11  25   3 1145593   38363                                                     1100241   -2.11   -0.22  1.0000
  -9  25   3   39142   13962                                                       41636   -0.61   -0.06  1.0000
  -7  25   3  630617   24340                                                      666202    2.20   -0.21  1.0000
  -5  25   3  212876   14102                                                      194700    2.01   -0.11  1.0000
  -3  25   3  441253   13969                                                      424336   -1.26   -0.14  1.0000
  -1  25   3  469316   17901                                                      506379   -2.63    0.05  1.0000
   1  25   3  348679   16035                                                      342437   -0.45   -1.06  1.0000
   3  25   3   35504   11140                                                       43167    1.79   -0.92  1.0000
   5  25   3  367137   23921                                                      383625    1.41   -1.04  1.0000
   7  25   3  474520   22490                                                      487417   -0.92    0.03  1.0000
   9  25   3  569593   25417                                                      563690   -0.36   -0.56  1.0000
  11  25   3     546   21913                                                        1111    0.61   -0.79  1.0000
  13  25   3    4923   13946                                                        5594    0.65   -0.53  1.0000
  15  25   3    7640   16525                                                        9298    0.90    0.22  1.0000
 -14  26   3      10   15971                                                          91   -0.91    0.36  1.0000
 -12  26   3   34340   17477                                                       45929   -2.87   -0.07  1.0000
 -10  26   3     986   14502                                                        2193   -1.52    0.09  1.0000
  -8  26   3   83592   15921                                                       81436   -0.37    0.96  1.0000
  -6  26   3    5672    9331                                                        6935   -0.79    0.11  1.0000
  -4  26   3 1185078   30782                                                     1277482   -4.12    0.31  1.0000
  -2  26   3   23790    8530                                                       35909   -3.49    0.02  1.0000
   0  26   3   39135    9813                                                       49767   -2.44    1.37  1.0000
   2  26   3   25773    9283                                                       30545   -1.34    1.47  1.0000
   4  26   3  144904   14170                                                      159966   -1.90    0.54  1.0000
   6  26   3  171443   14400                                                      151231   -2.49   -0.62  1.0000
   8  26   3  241215   15667                                                      228264   -1.32   -0.24  1.0000
  10  26   3  108289   22548                                                      112498   -0.62    0.73  1.0000
  12  26   3    1172   18719                                                        1339    0.02    0.60  1.0000
  14  26   3   13186   24826                                                       15318   -0.88   -0.38  1.0000
 -15  27   3   67294   19892                                                       66291   -0.22   -0.28  1.0000
 -13  27   3   29243   16645                                                       23997   -1.73    0.46  1.0000
 -11  27   3  193182   20946                                                      211093   -2.02    0.76  1.0000
  -9  27   3  109675   16505                                                      104622   -0.81    0.44  1.0000
  -7  27   3    5325    9956                                                        3489   -1.26    0.64  1.0000
  -5  27   3  288322   16210                                                      247924   -3.91    0.61  1.0000
  -3  27   3  381863   17074                                                      454900   -5.62    0.32  1.0000
  -1  27   3  170820   12912                                                      149908   -2.60    0.10  1.0000
   1  27   3   71599   10654                                                       73847   -0.25   -0.91  1.0000
   3  27   3  371905   17602                                                      337804   -2.86    0.38  1.0000
   5  27   3  250080   18420                                                      303657   -5.06    0.20  1.0000
   7  27   3    2732   11610                                                        1373   -2.48   -0.08  1.0000
   9  27   3  151123   20296                                                      149837    0.13    0.53  1.0000
  11  27   3  136817   26359                                                      128068   -1.16   -0.54  1.0000
  13  27   3  133682   24326                                                      145051   -1.47   -0.53  1.0000
  15  27   3  161757   34616                                                      156789   -0.60   -0.43  1.0000
 -14  28   3   24452   17632                                                       22295   -0.70   -0.07  1.0000
 -12  28   3   50212   17765                                                       55480   -1.13   -0.06  1.0000
 -10  28   3  120202   18354                                                      128718   -1.19    0.65  1.0000
  -8  28   3   86910   14550                                                       78831   -1.39   -0.34  1.0000
  -6  28   3   24698    9721                                                       11509   -4.96   -0.43  1.0000
  -4  28   3  183978   12775                                                      140266   -5.40   -1.02  1.0000
  -2  28   3  403615   21774                                                      438784   -2.68   -0.17  1.0000
   0  28   3   54907    9878                                                       57377    0.48   -0.59  1.0000
   2  28   3  263350   16685                                                      268095   -0.43   -0.94  1.0000
   4  28   3  112261   12267                                                       88039   -3.84   -0.68  1.0000
   6  28   3    3731   11508                                                         313   -4.49   -0.43  1.0000
   8  28   3     792   11676                                                        1223   -0.78    0.27  1.0000
  10  28   3  160231   23601                                                      162075   -0.19   -0.94  1.0000
  12  28   3   41967   20981                                                       48242   -1.35   -1.12  1.0000
  14  28   3    2819   19678                                                        2498    0.29    0.21  1.0000
 -13  29   3  459578   29786                                                      462069   -0.19    0.34  1.0000
 -11  29   3   17357   20806                                                       17628    0.16   -0.32  1.0000
  -9  29   3  280517   24544                                                      276939    0.29    0.79  1.0000
  -7  29   3   49208   15855                                                       42404   -1.64    0.30  1.0000
  -5  29   3    3561    9546                                                        1012   -5.67   -0.02  1.0000
  -3  29   3  480494   20972                                                      444943   -2.59    0.05  1.0000
  -1  29   3  379457   17646                                                      356687    1.86    0.05  1.0000
   1  29   3   13227    9820                                                       20816    1.72    2.48  1.0000
   3  29   3  233355   16685                                                      219498   -1.42    0.26  1.0000
   5  29   3  160848   13478                                                      134268   -3.42   -0.24  1.0000
   7  29   3  489509   44962                                                      506126   -1.14   -0.37  1.0000
   9  29   3  124102   22403                                                      114172    1.42   -0.25  1.0000
  11  29   3    6695   18894                                                        6511    0.22    1.12  1.0000
  13  29   3   58272   21952                                                       62481   -0.85   -0.22  1.0000
 -12  30   3    1100   14609                                                         811    0.49    0.59  1.0000
 -10  30   3   76833   20435                                                       90535    2.34    0.22  1.0000
  -8  30   3       8   14549                                                         295    1.42    0.03  1.0000
  -6  30   3   33087   11068                                                       28624   -1.26    0.02  1.0000
  -4  30   3   93222   12210                                                       80384   -2.16    0.70  1.0000
  -2  30   3  493215   20029                                                      513591    1.42    0.52  1.0000
   0  30   3  330277   14928                                                      277290    4.77   -0.37  1.0000
   2  30   3  377709   18682                                                      391754    1.10   -0.67  1.0000
   4  30   3     365    9512                                                         170   -2.57    0.13  1.0000
   6  30   3    1894   10331                                                        2630   -0.86    0.27  1.0000
   8  30   3  185434   21696                                                      171474    1.62    0.54  1.0000
  10  30   3   18159   18537                                                       14551    1.31    0.61  1.0000
  12  30   3   24743   20598                                                       25610   -0.25   -0.27  1.0000
 -13  31   3     769   16716                                                         360   -0.59   -0.77  1.0000
 -11  31   3  254742   22918                                                      235328    1.94    0.12  1.0000
  -9  31   3  127512   19284                                                      156441    3.82   -0.17  1.0000
  -7  31   3   99060   17677                                                       93711    0.82    0.30  1.0000
  -5  31   3    4869   10715                                                        6394   -1.45   -0.72  1.0000
  -3  31   3  558154   25266                                                      539419    1.27   -0.40  1.0000
  -1  31   3  484416   23744                                                      557647    5.01    0.18  1.0000
   1  31   3  260264   14520                                                      218214    4.47   -1.82  1.0000
   3  31   3  250986   15761                                                      250229   -0.05   -0.81  1.0000
   5  31   3  260494   17327                                                      271845   -1.10    0.07  1.0000
   7  31   3  322135   28003                                                      339720    1.50    0.26  1.0000
   9  31   3  466400   31736                                                      449722    1.18    0.79  1.0000
  11  31   3   32540   21160                                                       31804   -0.21    0.13  1.0000
  13  31   3  208916   29292                                                      206747    0.24   -0.09  1.0000
 -12  32   3  143922   21814                                                      156918    1.67   -0.41  1.0000
 -10  32   3   96048   24948                                                      120619    3.70   -0.18  1.0000
  -8  32   3   25669   14831                                                       16194    3.27    0.09  1.0000
  -6  32   3  519266   29703                                                      518028   -0.08   -0.37  1.0000
  -4  32   3   58021   26954                                                       58561    0.11   -0.40  1.0000
  -2  32   3   91197   14569                                                      119694    4.35    0.17  1.0000
   0  32   3  301120   15612                                                      246958    5.12    0.90  1.0000
   2  32   3  301840   17410                                                      319520    1.56    0.89  1.0000
   4  32   3   25407   13660                                                       29066   -1.05   -0.66  1.0000
   6  32   3   33429   11266                                                       27954    1.56   -0.17  1.0000
   8  32   3  143383   32075                                                      118112    3.48   -0.40  1.0000
  10  32   3     830   18894                                                        3919    3.46    0.13  1.0000
  12  32   3   22317   21366                                                       23490   -0.45    0.86  1.0000
 -11  33   3   10443   19959                                                        7791    1.42    0.00  1.0000
  -9  33   3  212484   21697                                                      184869    3.10   -0.26  1.0000
  -7  33   3    1687   14543                                                        2860    1.68   -0.66  1.0000
  -5  33   3   45388   14390                                                       46329   -0.19   -0.18  1.0000
  -3  33   3  225287   17709                                                      216204    1.03    0.99  1.0000
  -1  33   3  237137   15860                                                      192116    4.84   -0.16  1.0000
   1  33   3    3623   10910                                                        7082    2.87   -0.56  1.0000
   3  33   3  159556   25486                                                      169071   -1.14   -0.29  1.0000
   5  33   3  110367   14118                                                      107305   -0.43   -0.31  1.0000
   7  33   3    3949   15921                                                        6573    2.15    0.82  1.0000
   9  33   3   44837   23818                                                       57400    2.64    1.05  1.0000
  11  33   3   90710   23033                                                       83068    1.28    0.03  1.0000
 -10  34   3   82774   19549                                                       87919    0.87    0.05  1.0000
  -8  34   3    1545   16464                                                        1036    0.81    0.22  1.0000
  -6  34   3   66326   32075                                                       62327   -0.78    0.14  1.0000
  -4  34   3  351937   23697                                                      344649   -0.61   -0.50  1.0000
  -2  34   3    9177   12580                                                        5263    2.28   -0.34  1.0000
   0  34   3   44148   11919                                                       32329    3.02    0.27  1.0000
   2  34   3    7235   10810                                                        7223    0.01   -0.77  1.0000
   4  34   3   43227   12391                                                       37261   -1.47    0.01  1.0000
   6  34   3   42007   14955                                                       40345    0.42    0.61  1.0000
   8  34   3   62600   16502                                                       54925    1.60    0.73  1.0000
  10  34   3   12401   54623                                                       17498   -1.88    0.95  1.0000
  -9  35   3   11077   17140                                                       14373    1.43    0.24  1.0000
  -7  35   3  467735   34443                                                      480314   -0.87   -0.57  1.0000
  -5  35   3   77385   21994                                                       89368   -2.04    0.25  1.0000
  -3  35   3  141599   16858                                                      141731    0.05   -0.65  1.0000
  -1  35   3    8495   13534                                                        7756    1.89    1.25  1.0000
   1  35   3   87920   12947                                                       87557    0.01    0.70  1.0000
   3  35   3  358093   25486                                                      331948   -2.20   -0.08  1.0000
   5  35   3   23177   17922                                                       28311   -1.56   -0.26  1.0000
   7  35   3  155834   19782                                                      162406    0.85   -0.37  1.0000
   9  35   3     353   15183                                                         895    1.67   -0.34  1.0000
  -8  36   3    2006   41920                                                        1350   -0.81    0.16  1.0000
  -6  36   3  140217   53035                                                      121561   -2.55   -0.40  1.0000
  -4  36   3    7069   18349                                                        3642   -2.36    0.07  1.0000
  -2  36   3   10033   16059                                                       12281    0.98    0.51  1.0000
   0  36   3   59392   15470                                                       54691    0.98   -1.37  1.0000
   2  36   3  166920   15383                                                      157872   -1.09   -0.90  1.0000
   4  36   3      49   11686                                                         293   -2.18   -0.05  1.0000
   6  36   3    2244   14607                                                        1271   -1.14   -0.19  1.0000
   8  36   3  118233   19275                                                      117475    0.11    0.20  1.0000
  -7  37   3    9692   19746                                                       13364   -1.42    0.94  1.0000
  -5  37   3  111294   27312                                                      127770   -2.29   -0.76  1.0000
  -3  37   3   15991   18634                                                       13178   -1.10   -0.44  1.0000
  -1  37   3  251555   20445                                                      255965   -0.39   -0.83  1.0000
   1  37   3  559324   26493                                                      547934   -0.80    0.85  1.0000
   3  37   3    7164   12192                                                        4185   -2.25   -0.76  1.0000
   5  37   3  396787   26127                                                      387074   -0.81    0.50  1.0000
   7  37   3   21455   16305                                                       21052    0.11    0.80  1.0000
  -6  38   3  134237   23422                                                      128181   -0.84    0.45  1.0000
  -4  38   3   24988   21431                                                       23345   -0.53    0.29  1.0000
  -2  38   3   72478   22229                                                       80171   -1.38   -0.12  1.0000
   0  38   3  111378   17478                                                      109127   -0.36    0.78  1.0000
   2  38   3  122723   18146                                                      132156   -1.30    0.14  1.0000
   4  38   3      37   14725                                                         213   -1.05   -0.22  1.0000
   6  38   3   14013   16080                                                       14752   -0.31   -0.26  1.0000
  -5  39   3   17944   27947                                                       14906   -1.18    0.00  1.0000
  -3  39   3   77646   20602                                                       79325   -0.27   -0.25  1.0000
  -1  39   3  258483   28517                                                      256929   -0.13   -0.33  1.0000
   1  39   3   10674   20716                                                       15369   -0.90   -1.93  1.0000
   3  39   3  122120   18673                                                      123076    0.13    0.07  1.0000
   5  39   3     209   17520                                                         481   -0.59   -0.45  1.0000
  -4  40   3   20936   20645                                                       17743   -1.14   -0.61  1.0000
  -2  40   3   71857   22456                                                       75931   -0.73   -0.68  1.0000
   0  40   3   30299   20881                                                       35287   -1.36   -0.12  1.0000
   2  40   3  125599   34299                                                      134049   -1.16    0.07  1.0000
   4  40   3   25077   16239                                                       26590   -0.42   -0.64  1.0000
  -1  41   3  190775   28068                                                      197894   -0.82    0.23  1.0000
   1  41   3  205698   55894                                                      203019   -0.33    0.58  1.0000
 -20   0   4 2082475  102896                                                     2124241    1.44   -0.31  1.0000
 -18   0   4  379471   40650                                                      421246    3.28   -0.14  1.0000
 -16   0   4 2926136   73397                                                     2962443    1.07   -0.45  1.0000
 -14   0   4    7043   10005                                                       11897   -2.90   -0.74  1.0000
 -12   0   4 1647181   41397                                                     1754184    4.10   -0.26  1.0000
 -10   0   4   19807    7213                                                       10492   17.28    1.24  1.0000
  -8   0   4   12545    6058                                                        7978   14.23   -2.38  1.0000
  -6   0   4  239829   11300                                                      333201   -8.76   -1.24  1.0000
  -4   0   4  696888  107739                                                      582580   -6.72   -3.02  1.0000
  -2   0   4   62534  109067                                                      391778   37.40   -0.99  1.0000
   0   0   4 1949290   15183                                                      550071   65.08   -1.63  1.0000
   2   0   4 8877338  315309                                                    10930230   32.31   -0.91  1.0000
   6   0   4 7742093  216578                                                     7413410   -5.90   -0.18  1.0000
   8   0   414587591  405795                                                    15685855   13.97   -0.21  1.0000
  10   0   412982636  280002                                                    14184608   16.12    0.23  1.0000
  14   0   4 1648539   49798                                                     1494335   -6.15    1.25  1.0000
  16   0   4 5241401  140991                                                     5268091    0.58   -0.13  1.0000
  18   0   4  634499   56846                                                      705224    4.26    0.28  1.0000
  20   0   4  674631   43117                                                      694449    1.17    0.24  1.0000
 -19   1   4  490662   71772                                                      522446    2.19    0.29  1.0000
 -17   1   4  230374   16269                                                      244652    1.44    0.15  1.0000
 -15   1   4  171606   13019                                                      189758   -2.16   -0.20  1.0000
 -13   1   4 3083296   48547                                                     3038500   -1.27   -0.02  1.0000
 -11   1   4 2273496   42326                                                     2607439   10.51    1.36  1.0000
  -9   1   4 3362597   63262                                                     3999673   16.41    0.77  1.0000
  -7   1   4 4391215   56111                                                     4424796    0.81   -0.42  1.0000
  -5   1   4  584790   12285                                                      362947  -16.07   -0.71  1.0000
  -3   1   4  836546   11001                                                      951227    6.02   -0.01  1.0000
  -1   1   4 7477247   94055                                                    10337052   47.51    1.22  1.0000
   1   1   4  636008   43517                                                     1719504   50.92    0.94  1.0000
   3   1   4 1083220   20728                                                      968522    5.64    0.23  1.0000
   5   1   4   20544    4679                                                        1622  -17.20   -2.30  1.0000
   7   1   416717914  288603                                                    16969370    3.04   -0.74  1.0000
   9   1   4 1195547   32102                                                     1598356   16.91    0.02  1.0000
  11   1   4  299202   15011                                                      223664    7.57    1.21  1.0000
  13   1   4  115965   12098                                                      152423   -4.90    0.58  1.0000
  15   1   4   38446   11217                                                       55250   -3.96   -0.19  1.0000
  17   1   4  394136   21850                                                      424172    2.32    0.14  1.0000
  19   1   4   39331   14848                                                       52993    3.23   -0.14  1.0000
 -20   2   4  651724   39250                                                      667184    0.93    0.31  1.0000
 -18   2   4  455291   40015                                                      488560    2.39    0.15  1.0000
 -16   2   4  134832   11941                                                      129204   -0.78    0.31  1.0000
 -14   2   4  534114   17213                                                      484428   -3.43   -0.34  1.0000
 -12   2   4    9624    6112                                                        5765    2.15   -0.66  1.0000
 -10   2   4   83461    8433                                                      170836   12.90   -0.53  1.0000
  -8   2   4  584045   13963                                                      481050    6.99    0.42  1.0000
  -6   2   4   82899    4040                                                       29350  -12.27   -0.45  1.0000
  -4   2   4   52155   10830                                                      140827  -14.50   -1.10  1.0000
  -2   2   4  935679   14175                                                     1323130   18.12    0.52  1.0000
   0   2   4    2310    4207                                                      218651   41.51    3.23  1.0000
   2   2   4  559371    8734                                                      901700   20.07    0.50  1.0000
   4   2   4  583462    8674                                                      337249  -18.09   -1.41  1.0000
   6   2   416718242  241939                                                    15742227  -11.94   -1.58  1.0000
   8   2   4  815320   20169                                                     1000852    9.65   -1.01  1.0000
  10   2   4 7805287  132040                                                     8528399   12.50    0.52  1.0000
  12   2   4  739769   43826                                                      718837   -1.21    0.10  1.0000
  14   2   4 4209578   76326                                                     3973060   -5.74   -1.30  1.0000
  16   2   4  929431   28575                                                      907616   -1.12   -0.49  1.0000
  18   2   4  988857   33411                                                     1060422    3.52   -0.44  1.0000
  20   2   4   90561   16737                                                       99968    1.51   -0.01  1.0000
 -19   3   4     557   24771                                                         125    1.23    0.17  1.0000
 -17   3   4      67    9442                                                          15    0.36   -0.26  1.0000
 -15   3   4     218    8465                                                         959   -3.93   -0.01  1.0000
 -13   3   4  289262   11721                                                      254076   -3.33   -0.49  1.0000
 -11   3   4   53937    7303                                                       80405    5.06    0.40  1.0000
  -9   3   4 2362205   47775                                                     2673828    9.70    0.68  1.0000
  -7   3   4 1194912   29455                                                     1080805   -5.27   -1.17  1.0000
  -5   3   4 2581164   39877                                                     1928336  -21.54   -1.05  1.0000
  -3   3   4 1471512   29220                                                     1220420  -10.72    0.18  1.0000
  -1   3   4 9336309  364740                                                    10498152   18.24    0.71  1.0000
   1   3   4 1904086   45905                                                     1513891   14.78    0.04  1.0000
   3   3   4   11545    4497                                                         238   -9.00   -1.44  1.0000
   5   3   4    9124    6986                                                       90953  -20.43   -0.37  1.0000
   7   3   4    1335    8893                                                         462   -5.64   -0.82  1.0000
   9   3   4 1723781   26813                                                     1467777   10.02   -0.38  1.0000
  11   3   4 1197080   26038                                                     1079747    5.44    0.16  1.0000
  13   3   4   45614   13110                                                       67599   -4.54    0.93  1.0000
  15   3   4  524132   24504                                                      589764   -4.35    0.18  1.0000
  17   3   4    2203   12285                                                        3440    1.15    0.13  1.0000
  19   3   4   22628   13716                                                       17627    1.81    0.52  1.0000
 -20   4   4   24873   20196                                                       28381    1.05    0.17  1.0000
 -18   4   4   80285   19552                                                       76334    0.65    0.37  1.0000
 -16   4   4   26492   10275                                                       18520   -2.64   -0.11  1.0000
 -14   4   4  395510   18293                                                      474100   -5.95    0.43  1.0000
 -12   4   4  413597   13971                                                      430879   -1.28    0.98  1.0000
 -10   4   4 5797387   83967                                                     5579203    4.52    0.22  1.0000
  -8   4   4  196149    6619                                                      187198   -1.04    0.67  1.0000
  -6   4   4   47115    3387                                                       12717  -18.27   -0.29  1.0000
  -4   4   4  163316   10383                                                      411027  -23.46   -0.64  1.0000
  -2   4   433536039  677403                                                    34625800   -9.23    0.17  1.0000
   0   4   4 4413911   71647                                                     4451567    0.88    0.35  1.0000
   2   4   4  144132    4178                                                      265413  -13.47   -0.63  1.0000
   4   4   4 5441133  116919                                                     4240998  -27.00   -1.38  1.0000
   6   4   4 3734358   85035                                                     4397879  -16.25   -1.08  1.0000
   8   4   4  639803   26096                                                      653210    0.82    0.19  1.0000
  10   4   4  136103    7074                                                      103128    4.69    0.58  1.0000
  12   4   4  986585   29123                                                      955255   -1.59    0.79  1.0000
  14   4   4    3479   10026                                                       11650   -5.47    0.62  1.0000
  16   4   4   57198   13087                                                       47036   -2.21    0.04  1.0000
  18   4   4    2851   13135                                                        3440    0.68    0.49  1.0000
  20   4   4   20391   15537                                                       23798    1.12    0.35  1.0000
 -19   5   4  587720   35687                                                      582716    0.35   -0.43  1.0000
 -17   5   4   22679   10430                                                       23897   -0.50    0.18  1.0000
 -15   5   4   39226    9975                                                       56911   -4.06   -0.04  1.0000
 -13   5   4  783009   20210                                                      858424   -4.13    0.22  1.0000
 -11   5   4   73197    9162                                                       69618    0.78   -0.48  1.0000
  -9   5   4 1236948   26618                                                     1244625   -0.32   -0.35  1.0000
  -7   5   4 1007858   13747                                                      826899   -9.35    0.33  1.0000
  -5   5   4   45646   30041                                                      147540  -17.09   -0.54  1.0000
  -3   5   4 3752746   89145                                                     3159427  -15.83   -0.98  1.0000
  -1   5   4 9981415  217991                                                    10644454  -10.22    0.54  1.0000
   1   5   4    3971    5596                                                        8216  -13.56    2.25  1.0000
   3   5   4   38041    4452                                                      174462  -22.36   -1.15  1.0000
   7   5   4 6545310  137203                                                     6970316   -8.07   -0.54  1.0000
   9   5   4 3655410   83245                                                     3594652    1.59   -0.31  1.0000
  11   5   4 1694383  108546                                                     1666094    1.06    0.47  1.0000
  13   5   4 1599113   38155                                                     1681383   -3.16   -0.50  1.0000
  15   5   4  103423   22341                                                      131106   -3.96   -0.55  1.0000
  17   5   4  461931   22902                                                      470718   -0.59   -0.63  1.0000
  19   5   4  158424   17340                                                      151090    0.95   -0.27  1.0000
 -18   6   4   39029   13167                                                       43520   -1.07   -0.26  1.0000
 -16   6   4 2873116   55774                                                     2972022   -2.84   -0.36  1.0000
 -14   6   4    3001    8143                                                        1307   -3.25   -0.29  1.0000
 -12   6   4 5410360   90729                                                     5511634   -2.17    0.45  1.0000
 -10   6   4 3327232   44342                                                     3334715   -0.23    1.22  1.0000
  -8   6   4 6459849   89289                                                     6639110   -3.51    0.87  1.0000
  -6   6   4   62258    3565                                                      112271   -8.25   -2.06  1.0000
  -4   6   412134052  812723                                                    13057075  -12.89    0.48  1.0000
  -2   6   426161374  503876                                                    27663350  -14.32    1.22  1.0000
   0   6   4 5805221  115667                                                     6629921  -16.45    1.18  1.0000
   2   6   4  634923   19854                                                      914796  -15.84    0.98  1.0000
   4   6   4 4185794   98484                                                     4766831  -13.61    0.13  1.0000
   6   6   4   27866    9648                                                        7342  -10.31   -0.79  1.0000
   8   6   4  908055   27826                                                      954754   -2.32   -0.73  1.0000
  10   6   4  157629    9934                                                      157510    0.09   -0.75  1.0000
  12   6   4 2033959   96646                                                     2066801   -1.18    0.75  1.0000
  14   6   4   42420   11850                                                       51417   -2.07   -0.02  1.0000
  16   6   4  299143   19035                                                      319175   -1.73   -0.48  1.0000
  18   6   4   48560   15401                                                       49096   -0.08   -0.32  1.0000
 -19   7   4  400165   25603                                                      401369   -0.10    0.11  1.0000
 -17   7   4  159131   15005                                                      162573   -0.40   -0.20  1.0000
 -15   7   4   90900   11398                                                       97279   -1.05   -0.03  1.0000
 -13   7   4  878745   26879                                                      894512   -0.89    0.91  1.0000
 -11   7   4  827945   16117                                                      862438   -1.91    0.59  1.0000
  -9   7   4 1439334   26708                                                     1526931   -3.50   -0.92  1.0000
  -7   7   4 2240996   41915                                                     2368019   -4.13   -0.28  1.0000
  -5   7   4 1212840   21545                                                     1261273   -2.13   -0.38  1.0000
  -3   7   4  412922   39062                                                      425279   -0.85   -0.67  1.0000
  -1   7   410745730  215852                                                    11504509  -11.26    0.18  1.0000
   1   7   4  652722   20454                                                      914385  -14.62   -1.24  1.0000
   3   7   4 1831258   39263                                                     2066295   -8.40    1.06  1.0000
   5   7   4  819615   38168                                                      882554   -3.37   -0.19  1.0000
   7   7   4 5443151  128178                                                     5363355    1.70    0.06  1.0000
   9   7   4 2000451   34241                                                     2046900   -1.65    0.48  1.0000
  11   7   4 1144059   35344                                                     1162291   -0.91    0.91  1.0000
  13   7   4 1138982   28635                                                     1123629    0.63    1.34  1.0000
  15   7   4  132530   12292                                                      130251    0.22    0.50  1.0000
  17   7   4  360767   20103                                                      367830   -0.62    0.48  1.0000
  19   7   4  136700   20902                                                      139540   -0.43    0.41  1.0000
 -18   8   4  869532   31877                                                      892607   -1.21   -0.12  1.0000
 -16   8   4  280138   15247                                                      275032    0.48    0.06  1.0000
 -14   8   4  356076   15548                                                      333003    1.90    0.41  1.0000
 -12   8   4 2014374   40900                                                     1976796    1.33   -0.38  1.0000
 -10   8   4 7151454  116393                                                     7306575   -2.84   -0.28  1.0000
  -8   8   4 1099258   23997                                                     1164924   -2.98   -1.69  1.0000
  -6   8   4 7945000  151432                                                     7705891    4.14    1.94  1.0000
  -4   8   4 5302438  194359                                                     4808129   10.91   -2.06  1.0000
  -2   8   435465122  497328                                                    35303020    1.38   -1.46  1.0000
   0   8   4  323685   10272                                                      422456   -8.03    0.06  1.0000
   2   8   4 7190782  130170                                                     7309573   -2.27    1.88  1.0000
   4   8   4   81369   22838                                                      161165   11.53    0.10  1.0000
   6   8   4 8666964  145745                                                     8065850   10.28    0.16  1.0000
   8   8   4     267    6694                                                         988   -1.53   -0.28  1.0000
  10   8   4 1131414   26160                                                     1164591   -1.56    0.27  1.0000
  12   8   4     509    7966                                                        1860    3.02    0.19  1.0000
  14   8   4 1437543   36311                                                     1362121    3.11    0.68  1.0000
  16   8   4  289099   22128                                                      282985    0.56    0.08  1.0000
  18   8   4  303072   23193                                                      309440   -0.57   -0.03  1.0000
 -19   9   4  133063   18487                                                      139672   -0.88   -0.11  1.0000
 -17   9   4    3235   11247                                                        4068   -0.58   -0.43  1.0000
 -15   9   4  133212   11939                                                      149534    2.13   -0.28  1.0000
 -13   9   4 1322804   30598                                                     1258412    2.81   -0.32  1.0000
 -11   9   4   14295    7286                                                       13419   -0.32    0.22  1.0000
  -9   9   4  532771   11902                                                      581422   -3.27    0.91  1.0000
  -7   9   4   22948    6768                                                       41098    5.17   -0.01  1.0000
  -5   9   4 1356344   22849                                                      985645   16.93    1.94  1.0000
  -3   9   4  820199   36304                                                      622474   11.49    1.27  1.0000
  -1   9   4 1256767   20573                                                     1326413   -3.04    0.18  1.0000
   1   9   4  675033   14245                                                      728015   -3.19    1.43  1.0000
   3   9   4  333488   11091                                                      498663   12.79    1.03  1.0000
   5   9   4  432085    7785                                                      196834   21.14    0.65  1.0000
   7   9   4 1787649   44120                                                     1581429    7.90   -0.90  1.0000
   9   9   4   77439    8868                                                       94324   -2.74   -0.86  1.0000
  11   9   4   23689    7622                                                       21572   -0.71    0.00  1.0000
  13   9   4  104893   11738                                                       77327    4.57   -0.03  1.0000
  15   9   4  176053   14139                                                      144982    3.88   -0.25  1.0000
  17   9   4   60110   13708                                                       60727   -0.06   -0.51  1.0000
  19   9   4    3712   20405                                                        5220   -0.34   -1.07  1.0000
 -18  10   4     586   12468                                                         725   -0.18    0.29  1.0000
 -16  10   4  307017   15416                                                      286445    1.86    0.19  1.0000
 -14  10   4  624978   23939                                                      696888    4.37    0.21  1.0000
 -12  10   4 1689337   29053                                                     1629158    2.27    1.10  1.0000
 -10  10   4   68366    7817                                                       48547   -3.96   -1.40  1.0000
  -8  10   4 2596121   46555                                                     2612114   -0.50    0.22  1.0000
  -6  10   4  952218   32135                                                     1302160   16.34    0.36  1.0000
  -4  10   4 2457703   36795                                                     1772440   23.33    1.49  1.0000
  -2  10   4  366380   14614                                                      489937    9.42   -1.05  1.0000
   0  10   4 1461804   44093                                                     1587220   -4.97   -1.21  1.0000
   2  10   4   12337    4584                                                       32029    6.97   -0.84  1.0000
   4  10   4 2838737   80160                                                     2078126   24.01    1.65  1.0000
   6  10   4  267525   10865                                                      104503   19.33    0.49  1.0000
   8  10   4    2309    3328                                                        4044    2.57   -0.91  1.0000
  10  10   4    2685    7294                                                        2103   -4.46    0.55  1.0000
  12  10   4  540456   17564                                                      510048    2.03    0.96  1.0000
  14  10   4   23964   20078                                                       48643    6.48    0.51  1.0000
  16  10   4  220180   16292                                                      198239    2.37    0.06  1.0000
  18  10   4   74931   20322                                                       83522   -1.51   -0.17  1.0000
 -19  11   4  169133   20361                                                      162881   -0.76    0.07  1.0000
 -17  11   4   13209   13341                                                       13939    0.26    0.26  1.0000
 -15  11   4  322246   17739                                                      373839    4.30    0.64  1.0000
 -13  11   4     535    8346                                                        3456    4.55    0.31  1.0000
 -11  11   4 1021329   23339                                                      969690   -2.54   -0.60  1.0000
  -9  11   4  886661   23287                                                      800015   -4.63   -1.23  1.0000
  -7  11   4 2398018   47870                                                     2648421    7.77    1.04  1.0000
  -5  11   4 3147500   67010                                                     3999257   22.32   -0.01  1.0000
  -3  11   4  819687   34290                                                     1086875   13.59   -0.52  1.0000
  -1  11   4    4654    4320                                                         492   -4.26   -1.75  1.0000
   1  11   4 1007009   20786                                                      903065   -5.28    0.47  1.0000
   3  11   4 1285881   39891                                                     1735775   18.06    2.57  1.0000
   5  11   4  635857   44216                                                     1110212   25.31    1.10  1.0000
   7  11   4  759112   25991                                                      896147    7.45    0.28  1.0000
   9  11   4  453552   20534                                                      365141   -6.87    0.36  1.0000
  11  11   4  799699   20963                                                      761266   -2.14   -0.64  1.0000
  13  11   4   93054    9978                                                       58405    6.35    0.53  1.0000
  15  11   4  395198   19922                                                      461819    5.01    0.76  1.0000
  17  11   4   14030   12854                                                       13568   -0.19   -0.05  1.0000
  19  11   4   48487   17659                                                       43762   -1.10    0.23  1.0000
 -18  12   4   22570   13517                                                       19335   -1.06   -0.42  1.0000
 -16  12   4  735241   26147                                                      767042    1.85   -0.31  1.0000
 -14  12   4    3279    8856                                                         405    4.25    0.34  1.0000
 -12  12   4 2166593   37712                                                     2160974   -0.17   -0.28  1.0000
 -10  12   4  318297   12598                                                      245911   -6.76    0.20  1.0000
  -8  12   4 3832047   60793                                                     3781061   -1.26   -0.64  1.0000
  -6  12   4  113671    8251                                                       36626   14.58    1.33  1.0000
  -4  12   413530067  330800                                                    14944723   18.44    3.24  1.0000
  -2  12   4 2414009   25211                                                     2324821   -2.87    0.22  1.0000
   0  12   4 4882040   73860                                                     4218792  -15.34   -1.19  1.0000
   2  12   4 1251374   32328                                                     1240489   -0.48   -0.35  1.0000
   4  12   4   69156    5239                                                       14844   18.82    0.06  1.0000
   6  12   4    2533    6645                                                       35381   13.71    0.48  1.0000
   8  12   4  990721   25209                                                      897915   -4.75    0.10  1.0000
  10  12   4  317177   19183                                                      221536   -9.13   -0.95  1.0000
  12  12   4  114208   11302                                                      107073    0.95   -0.61  1.0000
  14  12   4   21594   13972                                                       40471    5.40   -0.13  1.0000
  16  12   4  300153   27045                                                      314928    1.31    0.12  1.0000
  18  12   4   14711   16218                                                       19073   -1.74   -0.92  1.0000
 -19  13   4  325998   25197                                                      310725   -1.33   -0.19  1.0000
 -17  13   4  173511   19618                                                      164978   -1.10    0.45  1.0000
 -15  13   4   74099   11356                                                       90134    2.80    0.17  1.0000
 -13  13   4 1105774   29136                                                     1167396    2.79    1.05  1.0000
 -11  13   4 1864658   41147                                                     1731689   -4.88   -0.52  1.0000
  -9  13   4 2566580   47771                                                     2301919   -8.36   -0.89  1.0000
  -7  13   4 1034796   43088                                                     1121200    4.13   -0.01  1.0000
  -5  13   4 4766069  160061                                                     5491654   15.81    1.26  1.0000
  -3  13   4 1415799   44682                                                     1602508    7.57   -0.43  1.0000
  -1  13   4 5351132   91661                                                     4585198  -16.93   -2.27  1.0000
   1  13   4  897246   14032                                                      633284  -14.86   -1.96  1.0000
   3  13   4 3993981   78222                                                     4254536    6.37   -0.60  1.0000
   5  13   4 2591764   51557                                                     3090224   14.61    0.72  1.0000
   7  13   4 2577288   48201                                                     2596430    0.60   -0.22  1.0000
   9  13   4 1246653   30313                                                     1019244  -10.53   -1.01  1.0000
  11  13   4  370110   16594                                                      303783   -5.70   -0.03  1.0000
  13  13   4  891472   29453                                                      961922    3.65   -0.37  1.0000
  15  13   4  259168   17712                                                      292899    3.16    0.32  1.0000
  17  13   4  872205   47576                                                      839273   -1.75   -0.15  1.0000
  19  13   4   80843   23769                                                       67378   -2.46   -0.11  1.0000
 -18  14   4  523042   38008                                                      518046   -0.34   -0.07  1.0000
 -16  14   4  257691   30620                                                      269894    1.14    0.54  1.0000
 -14  14   4  599932   23332                                                      654258    3.39    0.24  1.0000
 -12  14   4  457728   17279                                                      424388   -2.47   -0.35  1.0000
 -10  14   4 9567483  167840                                                     8973727   -9.61   -0.98  1.0000
  -8  14   4  777309   25303                                                      680915   -5.62    0.60  1.0000
  -6  14   4 1091127   31729                                                     1278137    8.35    1.70  1.0000
  -4  14   4  311034   15921                                                      393723    6.90    0.17  1.0000
  -2  14   432077172  470513                                                    30836662  -10.94   -0.05  1.0000
   0  14   4 1856822   33500                                                     1267634  -23.38   -1.41  1.0000
   2  14   4 2920536   69859                                                     2635934   -8.56    1.11  1.0000
   4  14   4   21224    5829                                                       12471    9.79    2.83  1.0000
   6  14   4 2639541   57192                                                     2795101    4.62    0.74  1.0000
   8  14   4   78055    7004                                                       33072  -10.00    1.05  1.0000
  10  14   4  715760   19941                                                      540081  -11.01   -0.44  1.0000
  12  14   4   52655   10272                                                       57358   -1.07   -0.45  1.0000
  14  14   4  365109   18893                                                      411602    3.67    0.36  1.0000
  16  14   4  131989   17607                                                      134799    0.35    0.28  1.0000
  18  14   4  681823   33317                                                      653422   -1.78    0.57  1.0000
 -17  15   4   23316   15926                                                       22338   -0.10   -0.87  1.0000
 -15  15   4   35650   10411                                                       44878    2.39   -0.24  1.0000
 -13  15   4  986908   24286                                                      995890    0.49   -0.87  1.0000
 -11  15   4  133557   10044                                                       88064   -7.17    0.90  1.0000
  -9  15   4  223654    9293                                                      137965  -10.13   -0.25  1.0000
  -7  15   4   34815    6251                                                       26215   -2.34   -0.69  1.0000
  -5  15   4  568447   26994                                                      681923    7.04    0.98  1.0000
  -3  15   4  248736    6894                                                      220885   -3.01    1.05  1.0000
  -1  15   4 2146683   20792                                                     1608111  -19.50    0.00  1.0000
   1  15   4 1278990   21359                                                      908573  -17.49   -1.88  1.0000
   3  15   4  336620   14832                                                      329916   -0.51   -0.65  1.0000
   5  15   4 2956297   53625                                                     3124856    4.75    0.67  1.0000
   7  15   4  201540   10225                                                      153179   -5.84    0.66  1.0000
   9  15   4  498348   20240                                                      329650  -13.03   -0.55  1.0000
  11  15   4  103070   10902                                                       64805   -6.61   -0.36  1.0000
  13  15   4 2663614   57191                                                     2704973    1.23    0.46  1.0000
  15  15   4  233428   22494                                                      249430    1.64   -0.22  1.0000
  17  15   4  414565   27302                                                      397285   -1.34   -0.12  1.0000
 -18  16   4    1796   16072                                                         720   -1.52   -0.48  1.0000
 -16  16   4  455545   26463                                                      468346    0.93    0.02  1.0000
 -14  16   4   10529    9493                                                        5061    3.14    0.47  1.0000
 -12  16   4 1433072   43088                                                     1370486   -2.62   -0.01  1.0000
 -10  16   4 2003488   37151                                                     1741633   -9.46   -0.16  1.0000
  -8  16   4 1964918   36201                                                     1766263   -7.17   -0.62  1.0000
  -6  16   4    4784    8960                                                        3035    1.42   -0.76  1.0000
  -4  16   4 2171541   47072                                                     2253076    2.74   -0.44  1.0000
  -2  16   4 2931702   66872                                                     2604405   -9.74   -1.85  1.0000
   0  16   4 3542214   50221                                                     2945138  -16.37   -1.17  1.0000
   2  16   4  104496    6309                                                       68692   -6.07   -0.77  1.0000
   4  16   4  444176   16249                                                      490551    3.49   -1.03  1.0000
   6  16   4    2004    6645                                                        1600    0.48   -0.22  1.0000
   8  16   4  275128   11670                                                      191248   -8.55   -1.12  1.0000
  10  16   4   12083    7698                                                        1245   -7.73   -0.37  1.0000
  12  16   4   29969   10511                                                       26216   -0.93   -0.79  1.0000
  14  16   4   76598   13033                                                       60613    3.02    0.10  1.0000
  16  16   4  268094   21978                                                      278746    0.96    0.52  1.0000
  18  16   4   12952   21258                                                       10451   -1.12   -0.31  1.0000
 -17  17   4   36558   16784                                                       33938    0.69    0.34  1.0000
 -15  17   4   39961   10115                                                       30171    2.60    0.40  1.0000
 -13  17   4    4747    9351                                                        2823    1.52    0.94  1.0000
 -11  17   4   74523   10420                                                      104997   -5.04   -0.40  1.0000
  -9  17   4 1282696   29764                                                     1445588   -6.90    1.26  1.0000
  -7  17   4 1967410   42057                                                     1934967    1.15    1.60  1.0000
  -5  17   4  327532   80666                                                      291018    3.25    1.16  1.0000
  -3  17   4   69747    6510                                                       55554   -2.81    0.82  1.0000
  -1  17   4  193192    8588                                                      288169   -9.62   -0.16  1.0000
   1  17   4  575501   17863                                                      675760   -6.27   -0.18  1.0000
   3  17   4  194361   11632                                                      224913    3.29    0.81  1.0000
   5  17   4  442496   14702                                                      391916    3.87    0.60  1.0000
   7  17   4     204    7119                                                        2015   -3.02    0.20  1.0000
   9  17   4  167713   14852                                                      225787   -6.49    0.47  1.0000
  11  17   4  174222   11391                                                      151060   -2.83   -0.61  1.0000
  13  17   4  226162   15460                                                      240868    1.50   -0.90  1.0000
  15  17   4  130712   18805                                                      147499    2.22    0.38  1.0000
  17  17   4   14200   16073                                                       13433    0.34    0.62  1.0000
 -18  18   4      32   16135                                                           4   -0.36   -0.06  1.0000
 -16  18   4  110625   17456                                                       96292    2.34   -0.62  1.0000
 -14  18   4    1634   10266                                                         433    1.92   -0.47  1.0000
 -12  18   4  444437   20455                                                      443069   -0.08    0.24  1.0000
 -10  18   4  609039   23748                                                      557382   -3.34   -0.27  1.0000
  -8  18   4    9462   10145                                                        9000    0.23    0.10  1.0000
  -6  18   4  102943   17149                                                      126320    3.42    0.10  1.0000
  -4  18   4  110978   11214                                                       95195    2.49   -0.11  1.0000
  -2  18   4 1929192   49414                                                     1859943   -2.50    0.78  1.0000
   0  18   4  491997   21178                                                      531300   -2.67   -0.55  1.0000
   2  18   4  118685   13018                                                      138018    2.68   -0.49  1.0000
   4  18   4 1971061   47363                                                     1822016    5.32    0.71  1.0000
   6  18   4  411614   15161                                                      420820    0.70    0.53  1.0000
   8  18   4  587580   29979                                                      626989   -2.48   -0.35  1.0000
  10  18   4  192922   16607                                                      214110   -2.32    0.18  1.0000
  12  18   4  662567   30711                                                      644923    1.05    0.57  1.0000
  14  18   4  110486   19282                                                       94357    2.49   -0.05  1.0000
  16  18   4  269856   22184                                                      253491    1.61   -0.19  1.0000
  18  18   4   54687   31672                                                       54699    0.00    0.35  1.0000
 -17  19   4  156983   21017                                                      147814    1.23   -0.47  1.0000
 -15  19   4  221234   21190                                                      192219    3.14    0.29  1.0000
 -13  19   4  577780   25970                                                      558684    1.29   -0.54  1.0000
 -11  19   4 1155795   33400                                                     1170179   -0.62   -0.68  1.0000
  -9  19   4 1895518   69489                                                     1881214    0.54   -0.50  1.0000
  -5  19   4 5960201  211508                                                     5749627    4.30   -0.04  1.0000
  -3  19   4  599975   18650                                                      584361    1.07   -0.65  1.0000
  -1  19   4 1934349   39233                                                     1897300    1.40   -1.41  1.0000
   1  19   4 1932537   32794                                                     1821268    4.03   -0.21  1.0000
   3  19   4  585411   17609                                                      500393    5.79   -0.64  1.0000
   5  19   4  781812   22487                                                      710648    4.09   -0.14  1.0000
   7  19   4 1334136   35303                                                     1299176    1.51    0.00  1.0000
   9  19   4 1937966   42712                                                     1903221    1.23    0.14  1.0000
  11  19   4   47989   11943                                                       55076    1.43   -0.65  1.0000
  13  19   4     736   10871                                                        1498    3.00    0.19  1.0000
  15  19   4  715179   32077                                                      671698    2.55    0.66  1.0000
  17  19   4  469059   30126                                                      450428    1.36   -0.03  1.0000
 -16  20   4  100449   18545                                                       90863    1.53    0.09  1.0000
 -14  20   4   27993   12526                                                       23759    1.43    0.11  1.0000
 -12  20   4   15930   10641                                                       15483   -0.19   -0.05  1.0000
 -10  20   4   17940   11906                                                       11501    2.29    1.32  1.0000
  -8  20   4  198746   15282                                                      254117    5.82    1.49  1.0000
  -6  20   4   70103    2991                                                       34148    7.80    1.44  1.0000
  -4  20   4     566    4457                                                        2049    2.72    0.97  1.0000
  -2  20   4 1214309   23494                                                     1152910    2.81   -0.06  1.0000
   0  20   4  622497   21132                                                      735193    6.75   -0.51  1.0000
   2  20   4 4600760   62626                                                     4317507    6.71   -1.06  1.0000
   4  20   4  221888   15937                                                      258528    3.63   -0.93  1.0000
   6  20   4 2982696   79596                                                     2930928    1.51   -0.23  1.0000
   8  20   4  460470   19226                                                      418166    3.11    0.99  1.0000
  10  20   4 3897510   76997                                                     3759722    3.48    0.10  1.0000
  12  20   4   14700   10979                                                       19473    1.68   -0.67  1.0000
  14  20   4 1609742   49906                                                     1577997    1.30   -0.76  1.0000
  16  20   4  290627   22723                                                      274514    1.49    0.24  1.0000
 -17  21   4  224203   23393                                                      219463    0.50   -0.01  1.0000
 -15  21   4  527152   30099                                                      517788    0.70   -0.69  1.0000
 -13  21   4  972236   43312                                                      979557   -0.35   -0.26  1.0000
 -11  21   4  952575   27726                                                      929994    1.17   -0.27  1.0000
  -9  21   4 1769932   47259                                                     1601462    6.47   -0.64  1.0000
  -7  21   4  430191    6986                                                      288455   11.75    0.22  1.0000
  -3  21   4 1158617   27422                                                     1133192    1.19   -0.24  1.0000
  -1  21   4 3451653   55802                                                     3280262    4.61    0.39  1.0000
   1  21   4 2544208   42612                                                     2316475    7.25   -0.31  1.0000
   3  21   4  678000   24497                                                      630119    2.90    0.49  1.0000
   5  21   4  430001   24786                                                      441196   -0.84   -0.05  1.0000
   7  21   4 1614315   45864                                                     1565491    1.89    0.57  1.0000
   9  21   4 1921842   40702                                                     1787954    4.84    0.44  1.0000
  11  21   4    2227   13843                                                        3186    3.48    0.64  1.0000
  13  21   4   67394   16176                                                       68252    0.01   -0.62  1.0000
  15  21   4  567944   28810                                                      549813    1.24   -0.55  1.0000
  17  21   4  995281   39401                                                      973606    1.07    0.16  1.0000
 -16  22   4  160283   21749                                                      159342    0.09    0.17  1.0000
 -14  22   4     589   15848                                                         807   -0.55    0.51  1.0000
 -12  22   4  273733   21814                                                      277764   -0.32   -0.41  1.0000
 -10  22   4   10780   13478                                                       17766    2.88   -0.51  1.0000
  -8  22   4  187285   22934                                                      154657    4.02   -0.25  1.0000
  -4  22   4  174180   12527                                                      198291   -2.85    0.14  1.0000
  -2  22   4  329920   13943                                                      336453    0.56    0.00  1.0000
   0  22   4 1288009   25560                                                     1166703    5.46   -0.26  1.0000
   2  22   4    5596    8068                                                        1594    3.46    0.12  1.0000
   4  22   4 1219462   33794                                                     1284493   -2.89    0.08  1.0000
   6  22   4  455741   20682                                                      472891   -1.26    0.52  1.0000
   8  22   4 3395784   83663                                                     3256782    3.73    0.88  1.0000
  10  22   4  535418   20903                                                      472529    4.38    0.05  1.0000
  12  22   4  637674   27136                                                      627742    0.67   -0.49  1.0000
  14  22   4     756   13790                                                         717   -0.33    0.78  1.0000
  16  22   4  579182   55451                                                      583813   -0.33    0.35  1.0000
 -15  23   4  344652   27661                                                      365744   -1.75   -0.02  1.0000
 -13  23   4  129026   19975                                                      149285   -2.68   -0.18  1.0000
 -11  23   4  853998   33774                                                      844148    0.52    0.28  1.0000
  -9  23   4  749962   30868                                                      685218    3.75    1.04  1.0000
  -7  23   4    6823   15107                                                        5793    0.53    0.90  1.0000
  -5  23   4  132518   22948                                                      156897   -3.20    0.25  1.0000
  -3  23   4  902530   25348                                                      986993   -4.31    0.45  1.0000
  -1  23   4 2076788   40060                                                     1989879    3.02   -0.22  1.0000
   1  23   4  295412   12702                                                      254697    3.90   -0.77  1.0000
   3  23   4   39306    8486                                                       56121   -3.58   -1.42  1.0000
   5  23   4   88396   13543                                                      132203   -6.49   -0.97  1.0000
   7  23   4  265049   15510                                                      276617   -1.08   -0.35  1.0000
   9  23   4   37422   18129                                                       23734    3.87    0.41  1.0000
  11  23   4   14555   10628                                                       17389    1.14    0.14  1.0000
  13  23   4   57727   15839                                                       50335   -1.61   -0.52  1.0000
  15  23   4  124324   23113                                                      137141   -1.71   -0.58  1.0000
 -16  24   4   54287   19396                                                       48357   -1.28   -0.17  1.0000
 -14  24   4   46115   18761                                                       58892   -2.72   -0.59  1.0000
 -12  24   4   96774   16922                                                       84244   -2.10    0.18  1.0000
 -10  24   4  177808   18400                                                      165229    1.52   -0.21  1.0000
  -8  24   4 1391423   45643                                                     1442985    2.15   -0.11  1.0000
  -6  24   4   31711    9084                                                       48721   -4.24   -0.24  1.0000
  -4  24   4 1634621   90130                                                     1417363   -8.67   -0.89  1.0000
  -2  24   4  221221   12345                                                      235667   -1.50   -0.04  1.0000
   0  24   4 2713724   55975                                                     2834193    3.54    1.11  1.0000
   2  24   4  752180   31629                                                      779326   -1.53   -0.04  1.0000
   4  24   4  122725   12727                                                       74050   -7.83    0.02  1.0000
   6  24   4 1129757   37537                                                     1256965   -5.76    0.00  1.0000
   8  24   4  104083   13160                                                       96565    1.20    0.28  1.0000
  10  24   4  613770   25807                                                      576535    2.38    0.27  1.0000
  12  24   4  154584   19706                                                      141724   -1.64   -0.33  1.0000
  14  24   4   19786   22368                                                       28846   -2.78   -0.94  1.0000
  16  24   4    1954   21866                                                        1743    0.17   -0.41  1.0000
 -15  25   4   11861   18685                                                       10302   -1.49    0.67  1.0000
 -13  25   4  188674   21412                                                      174334   -1.73    0.94  1.0000
 -11  25   4   86272   15836                                                       84179   -0.39    0.26  1.0000
  -9  25   4  162427   21078                                                      169691    0.85    0.52  1.0000
  -7  25   4  477874   38504                                                      558719   -5.58   -0.46  1.0000
  -5  25   4     696    9443                                                       10227  -11.02   -0.96  1.0000
  -3  25   4  397225   15305                                                      325168   -5.93   -0.32  1.0000
  -1  25   4  135467   11297                                                      157653    2.84    0.50  1.0000
   1  25   4   81446   15632                                                       89218    1.28    0.42  1.0000
   3  25   4    1749    8509                                                        4024   -6.52    0.33  1.0000
   5  25   4 1455232   36749                                                     1261837   -8.23    0.73  1.0000
   7  25   4  399712   20741                                                      385656   -1.16    0.77  1.0000
   9  25   4  645815   26348                                                      689983    2.67    0.15  1.0000
  11  25   4  695055   38522                                                      695195    0.02   -0.40  1.0000
  13  25   4   97097   17345                                                       84241   -2.15    0.33  1.0000
  15  25   4  164571   20328                                                      152719   -1.51    0.49  1.0000
 -14  26   4  374170   27518                                                      350899   -1.90   -0.21  1.0000
 -12  26   4  274379   23442                                                      273254   -0.11    0.04  1.0000
 -10  26   4 1709137  114674                                                     1761554    1.93    0.64  1.0000
  -8  26   4   74454   13037                                                       67825   -1.35    0.97  1.0000
  -6  26   4  182630   12607                                                      128827   -6.98    0.10  1.0000
  -4  26   4   70401   10056                                                       35960   -7.51   -0.08  1.0000
  -2  26   4 3435510   67303                                                     3433680   -0.04   -0.09  1.0000
   0  26   4  919366   22899                                                     1001161    4.14   -0.54  1.0000
   2  26   4  174498   11367                                                      161256   -1.52   -0.55  1.0000
   4  26   4     195    9183                                                        6621   -7.45   -0.92  1.0000
   6  26   4  744900   45366                                                      666764   -4.63    0.08  1.0000
   8  26   4   14433   11821                                                       10492    1.73   -0.35  1.0000
  10  26   4   50551   14785                                                       56206    1.23    0.16  1.0000
  12  26   4   14237   17532                                                       18198   -1.57   -0.35  1.0000
  14  26   4  222725   28200                                                      202878   -2.08   -0.50  1.0000
 -15  27   4  528086   32238                                                      510994   -1.17   -0.07  1.0000
 -13  27   4  586918   32960                                                      573106   -0.88   -0.26  1.0000
 -11  27   4  707007   34536                                                      736659    1.69    0.61  1.0000
  -9  27   4  463905   26830                                                      490396    1.90   -0.03  1.0000
  -7  27   4   18281    9351                                                       26438   -3.06   -0.61  1.0000
  -5  27   4  191745   11968                                                      139611   -6.28   -0.93  1.0000
  -3  27   4  103098   11176                                                       92216   -1.61   -0.69  1.0000
  -1  27   4 3210935   59818                                                     3388407    4.82    0.32  1.0000
   1  27   4  686724   25486                                                      741474    3.16    0.60  1.0000
   3  27   4 1251696   28456                                                     1179038   -3.27    0.17  1.0000
   5  27   4  767452   29046                                                      695912   -4.15    0.06  1.0000
   7  27   4 1701509   45132                                                     1716642    0.57    0.07  1.0000
   9  27   4 2627726   68353                                                     2733123    3.15    0.72  1.0000
  11  27   4  663648   63515                                                      671610    0.46    0.30  1.0000
  13  27   4  321580   30002                                                      298183   -2.03   -0.60  1.0000
  15  27   4  287962   31736                                                      282376   -0.49   -0.41  1.0000
 -14  28   4    8398   17939                                                        9335   -0.30    0.68  1.0000
 -12  28   4 1024166   41947                                                     1060922    1.77    0.22  1.0000
 -10  28   4   74077   17836                                                       99689    4.32   -0.03  1.0000
  -8  28   4 1484558   65246                                                     1533628    2.00   -0.20  1.0000
  -6  28   4   97405   12498                                                       82644   -2.45    0.07  1.0000
  -4  28   4  535535   29007                                                      508853   -1.81   -0.21  1.0000
  -2  28   4  106517   13674                                                      141320    4.90    0.21  1.0000
   0  28   4  655922   23999                                                      758450    6.12   -0.40  1.0000
   2  28   4  376966   18975                                                      378506    0.13   -0.18  1.0000
   4  28   4  358131   17703                                                      322154   -3.18    0.57  1.0000
   6  28   4   19315   12282                                                       21011    0.53    0.44  1.0000
   8  28   4  395628   26299                                                      434575    2.90    0.84  1.0000
  10  28   4     833   17361                                                        1159    2.14   -0.45  1.0000
  12  28   4   44997   21613                                                       46215   -0.27    1.36  1.0000
  14  28   4    3137   21788                                                        3960   -0.43    0.70  1.0000
 -13  29   4  215703   24026                                                      220517    0.54   -0.50  1.0000
 -11  29   4  161635   21495                                                      194543    3.93   -0.71  1.0000
  -9  29   4  127633   19141                                                      159061    4.11    0.20  1.0000
  -7  29   4   17433   27172                                                       19489    0.74    0.12  1.0000
  -5  29   4  379531   19143                                                      372199   -0.60    0.10  1.0000
  -3  29   4  180840   15225                                                      213232    3.64   -0.24  1.0000
  -1  29   4  581905   47214                                                      681804    6.23   -0.10  1.0000
   1  29   4 1467156   37407                                                     1558324    3.69   -0.75  1.0000
   3  29   4   33339   10509                                                       29405   -0.86   -1.26  1.0000
   5  29   4  655552   21282                                                      652884   -0.17    0.06  1.0000
   7  29   4  839432   30494                                                      897294    3.05    0.45  1.0000
   9  29   4 1944243   86699                                                     2007551    2.22    0.34  1.0000
  11  29   4  315892   29354                                                      321820    0.52    0.03  1.0000
  13  29   4  150152   26359                                                      150294    0.03   -0.17  1.0000
 -12  30   4   81157   19287                                                       74842    1.14   -0.37  1.0000
 -10  30   4  336333   24865                                                      366535    2.55   -0.27  1.0000
  -8  30   4   49289   15248                                                       37950    2.75   -0.76  1.0000
  -6  30   4  280136   20972                                                      281919    0.25   -0.89  1.0000
  -4  30   4   38271   10485                                                       45562    1.69   -0.60  1.0000
  -2  30   4  427421   19412                                                      486715    4.35    0.03  1.0000
   0  30   4 1651324   36473                                                     1550378    3.94    0.33  1.0000
   2  30   4  222716   14694                                                      223924    0.15   -0.24  1.0000
   4  30   4   43392   12285                                                       45327   -0.41   -0.49  1.0000
   6  30   4  183786   17698                                                      204505    2.33    0.08  1.0000
   8  30   4  272327   23899                                                      234159    3.75    0.00  1.0000
  10  30   4   12655   19348                                                       19492    1.99    1.89  1.0000
  12  30   4   39512   35887                                                       37401    0.53    0.07  1.0000
 -13  31   4   25445   18151                                                       24828    0.19    0.14  1.0000
 -11  31   4  156468   20211                                                      143115    1.71   -0.01  1.0000
  -9  31   4     654   15573                                                          32    2.49   -0.69  1.0000
  -7  31   4    3525   15137                                                        1505    1.99    0.46  1.0000
  -5  31   4   43045   14878                                                       39586    0.83    0.34  1.0000
  -3  31   4   65660   11563                                                       54117    2.32    0.58  1.0000
  -1  31   4   92487   20843                                                      114582    3.39   -0.43  1.0000
   1  31   4   70785   11500                                                       76302    0.97   -0.65  1.0000
   3  31   4  130648   18885                                                      139850   -1.24    0.38  1.0000
   5  31   4   18343   10833                                                       20021    0.60    0.10  1.0000
   7  31   4   19180   13619                                                       25539    2.12    1.10  1.0000
   9  31   4  247894   29852                                                      263766    1.55   -0.93  1.0000
  11  31   4   41105   21048                                                       44739    0.87    0.13  1.0000
  13  31   4   98033   34299                                                       97002   -0.21    1.18  1.0000
 -12  32   4   55142   18977                                                       57164   -0.42   -0.29  1.0000
 -10  32   4  611764   32735                                                      606450    0.37   -0.37  1.0000
  -8  32   4    8129   15929                                                        8499    0.20   -0.02  1.0000
  -6  32   4  275587   21968                                                      276441   -0.03   -0.45  1.0000
  -4  32   4    8465   13144                                                        6210    1.31   -0.38  1.0000
  -2  32   4  677033   36593                                                      654874    1.36   -0.22  1.0000
   0  32   4  321956   16381                                                      315493    0.57    0.21  1.0000
   2  32   4  251431   16414                                                      262077   -0.96   -0.69  1.0000
   4  32   4   18534   10827                                                       20079   -0.55    0.12  1.0000
   6  32   4 1178091   32777                                                     1163951    0.63    0.38  1.0000
   8  32   4   28560   18719                                                       26428    0.64    0.70  1.0000
  10  32   4  312400   30114                                                      317218   -0.38   -0.52  1.0000
  12  32   4     645   20528                                                         345    0.67   -0.54  1.0000
 -11  33   4  159189   23317                                                      159326    0.00   -0.20  1.0000
  -9  33   4  229463   26241                                                      245137   -1.58   -0.22  1.0000
  -7  33   4  131990   21007                                                      148764   -2.14   -0.71  1.0000
  -5  33   4  410784   27259                                                      418037   -0.54   -0.28  1.0000
  -3  33   4  688270   37950                                                      699598   -0.65   -0.33  1.0000
  -1  33   4  164510   16726                                                      173313   -1.07    0.03  1.0000
   1  33   4  369422   20203                                                      404369   -2.80    0.17  1.0000
   3  33   4  232294   16625                                                      249531   -1.69   -0.61  1.0000
   5  33   4  195511   16033                                                      198498   -0.33   -0.01  1.0000
   7  33   4   15025   17309                                                       15455    0.28   -0.99  1.0000
   9  33   4     426   18349                                                         166    0.41    0.71  1.0000
  11  33   4   20327   20881                                                       20879   -0.28    0.62  1.0000
 -10  34   4  104412   19778                                                      110178   -0.87    0.04  1.0000
  -8  34   4  940378   49453                                                      977929   -1.92    0.29  1.0000
  -6  34   4     129   15118                                                         239   -1.17    0.72  1.0000
  -4  34   4  206392   26359                                                      218420   -1.40    0.55  1.0000
  -2  34   4  269842   20817                                                      285172   -1.42   -0.53  1.0000
   0  34   4 1392811   58957                                                     1440325   -1.96   -0.29  1.0000
   2  34   4    1259   10502                                                         306   -1.64    0.70  1.0000
   4  34   4  718943   26691                                                      733643   -0.87    0.17  1.0000
   6  34   4  314897   20330                                                      321566   -0.60    0.37  1.0000
   8  34   4  250200   37842                                                      264328   -1.31   -0.55  1.0000
  10  34   4    5145   20255                                                        5463    0.13   -1.23  1.0000
  -9  35   4  248969   24828                                                      265709   -1.65    0.15  1.0000
  -7  35   4   20577   16870                                                       22356   -0.65    0.11  1.0000
  -5  35   4  393255   30743                                                      400392   -0.54   -0.24  1.0000
  -3  35   4  277764   28068                                                      285463   -0.67   -0.48  1.0000
  -1  35   4 1394264   47340                                                     1451681   -2.40    0.52  1.0000
   1  35   4  178182   17648                                                      192021   -1.55   -0.46  1.0000
   3  35   4  389162   19802                                                      388716    0.05   -0.17  1.0000
   5  35   4    1339   11699                                                        1168   -0.07    0.61  1.0000
   7  35   4  159630   19625                                                      172814   -1.68    0.69  1.0000
   9  35   4   24841   20708                                                       30323   -1.54   -0.66  1.0000
  -8  36   4     339   15689                                                           9   -1.52   -0.02  1.0000
  -6  36   4   39388   20708                                                       42620   -0.88    0.28  1.0000
  -4  36   4    3724   20007                                                        4238   -0.40   -0.48  1.0000
  -2  36   4  210947   26271                                                      227828   -1.75   -0.34  1.0000
   0  36   4    1341   14281                                                        4781   -3.18   -0.82  1.0000
   2  36   4   67224   14253                                                       71904   -0.83   -0.30  1.0000
   4  36   4   17381   13464                                                       18479    0.40   -0.22  1.0000
   6  36   4  502534   27470                                                      504855   -0.15   -0.19  1.0000
   8  36   4      72   15294                                                         134   -0.29   -0.12  1.0000
  -7  37   4    2397   19982                                                        1928    0.45    0.42  1.0000
  -5  37   4   99135   21052                                                       88205    1.75    0.41  1.0000
  -3  37   4  191279   24203                                                      197780   -0.74    0.22  1.0000
  -1  37   4   73458   22677                                                       89219   -2.68   -1.07  1.0000
   1  37   4  124846   17782                                                      129869   -0.72    0.60  1.0000
   3  37   4     300   11919                                                         582    0.85    0.64  1.0000
   5  37   4   40851   17165                                                       38062    0.69    0.09  1.0000
   7  37   4     294   15063                                                         164   -0.46   -0.24  1.0000
  -6  38   4  138571   27386                                                      153469    1.93    0.04  1.0000
  -4  38   4   30782   22230                                                       25764    1.47    0.10  1.0000
  -2  38   4  391181   38109                                                      378813   -1.01    0.37  1.0000
   0  38   4    8520   18719                                                       10926   -1.28    0.46  1.0000
   2  38   4  295173   27780                                                      296740    0.18   -0.59  1.0000
   4  38   4      93   15460                                                         283    1.97    0.45  1.0000
   6  38   4  355702   34795                                                      357286    0.10    0.56  1.0000
  -5  39   4     180   19313                                                         418    0.86   -0.01  1.0000
  -3  39   4    3624   19952                                                        3486   -0.01   -0.49  1.0000
  -1  39   4    8063   20401                                                       10573   -1.37   -0.22  1.0000
   1  39   4   71298   43826                                                       67762   -0.62   -0.45  1.0000
   3  39   4   65201   16695                                                       72231    1.32    0.15  1.0000
   5  39   4     911   15871                                                         341    1.10   -0.39  1.0000
  -2  40   4    1290   19892                                                         641   -1.03   -0.21  1.0000
   0  40   4  544880   37051                                                      530183   -1.00    0.02  1.0000
   2  40   4     124   16455                                                         442    0.91    0.65  1.0000
 -19   1   5   91888   32075                                                       88519   -0.55   -0.12  1.0000
 -17   1   5  286926   16970                                                      296501   -0.87   -0.16  1.0000
 -15   1   5  300101   14308                                                      288448   -1.08    0.23  1.0000
 -13   1   5  129791   12099                                                      144205   -1.98    0.56  1.0000
 -11   1   5  232800   10738                                                      198207   -3.69   -0.07  1.0000
  -9   1   5  238008    8801                                                      288897   -4.80   -1.20  1.0000
  -7   1   5  126537    7900                                                      102986   -3.57    0.97  1.0000
  -5   1   5  770944    7096                                                      768338    0.12    0.40  1.0000
  -3   1   5  101893    9573                                                       55597   -8.42    0.41  1.0000
  -1   1   5  247786   14402                                                      447283  -16.96   -0.01  1.0000
   1   1   5 3494505   69619                                                     4213673  -18.15   -1.29  1.0000
   3   1   5    7685    5367                                                       10056   -2.10   -1.89  1.0000
   5   1   5 1187472   43826                                                     1100111   -4.05    0.29  1.0000
   7   1   5  351119   21300                                                      385959   -2.71   -1.38  1.0000
   9   1   5   18748    9296                                                       34036   -4.78   -0.66  1.0000
  11   1   5  554578   21774                                                      574661   -1.33    0.20  1.0000
  13   1   5    5049   10491                                                        4855    0.19    0.37  1.0000
  15   1   5  720857   45564                                                      706832    0.82   -0.06  1.0000
  17   1   5    1451   12198                                                         520   -1.49   -0.41  1.0000
  19   1   5  137629   17110                                                      143527   -0.78    0.01  1.0000
 -18   2   5   46049   12685                                                       39214   -1.63   -0.34  1.0000
 -16   2   5  373701   15532                                                      361675   -0.98   -0.23  1.0000
 -14   2   5   17394    7874                                                       16472   -0.39    0.80  1.0000
 -12   2   5    3801    6254                                                        1800   -1.91    0.00  1.0000
 -10   2   5   11344    4253                                                         348   -8.71    0.12  1.0000
  -8   2   5   95459    4498                                                       54425   -7.48    1.04  1.0000
  -6   2   5    5452    3365                                                        5034   -0.37   -0.39  1.0000
  -4   2   5  148532   13568                                                      165390   -2.07   -0.82  1.0000
  -2   2   5   66059    4859                                                         710  -22.85   -0.66  1.0000
   0   2   5  254632    8195                                                       19074  -36.58    0.11  1.0000
   2   2   5 1264637   52617                                                     1962744  -27.33   -0.25  1.0000
   6   2   5  257009   10739                                                      262736   -0.57    0.24  1.0000
   8   2   5   59885    9728                                                      109690   -8.61    0.31  1.0000
  10   2   5  694071   20959                                                      844921   -8.51   -0.21  1.0000
  12   2   5  396236   36131                                                      409129   -1.02    0.28  1.0000
  14   2   5  382869   18372                                                      359749    1.87    0.23  1.0000
  16   2   5  423826   22319                                                      432268   -0.65    0.20  1.0000
  18   2   5   87610   15143                                                       96282   -1.44    0.14  1.0000
 -19   3   5     222   17948                                                          52   -0.79    0.05  1.0000
 -17   3   5    3745   10997                                                        2112   -1.87   -0.07  1.0000
 -15   3   5  297140   14493                                                      297573    0.00   -0.62  1.0000
 -13   3   5  150782    9215                                                      140873   -1.28   -0.04  1.0000
 -11   3   5  230155   20880                                                      306218   -7.28   -0.36  1.0000
  -9   3   5  440740   14461                                                      295766  -11.85   -0.63  1.0000
  -7   3   5  431924   14181                                                      476473   -3.35    0.84  1.0000
  -5   3   5  740582   22753                                                      665258    4.44   -0.09  1.0000
  -3   3   5 1160382   25672                                                     1368033   -9.12   -0.63  1.0000
  -1   3   5   14374   23058                                                      241687  -36.88   -0.61  1.0000
   1   3   5 5977628  133412                                                     8012706  -38.15   -0.01  1.0000
   3   3   5    3522   21813                                                       35777  -12.78    1.25  1.0000
   5   3   5 2294338   61037                                                     2104691    6.32    0.31  1.0000
   7   3   5  870999   24338                                                      785962   -4.65    1.71  1.0000
   9   3   5 1573735   38696                                                     1859869  -10.83    0.14  1.0000
  11   3   5    4577    4137                                                         379   -5.02   -0.65  1.0000
  13   3   5 2363638   53875                                                     2285555    2.54   -0.17  1.0000
  15   3   5  139983   14354                                                      126103    1.89   -0.08  1.0000
  17   3   5  490430   23460                                                      515589   -1.74   -0.28  1.0000
  19   3   5   19363   14735                                                       27166   -2.52   -0.28  1.0000
 -18   4   5   84769   21101                                                       71896   -2.27   -0.51  1.0000
 -16   4   5  462876   20097                                                      464208    0.10    0.19  1.0000
 -14   4   5    1867    8267                                                        3260    1.37    0.53  1.0000
 -12   4   5    4744    6349                                                         794   -4.33    0.93  1.0000
 -10   4   5    4003    5173                                                        2235  -10.92   -0.43  1.0000
  -8   4   5  793848   14836                                                      649728   -8.41   -1.12  1.0000
  -6   4   5  165724    6232                                                      119454    6.14    2.55  1.0000
  -4   4   5  646791   19709                                                      773611    7.42    3.14  1.0000
  -2   4   5   75037    4037                                                      208491  -18.06   -0.50  1.0000
   0   4   5 1998199   20392                                                     1022292  -39.83   -1.48  1.0000
   2   4   5 7577896  109850                                                     8723686  -19.86    0.62  1.0000
   4   4   5  925779   14370                                                      792999    7.07    0.57  1.0000
   6   4   5  763438   26127                                                      640318    7.24    1.07  1.0000
   8   4   5  156645   11218                                                      226878   -7.93   -0.75  1.0000
  10   4   5  634691   31874                                                      817360  -10.63    0.04  1.0000
  12   4   5  370371   21705                                                      367687    0.23   -0.19  1.0000
  14   4   5   56498   10444                                                       35487    4.92    0.18  1.0000
  16   4   5  629085   33667                                                      632205   -0.19   -0.18  1.0000
  18   4   5   82521   14931                                                       99234   -2.74   -0.23  1.0000
 -19   5   5     927   22548                                                         170   -1.56   -0.78  1.0000
 -17   5   5   65101   11974                                                       68298   -0.54   -0.65  1.0000
 -15   5   5  108823   11125                                                      130205    3.05    0.26  1.0000
 -13   5   5 1241119   25768                                                     1161920    3.57    0.24  1.0000
 -11   5   5  395552   11823                                                      322639   -6.02   -0.24  1.0000
  -9   5   5 1759264   34243                                                     2039525  -10.09    0.71  1.0000
  -7   5   5 1225146   22601                                                     1333897    4.72    1.07  1.0000
  -5   5   5 2036823   26339                                                     1461115   21.74   -1.79  1.0000
  -3   5   5 1251314   23763                                                     1400902    6.45   -1.29  1.0000
  -1   5   513772122  297547                                                    15638119  -24.03   -1.76  1.0000
   1   5   5  418385   12596                                                      822546  -25.74   -0.67  1.0000
   3   5   5  189809   10480                                                      143108    5.44    2.37  1.0000
   5   5   5  469616   28496                                                      774087   19.20    1.51  1.0000
   7   5   5 3156552   47445                                                     3033997    3.44    0.26  1.0000
   9   5   5  228491   18885                                                      133454  -11.15    0.01  1.0000
  11   5   5  354189   21345                                                      414890   -4.86    0.00  1.0000
  13   5   5  206809   18664                                                      259533    5.40    0.45  1.0000
  15   5   5  161324   13599                                                      125758    4.59    0.73  1.0000
  17   5   5   54803   17468                                                       61820   -1.44    0.07  1.0000
  19   5   5  106262   16335                                                      120229   -2.01   -0.45  1.0000
 -18   6   5   55322   16127                                                       62091   -1.38    0.16  1.0000
 -16   6   5  391811   18127                                                      418015    2.04   -0.46  1.0000
 -14   6   5   69234   10258                                                      102128    5.58   -0.05  1.0000
 -12   6   5  314642   14777                                                      316875   -0.20   -0.12  1.0000
 -10   6   5  366293   13019                                                      259067   -9.51   -0.76  1.0000
  -8   6   5  665324   13329                                                      612756   -3.25   -0.26  1.0000
  -6   6   5 3279012   60431                                                     3994167   18.56   -0.05  1.0000
  -4   6   5 2084362   24922                                                     1441574   24.04   -1.07  1.0000
  -2   6   5 3426304  104717                                                     3372021   -1.46   -0.80  1.0000
   0   6   5  918561   45050                                                     1303608  -18.12   -0.40  1.0000
   2   6   5 1481497   41355                                                     1473631    0.33   -1.15  1.0000
   4   6   5  747989   13968                                                      344842   27.46    1.92  1.0000
   6   6   5  337928   15769                                                      599634   19.09    0.77  1.0000
   8   6   5  504117   20923                                                      553179   -3.34    0.90  1.0000
  10   6   5  192991   14402                                                      266557   -7.58   -1.01  1.0000
  12   6   5   71993   14273                                                       64969    1.34   -0.13  1.0000
  14   6   5   36110   11367                                                       13536    7.30   -0.02  1.0000
  16   6   5     416   14302                                                         155    3.01    0.17  1.0000
  18   6   5    5512   17327                                                        9562   -2.29   -0.43  1.0000
 -19   7   5   43442   19746                                                       49718   -1.43   -0.14  1.0000
 -17   7   5  163524   13800                                                      165377    0.20    0.40  1.0000
 -15   7   5    9000    9036                                                        1590    5.44    0.58  1.0000
 -13   7   5   21824    8661                                                       11707    4.50    0.84  1.0000
 -11   7   5 1314202   29347                                                     1412847   -4.18   -0.05  1.0000
  -9   7   5  537943   14180                                                      435933   -7.20   -0.94  1.0000
  -7   7   5   18696    4136                                                       13555    7.69   -0.65  1.0000
  -5   7   5   55679    3164                                                       63963   22.77    7.68  1.0000
  -3   7   5 1047577   24017                                                      706014   18.08    1.19  1.0000
  -1   7   5  606457   46126                                                      476355   -8.67   -1.89  1.0000
   1   7   5 1641064   43515                                                     1777468   -5.16   -0.02  1.0000
   3   7   5  542333   17695                                                      888552   20.36    0.97  1.0000
   5   7   5 2172709   32550                                                     1371249   29.93    1.49  1.0000
   7   7   5 1185757   31283                                                     1393062    9.02    0.38  1.0000
   9   7   5  299834   30721                                                      402982   -8.62   -0.37  1.0000
  11   7   5  888783   26199                                                      810967   -4.16   -0.45  1.0000
  13   7   5   26293   14402                                                       55359    7.25   -0.13  1.0000
  15   7   5  622336   26670                                                      721729    6.00    0.09  1.0000
  17   7   5      49   12120                                                         120   -0.57   -0.05  1.0000
  19   7   5   71186   15700                                                       63022   -1.57    0.03  1.0000
 -18   8   5     622   12468                                                         716   -0.17   -0.32  1.0000
 -16   8   5    5801    9701                                                        2090    3.01    0.09  1.0000
 -14   8   5  118446   13272                                                      171262    6.89    0.10  1.0000
 -12   8   5  175652   20731                                                      190160    1.68   -0.42  1.0000
 -10   8   5   88586    5996                                                       55326   -6.16   -0.74  1.0000
  -8   8   5 1259593   29650                                                     1286750    1.17    1.30  1.0000
  -6   8   5  110075   15127                                                      305521   21.80    1.53  1.0000
  -4   8   5  575540   26953                                                     1020065   24.85    0.25  1.0000
  -2   8   5 2226614   47506                                                     2401276    5.69   -0.96  1.0000
   0   8   5  126327    6120                                                      182239   -7.10   -2.65  1.0000
   2   8   5  663763   12372                                                      507932   10.18    1.65  1.0000
   4   8   5 2380499   28859                                                     1590603   27.89    1.84  1.0000
   6   8   5 3506902   91874                                                     4302762   19.93    0.75  1.0000
   8   8   5    3183    2975                                                        4764   -1.35   -0.59  1.0000
  10   8   5  154532   14498                                                      221532   -7.65    0.52  1.0000
  12   8   5 1021605   24525                                                      954901    3.31   -0.83  1.0000
  14   8   5   57242   10931                                                       27664    7.30    0.53  1.0000
  16   8   5  349644   20595                                                      379728    2.46    0.29  1.0000
  18   8   5   27809   13163                                                       20271   -2.37   -0.56  1.0000
 -19   9   5   79287   17779                                                       71971   -1.36    0.63  1.0000
 -17   9   5   37643   11270                                                       41345    0.89   -0.25  1.0000
 -15   9   5  878310   38318                                                      974428    4.93    0.34  1.0000
 -13   9   5  254141   13139                                                      218515    3.64   -0.13  1.0000
 -11   9   5  383912   14181                                                      333018   -4.20   -0.21  1.0000
  -9   9   5  790792   22061                                                      890197   -5.32   -1.01  1.0000
  -7   9   5  224818   10327                                                      315244    8.53    1.38  1.0000
  -5   9   5 1933479   33108                                                     1356827   22.41   -2.02  1.0000
  -3   9   5 7620655  154392                                                     8188310    9.95    1.38  1.0000
  -1   9   5   47860   10268                                                       71697   -4.81   -0.58  1.0000
   1   9   5  272290   11826                                                      240771   -2.90   -1.81  1.0000
   3   9   5 1864387   20805                                                     1420335   17.20   -1.33  1.0000
   5   9   5 1827299   58307                                                     2438346   20.69    1.35  1.0000
   7   9   5    4828    4478                                                         266    5.24    0.50  1.0000
   9   9   5  356675   17226                                                      277098   -7.01   -0.38  1.0000
  11   9   5      54    9675                                                        1991   -3.71   -0.67  1.0000
  13   9   5 1980672   41886                                                     2087258    3.71   -0.18  1.0000
  15   9   5  298680   17858                                                      348154    4.30    0.27  1.0000
  17   9   5  321505   20877                                                      323588    0.18    0.04  1.0000
  19   9   5   53543   18058                                                       45625   -1.74   -0.42  1.0000
 -18  10   5     134   19277                                                         251   -0.43    0.07  1.0000
 -16  10   5   70441   11355                                                       81358    1.97    0.60  1.0000
 -14  10   5     213    8328                                                        2356    3.29    0.90  1.0000
 -12  10   5  177411   11169                                                      169359   -0.96    0.07  1.0000
 -10  10   5  119273    7913                                                       78955   -6.35   -0.53  1.0000
  -8  10   5  224916    8971                                                      215365   -0.99   -0.80  1.0000
  -6  10   5  309104   14016                                                      415778    8.67    2.33  1.0000
  -4  10   5  714060   23060                                                      885132    9.35    3.10  1.0000
  -2  10   5  228145   15693                                                      177189   -5.55   -1.63  1.0000
   0  10   5  225032    9989                                                      123645  -12.05   -1.90  1.0000
   2  10   5   45496    6784                                                       46082    0.23   -0.81  1.0000
   4  10   5 1219912   22902                                                      950615   12.87    1.35  1.0000
   6  10   5   16280    6423                                                       36021    6.04    1.17  1.0000
   8  10   5   66343   17327                                                       36966   -6.72    0.84  1.0000
  10  10   5  130039   16777                                                       77742   -8.02   -1.32  1.0000
  12  10   5 2438909   50212                                                     2474632   -1.13   -0.40  1.0000
  14  10   5   43630   13172                                                       27918    4.10   -0.48  1.0000
  16  10   5   24876   12753                                                       28253    1.01    0.15  1.0000
  18  10   5  125391   16236                                                      115224   -1.45   -0.10  1.0000
 -19  11   5    2742   16215                                                        3265   -0.30   -0.81  1.0000
 -17  11   5  562844   31963                                                      564152    0.09   -0.21  1.0000
 -15  11   5   42850   11220                                                       51698    2.01   -0.14  1.0000
 -13  11   5  570144   19893                                                      580230    0.65    0.26  1.0000
 -11  11   5  882097   23762                                                      971641   -4.56   -0.93  1.0000
  -9  11   5 1091549   28227                                                      992554   -4.80    0.10  1.0000
  -7  11   5  690563   17283                                                      643156    2.85    0.48  1.0000
  -5  11   5 2007763   71793                                                     2160336    5.18    1.17  1.0000
  -3  11   5 4224543   83532                                                     4384926   -3.82    0.01  1.0000
  -1  11   5 7220869   83970                                                     6492648  -13.74   -0.73  1.0000
   1  11   5  536057   19927                                                      683355   -9.31   -1.00  1.0000
   3  11   5  160361   12822                                                      162335    0.20    1.89  1.0000
   5  11   5   37353    6481                                                       43866    1.62    0.11  1.0000
   7  11   5 1395192   32110                                                     1264652   -5.64    0.46  1.0000
   9  11   5  566421   21442                                                      448269   -8.21   -0.01  1.0000
  11  11   5  165795   12605                                                      136823   -3.59   -0.87  1.0000
  13  11   5  941467   28009                                                      962787    1.09   -0.70  1.0000
  15  11   5  379856   29245                                                      396553    1.27    0.56  1.0000
  17  11   5   74920   14642                                                       67206   -1.44    0.19  1.0000
  19  11   5  414192   27916                                                      398385   -1.23   -0.01  1.0000
 -18  12   5     554   25484                                                         574   -0.03   -0.22  1.0000
 -16  12   5  114777   12209                                                      111812    0.44   -0.07  1.0000
 -14  12   5   56619   10538                                                       60628    0.81   -0.28  1.0000
 -12  12   5  408125   17191                                                      441381   -2.52    0.37  1.0000
 -10  12   5   17264    8365                                                       34537   -5.36    0.54  1.0000
  -8  12   5  396259   19906                                                      359533   -2.96    0.14  1.0000
  -6  12   5  574131   18519                                                      571950   -0.14   -0.86  1.0000
  -4  12   5   82970    7701                                                       61875   -3.88   -0.31  1.0000
  -2  12   5    8446    4709                                                        6935  -11.04    1.64  1.0000
   0  12   5   40142    5738                                                      109506  -12.94   -0.71  1.0000
   2  12   5  152233    7561                                                      103980   -6.66   -1.30  1.0000
   4  12   5 1705961   48929                                                     1820535   -4.27   -0.85  1.0000
   6  12   5   95919    8704                                                       60884   -6.30    1.00  1.0000
   8  12   5   11560    7001                                                        1133   -7.53    0.01  1.0000
  10  12   5    4383    5602                                                         637   -5.45   -0.03  1.0000
  12  12   5  719599   26625                                                      759049   -2.27   -0.72  1.0000
  14  12   5  467652   22522                                                      475566   -0.57    0.08  1.0000
  16  12   5    1552   11662                                                        1022   -0.79    0.39  1.0000
  18  12   5   10949   16357                                                       12368   -0.57    0.45  1.0000
 -17  13   5   75451   18482                                                       74437    0.20   -0.15  1.0000
 -15  13   5  333262   14961                                                      336700    0.26    0.49  1.0000
 -13  13   5    3536    8700                                                        4836   -0.96   -0.30  1.0000
 -11  13   5  136858    9070                                                      107048   -4.24   -0.14  1.0000
  -9  13   5  416454   18354                                                      462184   -3.40   -0.24  1.0000
  -7  13   5  620007   19018                                                      572929   -3.01   -0.20  1.0000
  -5  13   5   90462   21595                                                      126614   -5.52    0.25  1.0000
  -3  13   5   30338    4716                                                        6779   -9.14   -0.83  1.0000
  -1  13   5 1157683   16403                                                     1377671   -9.55   -2.19  1.0000
   1  13   5   36794    4868                                                       70381   -7.67   -2.22  1.0000
   3  13   5 2217822   47305                                                     2405846   -6.08   -1.29  1.0000
   5  13   5 4696238  105645                                                     4341870   -8.29    1.76  1.0000
   7  13   5 1051601   27619                                                      911879   -6.96    0.68  1.0000
   9  13   5  622753   21389                                                      552606   -4.56    0.40  1.0000
  11  13   5    6284    9271                                                       11748   -2.86   -0.33  1.0000
  13  13   5  845575   29237                                                      813698   -1.71   -0.53  1.0000
  15  13   5   38419   14999                                                       35370   -0.83   -0.63  1.0000
  17  13   5  227903   20536                                                      221630   -0.66    0.07  1.0000
 -18  14   5    4014   18083                                                        4937   -0.64   -0.48  1.0000
 -16  14   5  129850   14996                                                      128429    0.21   -0.52  1.0000
 -14  14   5  132584   12371                                                      137362   -0.64    0.18  1.0000
 -12  14   5  484566   22953                                                      515387   -2.14   -1.03  1.0000
 -10  14   5  191010   12860                                                      206103   -1.67    0.06  1.0000
  -8  14   5  164989   10756                                                      146949   -2.26    0.70  1.0000
  -6  14   5  135862   26935                                                      185961   -6.19    0.13  1.0000
  -4  14   5  827556   26234                                                      662518   -9.47    0.10  1.0000
[truncated: 664,022 more chars]
